# Supplementary material for: Adapting State-of-the-Art Deep Language Models to Clinical Information Extraction Systems: Potentials, Challenges, and Solutions
Source: JMIR Med Inform. 2019 Apr 25;7(2):e11499. doi: 10.2196/11499 (PMC6658232; doi:10.2196/11499)
Supplement: Multimedia Appendix 2 [file medinform_v7i2e11499_app2.zip]

Archive with 101 entries (100 files):
- CRF/
- CRF/349.xml.data
- CRF/364.xml.data
- CRF/356.xml.data
- CRF/324.xml.data
- CRF/343.xml.data
- CRF/373.xml.data
- CRF/370.xml.data
- CRF/345.xml.data
- CRF/380.xml.data
- CRF/385.xml.data
- CRF/347.xml.data
- CRF/338.xml.data
- CRF/308.xml.data
- CRF/341.xml.data
- CRF/399.xml.data
- CRF/366.xml.data
- CRF/389.xml.data
- CRF/310.xml.data
- CRF/378.xml.data
- CRF/396.xml.data
- CRF/316.xml.data
- CRF/400.xml.data
- CRF/371.xml.data
- CRF/309.xml.data
- CRF/383.xml.data
- CRF/392.xml.data
- CRF/340.xml.data
- CRF/375.xml.data
- CRF/359.xml.data
- CRF/330.xml.data
- CRF/379.xml.data
- CRF/381.xml.data
- CRF/367.xml.data
- CRF/321.xml.data
- CRF/388.xml.data
- CRF/363.xml.data
- CRF/382.xml.data
- CRF/360.xml.data
- CRF/303.xml.data
- CRF/391.xml.data
- CRF/306.xml.data
- CRF/315.xml.data
- CRF/387.xml.data
- CRF/313.xml.data
- CRF/301.xml.data
- CRF/394.xml.data
- CRF/372.xml.data
- CRF/377.xml.data
- CRF/376.xml.data
- CRF/326.xml.data
- CRF/361.xml.data
- CRF/374.xml.data
- CRF/333.xml.data
- CRF/344.xml.data
- CRF/350.xml.data
- CRF/305.xml.data
- CRF/365.xml.data
- CRF/304.xml.data
- CRF/393.xml.data
- CRF/362.xml.data
- CRF/355.xml.data
- CRF/322.xml.data
- CRF/353.xml.data
- CRF/319.xml.data
- CRF/302.xml.data
- CRF/332.xml.data
- CRF/342.xml.data
- CRF/358.xml.data
- CRF/336.xml.data
- CRF/331.xml.data
- CRF/390.xml.data
- CRF/351.xml.data
- CRF/395.xml.data
- CRF/357.xml.data
- CRF/348.xml.data
- CRF/398.xml.data
- CRF/307.xml.data
- CRF/314.xml.data
- CRF/368.xml.data
- CRF/320.xml.data
- CRF/384.xml.data
- CRF/354.xml.data
- CRF/317.xml.data
- CRF/327.xml.data
- CRF/323.xml.data
- CRF/329.xml.data
- CRF/335.xml.data
- CRF/325.xml.data
- CRF/312.xml.data
- CRF/318.xml.data
- CRF/328.xml.data
- CRF/369.xml.data
- CRF/334.xml.data
- CRF/339.xml.data
- CRF/337.xml.data
- CRF/386.xml.data
- CRF/346.xml.data
- CRF/397.xml.data
- CRF/311.xml.data
- CRF/352.xml.data
