# Supplementary material for: Adapting State-of-the-Art Deep Language Models to Clinical Information Extraction Systems: Potentials, Challenges, and Solutions
Source: JMIR Med Inform. 2019 Apr 25;7(2):e11499. doi: 10.2196/11499 (PMC6658232; doi:10.2196/11499)
Supplement: Multimedia Appendix 2 [file medinform_v7i2e11499_app2.zip › CRF/349.xml.data]

In in O IN ROOT-S-PP-IN NONE NONE 0.33 In_bed_4 Beds NONE NONE NONE NONE Beds 0.0 0.0 NA
bed bed O NN ROOT-S-PP-NP-NP-NN NONE NONE 0.17 In_bed_4 Beds NONE NONE NONE NONE Beds 0.0 0.0 PatientIntroduction_CurrentBed
4 4 NUMBER CD ROOT-S-PP-NP-NP-CD NONE NONE 0.17 In_bed_4 Beds NONE NONE NONE NONE Beds 0.1 0.0 PatientIntroduction_CurrentBed
is be O VBZ ROOT-S-PP-NP-SBAR-S-VP-VBZ NONE NONE 0.33 is NONE NONE NONE NONE NONE NONE 0.1 0.0 NA
tariq tariq O NN ROOT-S-PP-NP-SBAR-S-VP-NP-NP-NN NONE NONE 0.17 tariq_Wang_, NONE NONE NONE NONE NONE NONE 0.1 0.0 PatientIntroduction_GivenNames/Initials
Wang Wang PERSON NNP ROOT-S-PP-NP-SBAR-S-VP-NP-SBAR-S-NP-NP-NNP NONE NONE 0.17 tariq_Wang_, NONE NONE NONE NONE NONE NONE 0.1 0.0 PatientIntroduction_Lastname
, , O , ROOT-S-PP-NP-SBAR-S-VP-NP-SBAR-S-NP-, NONE NONE 1.0 tariq_Wang_, NONE NONE NONE NONE NONE NONE 0.1 0.0 NA
80 80 DURATION CD ROOT-S-PP-NP-SBAR-S-VP-NP-SBAR-S-NP-NP-NP-ADJP-NP-CD NONE NONE 0.17 80_yrs_old_male Male_gender Males Male_Gender,_Self_Report Male_Phenotype Male,_Self-Reported Old 0.1 0.0 PatientIntroduction_Ageinyears
yrs yr DURATION NNS ROOT-S-PP-NP-SBAR-S-VP-NP-SBAR-S-NP-NP-NP-ADJP-NP-NNS NONE NONE 0.17 80_yrs_old_male Male_gender Males Male_Gender,_Self_Report Male_Phenotype Male,_Self-Reported Old 0.2 0.0 PatientIntroduction_Ageinyears
old old DURATION JJ ROOT-S-PP-NP-SBAR-S-VP-NP-SBAR-S-NP-NP-NP-ADJP-JJ NONE NONE 0.17 80_yrs_old_male Male_gender Males Male_Gender,_Self_Report Male_Phenotype Male,_Self-Reported Old 0.2 0.0 PatientIntroduction_Ageinyears
male male O NN ROOT-S-PP-NP-SBAR-S-VP-NP-SBAR-S-NP-NP-NP-NN NONE NONE 0.17 80_yrs_old_male Male_gender Males Male_Gender,_Self_Report Male_Phenotype Male,_Self-Reported Old 0.2 0.0 PatientIntroduction_Gender
under under O IN ROOT-S-PP-NP-SBAR-S-VP-NP-SBAR-S-NP-NP-PP-IN NONE NONE 0.17 under_Dr_Cabin, Physicians Delayed_Release_Dosage_Form Doctor_-_Title NONE NONE Physicians 0.2 0.0 NA
Dr Dr PERSON NNP ROOT-S-PP-NP-SBAR-S-VP-NP-SBAR-S-NP-NP-PP-NP-NNP NONE NONE 0.17 under_Dr_Cabin, Physicians Delayed_Release_Dosage_Form Doctor_-_Title NONE NONE Physicians 0.2 0.0 PatientIntroduction_UnderDr_Lastname
Cabin Cabin PERSON NNP ROOT-S-PP-NP-SBAR-S-VP-NP-SBAR-S-NP-NP-PP-NP-NNP NONE NONE 0.17 under_Dr_Cabin, Physicians Delayed_Release_Dosage_Form Doctor_-_Title NONE NONE Physicians 0.3 0.0 PatientIntroduction_UnderDr_Lastname
, , O , ROOT-S-PP-NP-SBAR-S-VP-NP-SBAR-S-NP-, NONE NONE 1.0 under_Dr_Cabin, Physicians Delayed_Release_Dosage_Form Doctor_-_Title NONE NONE Physicians 0.3 0.0 NA
came come O VBD ROOT-S-PP-NP-SBAR-S-VP-NP-SBAR-S-VP-VBD NONE NONE 0.17 came NONE NONE NONE NONE NONE NONE 0.3 0.0 NA
in in O IN ROOT-S-PP-IN NONE NONE 0.33 in NONE NONE NONE NONE NONE NONE 0.3 0.0 NA
with with O IN ROOT-S-PP-NP-SBAR-S-VP-NP-SBAR-S-VP-PP-PP-IN NONE NONE 0.17 with_brain_tumor, Brain Neoplasms Entire_brain Specimen_Source_Codes_-_tumor Brain_Neoplasms Brain 0.3 0.0 NA
brain brain O NN ROOT-S-PP-NP-SBAR-S-VP-NP-SBAR-S-VP-PP-PP-NP-NN NONE NONE 0.17 with_brain_tumor, Brain Neoplasms Entire_brain Specimen_Source_Codes_-_tumor Brain_Neoplasms Brain 0.3 0.0 PatientIntroduction_Disease/ProblemHistory
tumor tumor O NN ROOT-S-PP-NP-SBAR-S-VP-NP-SBAR-S-VP-PP-PP-NP-NN NONE NONE 0.17 with_brain_tumor, Brain Neoplasms Entire_brain Specimen_Source_Codes_-_tumor Brain_Neoplasms Brain 0.4 0.5 PatientIntroduction_Disease/ProblemHistory
, , O , ROOT-S-PP-NP-SBAR-S-VP-NP-SBAR-S-NP-, NONE NONE 1.0 with_brain_tumor, Brain Neoplasms Entire_brain Specimen_Source_Codes_-_tumor Brain_Neoplasms Brain 0.4 0.0 NA
still still O RB ROOT-S-PP-NP-SBAR-S-VP-NP-SBAR-S-VP-ADVP-RB NONE NONE 0.17 still NONE NONE NONE NONE NONE NONE 0.4 0.0 NA
on on O IN ROOT-S-PP-NP-SBAR-S-VP-NP-SBAR-S-VP-PP-IN NONE NONE 0.33 on_chemo_precautions, Precaution Chemotherapy_Regimen NONE NONE NONE Chemotherapy_Regimen 0.4 0.0 NA
chemo chemo O NN ROOT-S-PP-NP-SBAR-S-VP-NP-SBAR-S-VP-PP-NP-NN NONE NONE 0.17 on_chemo_precautions, Precaution Chemotherapy_Regimen NONE NONE NONE Chemotherapy_Regimen 0.4 0.0 Future_Alert/Warning/AbnormalResult
precautions precaution O NNS ROOT-S-PP-NP-SBAR-S-VP-NP-SBAR-S-VP-PP-NP-NNS NONE NONE 0.17 on_chemo_precautions, Precaution Chemotherapy_Regimen NONE NONE NONE Chemotherapy_Regimen 0.5 0.0 Future_Alert/Warning/AbnormalResult
, , O , ROOT-S-PP-NP-SBAR-S-VP-NP-SBAR-S-NP-, NONE NONE 1.0 on_chemo_precautions, Precaution Chemotherapy_Regimen NONE NONE NONE Chemotherapy_Regimen 0.5 0.0 NA
he he O PRP ROOT-S-NP-PRP NONE NONE 0.17 he NONE NONE NONE NONE NONE NONE 0.5 0.0 PatientIntroduction_Gender
is be O VBZ ROOT-S-PP-NP-SBAR-S-VP-VBZ NONE NONE 0.33 is NONE NONE NONE NONE NONE NONE 0.5 0.0 NA
stable stable O JJ ROOT-S-VP-ADJP-JJ NONE NONE 0.17 stable,_ambulant Ambulation Stable_status Patient_Condition_Code_-_Stable NONE NONE Stable_status 0.5 0.0 MyShift_Status
, , O , ROOT-S-PP-NP-SBAR-S-VP-NP-SBAR-S-NP-, NONE NONE 1.0 stable,_ambulant Ambulation Stable_status Patient_Condition_Code_-_Stable NONE NONE Stable_status 0.5 0.0 NA
ambulant ambulant O JJ ROOT-S-VP-ADJP-JJ NONE NONE 0.17 stable,_ambulant Ambulation Stable_status Patient_Condition_Code_-_Stable NONE NONE Stable_status 0.6 0.0 MyShift_ActivitiesOfDailyLiving
and and O CC ROOT-S-VP-ADJP-CC NONE NONE 0.5 and NONE NONE NONE NONE NONE NONE 0.6 0.0 NA
self self O NN ROOT-S-VP-ADJP-NN NONE NONE 0.17 self_caring_tolerating_diet Diet Dietetics Caring care_activity NONE Caring 0.6 0.0 MyShift_ActivitiesOfDailyLiving
caring caring O NN ROOT-S-VP-ADJP-NN NONE NONE 0.17 self_caring_tolerating_diet Diet Dietetics Caring care_activity NONE Caring 0.6 0.0 MyShift_ActivitiesOfDailyLiving
tolerating tolerate O VBG ROOT-S-VP-S-VP-VBG NONE NONE 0.17 self_caring_tolerating_diet Diet Dietetics Caring care_activity NONE Caring 0.6 0.0 MyShift_Input/Diet
diet diet O NN ROOT-S-VP-S-VP-NP-NN NONE NONE 0.17 self_caring_tolerating_diet Diet Dietetics Caring care_activity NONE Caring 0.7 0.5 MyShift_Input/Diet
and and O CC ROOT-S-VP-ADJP-CC NONE NONE 0.5 and NONE NONE NONE NONE NONE NONE 0.7 0.0 MyShift_Input/Diet
fluids fluid O NNS ROOT-S-VP-S-VP-NP-NNS NONE NONE 0.17 fluids_well. Body_Fluids Liquid_substance Body_Fluids_and_Substances Fluid_behavior fluid_-_substance Body_Fluids 0.7 0.0 MyShift_Input/Diet
well well O RB ROOT-S-VP-S-VP-ADVP-RB NONE NONE 0.17 fluids_well. Body_Fluids Liquid_substance Body_Fluids_and_Substances Fluid_behavior fluid_-_substance Body_Fluids 0.7 0.0 NA
. . O . ROOT-S-. NONE NONE 0.33 fluids_well. Body_Fluids Liquid_substance Body_Fluids_and_Substances Fluid_behavior fluid_-_substance Body_Fluids 0.7 0.0 NA

on on O IN ROOT-FRAG-PP-IN NONE NONE 0.33 on_ongoing_pain_relief Pain Pain_relief Feeling_relief Pain_NOS_Adverse_Event Painless Continuous 0.7 0.0 NA
ongoing ongoing O JJ ROOT-FRAG-PP-NP-NP-JJ NONE NONE 0.17 on_ongoing_pain_relief Pain Pain_relief Feeling_relief Pain_NOS_Adverse_Event Painless Continuous 0.8 0.0 Medication_Status
pain pain O NN ROOT-FRAG-PP-NP-NP-NN NONE NONE 0.17 on_ongoing_pain_relief Pain Pain_relief Feeling_relief Pain_NOS_Adverse_Event Painless Continuous 0.8 0.5 Medication_Medicine
relief relief O NN ROOT-FRAG-PP-NP-NP-NN NONE NONE 0.17 on_ongoing_pain_relief Pain Pain_relief Feeling_relief Pain_NOS_Adverse_Event Painless Continuous 0.8 0.0 Medication_Medicine
and and O CC ROOT-FRAG-PP-NP-NP-CC NONE NONE 0.5 and NONE NONE NONE NONE NONE NONE 0.8 0.0 NA
anti anti O JJ ROOT-FRAG-PP-NP-NP-JJ NONE NONE 0.17 anti_emetics, Emetics Antiemetics NONE NONE NONE Emetics 0.8 0.0 Medication_Medicine
emetics emetic O NNS ROOT-FRAG-PP-NP-NP-NNS NONE NONE 0.17 anti_emetics, Emetics Antiemetics NONE NONE NONE Emetics 0.9 0.0 Medication_Medicine
, , O , ROOT-FRAG-PP-NP-, NONE NONE 1.0 anti_emetics, Emetics Antiemetics NONE NONE NONE Emetics 0.9 0.0 NA
for for O IN ROOT-FRAG-PP-NP-PP-IN NONE NONE 0.17 for_oncology_team Team oncology_field Oncologic NONE NONE oncology_field 0.9 0.0 NA
oncology oncology O NN ROOT-FRAG-PP-NP-PP-NP-NN NONE NONE 0.17 for_oncology_team Team oncology_field Oncologic NONE NONE oncology_field 0.9 0.0 Appointment/Procedure_Description
team team O NN ROOT-FRAG-PP-NP-PP-NP-NN NONE NONE 0.17 for_oncology_team Team oncology_field Oncologic NONE NONE oncology_field 0.9 0.0 Appointment/Procedure_Description
review review O NN ROOT-FRAG-PP-NP-PP-NP-NN NONE NONE 0.17 review Review_[Publication_Type] Act_Class_-_review Reviewing Reviewed NONE Review_[Publication_Type] 0.9 0.0 Appointment/Procedure_Description
this this O DT ROOT-FRAG-NP-DT NONE NONE 0.17 this_pm. NONE NONE NONE NONE NONE NONE 1.0 0.0 Appointment/Procedure_Time
pm pm O NN ROOT-FRAG-NP-NN NONE NONE 0.17 this_pm. NONE NONE NONE NONE NONE NONE 1.0 0.0 Appointment/Procedure_Time
. . O . ROOT-FRAG-NP-. NONE NONE 0.33 this_pm. NONE NONE NONE NONE NONE NONE 1.0 0.0 NA
