# Supplementary material for: Adapting State-of-the-Art Deep Language Models to Clinical Information Extraction Systems: Potentials, Challenges, and Solutions
Source: JMIR Med Inform. 2019 Apr 25;7(2):e11499. doi: 10.2196/11499 (PMC6658232; doi:10.2196/11499)
Supplement: Multimedia Appendix 2 [file medinform_v7i2e11499_app2.zip › CRF/364.xml.data]

In in O IN ROOT-SINV-PP-IN NONE NONE 0.22 In_bed_8 Beds NONE NONE NONE NONE Beds 0.0 0.0 NA
bed bed O NN ROOT-SINV-PP-NP-NN NONE NONE 0.11 In_bed_8 Beds NONE NONE NONE NONE Beds 0.0 0.0 PatientIntroduction_CurrentBed
8 8 NUMBER CD ROOT-SINV-PP-NP-CD NONE NONE 0.11 In_bed_8 Beds NONE NONE NONE NONE Beds 0.0 0.0 PatientIntroduction_CurrentBed
is be O VBZ ROOT-SINV-VP-VBZ NONE NONE 0.22 is NONE NONE NONE NONE NONE NONE 0.1 0.0 NA
Leonid Leonid PERSON NNP ROOT-SINV-VP-NP-NP-NP-NNP NONE NONE 0.11 Leonid_Maorere_95_yrs_old_male Male_gender Males Male_Gender,_Self_Report Male_Phenotype Male,_Self-Reported Old 0.1 0.0 PatientIntroduction_GivenNames/Initials
Maorere Maorere PERSON NNP ROOT-SINV-VP-NP-NP-NP-NNP NONE NONE 0.11 Leonid_Maorere_95_yrs_old_male Male_gender Males Male_Gender,_Self_Report Male_Phenotype Male,_Self-Reported Old 0.1 0.0 PatientIntroduction_Lastname
95 95 DURATION CD ROOT-SINV-VP-NP-NP-ADJP-NP-CD NONE NONE 0.11 Leonid_Maorere_95_yrs_old_male Male_gender Males Male_Gender,_Self_Report Male_Phenotype Male,_Self-Reported Old 0.1 0.0 PatientIntroduction_Ageinyears
yrs yr DURATION NNS ROOT-SINV-VP-NP-NP-ADJP-NP-NNS NONE NONE 0.11 Leonid_Maorere_95_yrs_old_male Male_gender Males Male_Gender,_Self_Report Male_Phenotype Male,_Self-Reported Old 0.1 0.0 PatientIntroduction_Ageinyears
old old DURATION JJ ROOT-SINV-VP-NP-NP-ADJP-JJ NONE NONE 0.11 Leonid_Maorere_95_yrs_old_male Male_gender Males Male_Gender,_Self_Report Male_Phenotype Male,_Self-Reported Old 0.1 0.0 PatientIntroduction_Ageinyears
male male O NN ROOT-SINV-VP-NP-ADJP-NN NONE NONE 0.11 Leonid_Maorere_95_yrs_old_male Male_gender Males Male_Gender,_Self_Report Male_Phenotype Male,_Self-Reported Old 0.1 0.0 PatientIntroduction_Gender
under under O IN ROOT-SINV-VP-NP-ADJP-PP-PP-IN NONE NONE 0.11 under_Dr_Thace, Physicians Delayed_Release_Dosage_Form Doctor_-_Title NONE NONE Physicians 0.1 0.0 NA
Dr Dr O NNP ROOT-SINV-VP-NP-ADJP-PP-PP-NP-NNP NONE NONE 0.11 under_Dr_Thace, Physicians Delayed_Release_Dosage_Form Doctor_-_Title NONE NONE Physicians 0.2 0.0 PatientIntroduction_UnderDr_Lastname
Thace Thace O NNP ROOT-SINV-VP-NP-ADJP-PP-PP-NP-NNP NONE NONE 0.11 under_Dr_Thace, Physicians Delayed_Release_Dosage_Form Doctor_-_Title NONE NONE Physicians 0.2 0.0 PatientIntroduction_UnderDr_Lastname
, , O , ROOT-SINV-VP-NP-ADJP-PP-, NONE NONE 1.0 under_Dr_Thace, Physicians Delayed_Release_Dosage_Form Doctor_-_Title NONE NONE Physicians 0.2 0.0 NA
with with O IN ROOT-SINV-VP-NP-ADJP-PP-PP-IN NONE NONE 0.33 with_history Recording_of_previous_events_(discipline) Historical_aspects_qualifier History_of_present_illness Medical_History Concept_History Medical_History 0.2 0.0 NA
history history O NN ROOT-SINV-VP-NP-ADJP-PP-PP-NP-NP-NN NONE NONE 0.11 with_history Recording_of_previous_events_(discipline) Historical_aspects_qualifier History_of_present_illness Medical_History Concept_History Medical_History 0.2 0.0 NA
of of O IN ROOT-SINV-VP-NP-ADJP-PP-PP-NP-PP-IN NONE NONE 0.11 of_multiple_ovarian_cysts, Multiple_cysts Cyst Ovarian_Cysts Ovaro- Cyst_form_of_protozoa Numerous 0.2 0.0 NA
multiple multiple O JJ ROOT-SINV-VP-NP-ADJP-PP-PP-NP-PP-NP-JJ NONE NONE 0.11 of_multiple_ovarian_cysts, Multiple_cysts Cyst Ovarian_Cysts Ovaro- Cyst_form_of_protozoa Numerous 0.2 0.0 PatientIntroduction_Disease/ProblemHistory
ovarian ovarian O JJ ROOT-SINV-VP-NP-ADJP-PP-PP-NP-PP-NP-JJ NONE NONE 0.11 of_multiple_ovarian_cysts, Multiple_cysts Cyst Ovarian_Cysts Ovaro- Cyst_form_of_protozoa Numerous 0.3 0.0 PatientIntroduction_Disease/ProblemHistory
cysts cyst O NNS ROOT-SINV-VP-NP-ADJP-PP-PP-NP-PP-NP-NNS NONE NONE 0.11 of_multiple_ovarian_cysts, Multiple_cysts Cyst Ovarian_Cysts Ovaro- Cyst_form_of_protozoa Numerous 0.3 0.0 PatientIntroduction_Disease/ProblemHistory
, , O , ROOT-SINV-VP-NP-ADJP-PP-, NONE NONE 1.0 of_multiple_ovarian_cysts, Multiple_cysts Cyst Ovarian_Cysts Ovaro- Cyst_form_of_protozoa Numerous 0.3 0.0 NA
mrsa mrsa O NN ROOT-SINV-NP-NP-NN NONE NONE 0.11 mrsa, MRSA_-_Methicillin_resistant_Staphylococcus_aureus_infection Methicillin_resistant_Staphylococcus_aureus_(organism) Encounter_due_to_methicillin_resistant_Staphylococcus_aureus NONE NONE Encounter_due_to_methicillin_resistant_Staphylococcus_aureus 0.3 0.0 Future_Alert/Warning/AbnormalResult
, , O , ROOT-SINV-VP-NP-ADJP-PP-, NONE NONE 1.0 mrsa, MRSA_-_Methicillin_resistant_Staphylococcus_aureus_infection Methicillin_resistant_Staphylococcus_aureus_(organism) Encounter_due_to_methicillin_resistant_Staphylococcus_aureus NONE NONE Encounter_due_to_methicillin_resistant_Staphylococcus_aureus 0.3 0.0 NA
vre vre O NN ROOT-SINV-NP-NP-NP-NN NONE NONE 0.11 vre Vancomycin_resistant_enterococcus NONE NONE NONE NONE Vancomycin_resistant_enterococcus 0.3 0.0 Future_Alert/Warning/AbnormalResult
on on O IN ROOT-SINV-NP-NP-PP-IN NONE NONE 0.11 on_contact_precautions._nil_known_allergies, Hypersensitivity Response_to_antigens Allergy_Specialty Allergic Contact_precautions_-_transmission_based_precautions Contact_with 0.3 0.0 NA
contact contact O NN ROOT-SINV-NP-NP-PP-NP-NN NONE NONE 0.11 on_contact_precautions._nil_known_allergies, Hypersensitivity Response_to_antigens Allergy_Specialty Allergic Contact_precautions_-_transmission_based_precautions Contact_with 0.4 0.5 Future_Alert/Warning/AbnormalResult
precautions precaution O NNS ROOT-SINV-NP-NP-PP-NP-NNS NONE NONE 0.11 on_contact_precautions._nil_known_allergies, Hypersensitivity Response_to_antigens Allergy_Specialty Allergic Contact_precautions_-_transmission_based_precautions Contact_with 0.4 0.0 Future_Alert/Warning/AbnormalResult
. . O . ROOT-SINV-. NONE NONE 0.11 on_contact_precautions._nil_known_allergies, Hypersensitivity Response_to_antigens Allergy_Specialty Allergic Contact_precautions_-_transmission_based_precautions Contact_with 0.4 0.0 NA

nil nil O RB ROOT-S-S-NP-ADJP-RB NONE NONE 0.22 on_contact_precautions._nil_known_allergies, Hypersensitivity Response_to_antigens Allergy_Specialty Allergic Contact_precautions_-_transmission_based_precautions Contact_with 0.4 0.0 PatientIntroduction_Allergy
known know O VBN ROOT-S-S-NP-ADJP-VBN NONE NONE 0.11 on_contact_precautions._nil_known_allergies, Hypersensitivity Response_to_antigens Allergy_Specialty Allergic Contact_precautions_-_transmission_based_precautions Contact_with 0.4 0.0 PatientIntroduction_Allergy
allergies allergy O NNS ROOT-S-S-NP-NNS NONE NONE 0.11 on_contact_precautions._nil_known_allergies, Hypersensitivity Response_to_antigens Allergy_Specialty Allergic Contact_precautions_-_transmission_based_precautions Contact_with 0.4 0.0 PatientIntroduction_Allergy
, , O , ROOT-S-S-, NONE NONE 1.0 on_contact_precautions._nil_known_allergies, Hypersensitivity Response_to_antigens Allergy_Specialty Allergic Contact_precautions_-_transmission_based_precautions Contact_with 0.4 0.0 NA
came come O VBD ROOT-S-S-VP-VBD NONE NONE 0.11 came NONE NONE NONE NONE NONE NONE 0.4 0.0 NA
in in O IN ROOT-S-S-VP-PP-IN NONE NONE 0.22 in NONE NONE NONE NONE NONE NONE 0.5 0.0 NA
with with O IN ROOT-S-S-VP-PP-PP-IN NONE NONE 0.33 with_hyperkalemia, Hyperkalemia NONE NONE NONE NONE Hyperkalemia 0.5 0.0 NA
hyperkalemia hyperkalemia O NN ROOT-S-S-VP-PP-PP-NP-NN NONE NONE 0.11 with_hyperkalemia, Hyperkalemia NONE NONE NONE NONE Hyperkalemia 0.5 0.5 PatientIntroduction_Disease/ProblemHistory
, , O , ROOT-S-S-, NONE NONE 1.0 with_hyperkalemia, Hyperkalemia NONE NONE NONE NONE Hyperkalemia 0.5 0.0 NA
repeat repeat O NN ROOT-S-S-NP-NN NONE NONE 0.22 repeat_ecg Electrocardiography Electrocardiogram Repeat Repeat_Pattern Repeat_Object Repeat 0.5 0.0 NA
ecg ecg O NN ROOT-S-S-NP-NN NONE NONE 0.11 repeat_ecg Electrocardiography Electrocardiogram Repeat Repeat_Pattern Repeat_Object Repeat 0.5 0.0 Appointment/Procedure_Description
done do O VBN ROOT-S-S-VP-VBN NONE NONE 0.22 done NONE NONE NONE NONE NONE NONE 0.5 0.0 Appointment/Procedure_Status
all all O DT ROOT-S-S-VP-S-NP-DT NONE NONE 0.11 all_normal_now, Normal Percent_normal Now_(temporal_qualifier) Mean_Percent_of_Normal NONE Normal 0.6 0.0 MyShift_Status
normal normal O JJ ROOT-S-S-VP-S-ADJP-JJ NONE NONE 0.33 all_normal_now, Normal Percent_normal Now_(temporal_qualifier) Mean_Percent_of_Normal NONE Normal 0.6 0.5 MyShift_Status
now now DATE RB ROOT-S-S-VP-S-ADVP-RB NONE NONE 0.11 all_normal_now, Normal Percent_normal Now_(temporal_qualifier) Mean_Percent_of_Normal NONE Normal 0.6 0.0 MyShift_Status
, , O , ROOT-S-S-, NONE NONE 1.0 all_normal_now, Normal Percent_normal Now_(temporal_qualifier) Mean_Percent_of_Normal NONE Normal 0.6 0.0 NA
repeat repeat O NN ROOT-S-S-NP-NN NONE NONE 0.22 repeat_bloods Bloods_(ethnic_group) Blood In_Blood peripheral_blood Blood_Vessels Repeat 0.6 0.0 Appointment/Procedure_Description
bloods blood O NNS ROOT-S-S-NP-NNS NONE NONE 0.11 repeat_bloods Bloods_(ethnic_group) Blood In_Blood peripheral_blood Blood_Vessels Repeat 0.6 0.0 Appointment/Procedure_Description
done do O VBN ROOT-S-S-VP-VBN NONE NONE 0.22 done NONE NONE NONE NONE NONE NONE 0.6 0.0 Appointment/Procedure_Status
today today DATE NN ROOT-S-S-VP-NP-TMP-NN NONE NONE 0.11 today Today Today_(temporal_qualifier) NONE NONE NONE Today_(temporal_qualifier) 0.6 0.0 Appointment/Procedure_Day
and and O CC ROOT-S-CC NONE NONE 0.11 and NONE NONE NONE NONE NONE NONE 0.7 0.0 NA
k k O NN ROOT-S-S-NP-NN NONE NONE 0.11 k Potassium_Ion Kilo K_Prime NONE NONE Kilo 0.7 0.5 MyShift_Status
is be O VBZ ROOT-S-S-VP-VBZ NONE NONE 0.22 is NONE NONE NONE NONE NONE NONE 0.7 0.0 MyShift_Status
normal.on normal.on O JJ ROOT-S-S-VP-NP-NP-JJ NONE NONE 0.11 NONE NONE NONE NONE NONE NONE NONE 0.7 0.0 NA
iv iv O NN ROOT-S-S-VP-NP-NP-NN NONE NONE 0.11 on_iv_fluid_normal_saline Normal_saline Saline_Solution Normal Percent_normal Mean_Percent_of_Normal Fluid_behavior 0.7 0.0 Medication_Medicine
fluid fluid O NN ROOT-S-S-VP-NP-NP-NN NONE NONE 0.11 on_iv_fluid_normal_saline Normal_saline Saline_Solution Normal Percent_normal Mean_Percent_of_Normal Fluid_behavior 0.7 0.0 Medication_Medicine
normal normal O JJ ROOT-S-S-VP-S-ADJP-JJ NONE NONE 0.33 on_iv_fluid_normal_saline Normal_saline Saline_Solution Normal Percent_normal Mean_Percent_of_Normal Fluid_behavior 0.7 0.5 Medication_Dosage
saline saline O NN ROOT-S-S-VP-NP-SBAR-S-NP-NP-NN NONE NONE 0.11 on_iv_fluid_normal_saline Normal_saline Saline_Solution Normal Percent_normal Mean_Percent_of_Normal Fluid_behavior 0.8 0.0 Medication_Dosage
at at O IN ROOT-S-S-VP-NP-SBAR-S-NP-PP-IN NONE NONE 0.11 at_125_mls/hr, MICROPHTHALMIA,_SYNDROMIC_7 MLS_gene NONE NONE NONE MICROPHTHALMIA,_SYNDROMIC_7 0.8 0.0 Medication_Dosage
125 125 NUMBER CD ROOT-S-S-VP-NP-SBAR-S-NP-PP-NP-NP-CD NONE NONE 0.11 at_125_mls/hr, MICROPHTHALMIA,_SYNDROMIC_7 MLS_gene NONE NONE NONE MICROPHTHALMIA,_SYNDROMIC_7 0.8 0.0 Medication_Dosage
mls/hr mls/hr O NN ROOT-S-S-VP-NP-SBAR-S-NP-PP-NP-NP-NN NONE NONE 0.11 at_125_mls/hr, MICROPHTHALMIA,_SYNDROMIC_7 MLS_gene NONE NONE NONE MICROPHTHALMIA,_SYNDROMIC_7 0.8 0.0 Medication_Dosage
, , O , ROOT-S-S-, NONE NONE 1.0 at_125_mls/hr, MICROPHTHALMIA,_SYNDROMIC_7 MLS_gene NONE NONE NONE MICROPHTHALMIA,_SYNDROMIC_7 0.8 0.0 NA
nil nil O NN ROOT-S-S-NP-ADJP-RB NONE NONE 0.22 nil_other_issues Problem Issue_(document) Nil Others NONE Nil 0.8 0.0 MyShift_Status
other other O JJ ROOT-S-S-VP-NP-SBAR-S-NP-PP-NP-NP-SBAR-S-NP-JJ NONE NONE 0.11 nil_other_issues Problem Issue_(document) Nil Others NONE Nil 0.8 0.0 MyShift_Status
issues issue O NNS ROOT-S-S-VP-NP-SBAR-S-NP-PP-NP-NP-SBAR-S-NP-NNS NONE NONE 0.11 nil_other_issues Problem Issue_(document) Nil Others NONE Nil 0.9 0.0 MyShift_Status
noted note O VBD ROOT-S-S-VP-NP-SBAR-S-NP-PP-NP-NP-SBAR-S-VP-VBD NONE NONE 0.11 noted Note NONE NONE NONE NONE Note 0.9 0.0 MyShift_Status
, , O , ROOT-S-S-, NONE NONE 1.0 , NONE NONE NONE NONE NONE NONE 0.9 0.0 NA
tolerating tolerate O VBG ROOT-S-S-VP-NP-SBAR-S-S-VP-VBG NONE NONE 0.11 tolerating NONE NONE NONE NONE NONE NONE 0.9 0.0 NA
normal normal O JJ ROOT-S-S-VP-S-ADJP-JJ NONE NONE 0.33 normal_diet, Diet Normal Percent_normal Mean_Percent_of_Normal Normal_diet Normal 0.9 0.5 MyShift_Input/Diet
diet diet O NN ROOT-S-S-VP-NP-SBAR-S-S-VP-NP-NN NONE NONE 0.11 normal_diet, Diet Normal Percent_normal Mean_Percent_of_Normal Normal_diet Normal 0.9 0.5 MyShift_Input/Diet
, , O , ROOT-S-S-, NONE NONE 1.0 normal_diet, Diet Normal Percent_normal Mean_Percent_of_Normal Normal_diet Normal 0.9 0.0 NA
need need O VBP ROOT-S-S-VP-NP-SBAR-S-VP-VBP NONE NONE 0.11 need_1 Needs Patient_need_for_(contextual_qualifier) NONE NONE NONE Patient_need_for_(contextual_qualifier) 0.9 0.0 MyShift_ActivitiesOfDailyLiving
1 1 NUMBER CD ROOT-S-S-VP-NP-SBAR-S-VP-S-NP-CD NONE NONE 0.11 need_1 Needs Patient_need_for_(contextual_qualifier) NONE NONE NONE Patient_need_for_(contextual_qualifier) 1.0 0.0 MyShift_ActivitiesOfDailyLiving
assist assist O VB ROOT-S-S-VP-NP-SBAR-S-VP-S-VP-VB NONE NONE 0.11 assist Helping_Behavior Assisting_(procedure) Assisted_(qualifier_value) NONE NONE Assisting_(procedure) 1.0 0.0 MyShift_ActivitiesOfDailyLiving
with with O IN ROOT-S-S-VP-PP-PP-IN NONE NONE 0.33 with_adls Activities_of_Daily_Living_(activity) SGCA_gene NONE NONE NONE Activities_of_Daily_Living_(activity) 1.0 0.0 MyShift_ActivitiesOfDailyLiving
adls adl O NNS ROOT-S-S-VP-NP-SBAR-S-VP-S-VP-PP-NP-NNS NONE NONE 0.11 with_adls Activities_of_Daily_Living_(activity) SGCA_gene NONE NONE NONE Activities_of_Daily_Living_(activity) 1.0 0.0 MyShift_ActivitiesOfDailyLiving
