# Supplementary material for: Adapting State-of-the-Art Deep Language Models to Clinical Information Extraction Systems: Potentials, Challenges, and Solutions
Source: JMIR Med Inform. 2019 Apr 25;7(2):e11499. doi: 10.2196/11499 (PMC6658232; doi:10.2196/11499)
Supplement: Multimedia Appendix 2 [file medinform_v7i2e11499_app2.zip › CRF/324.xml.data]

In in O IN ROOT-S-S-PP-IN NONE NONE 0.25 In_bed_14, Beds NONE NONE NONE NONE Beds 0.0 0.0 NA
bed bed O NN ROOT-S-S-PP-NP-NN NONE NONE 0.13 In_bed_14, Beds NONE NONE NONE NONE Beds 0.0 0.0 PatientIntroduction_CurrentBed
14 14 NUMBER CD ROOT-S-S-PP-NP-CD NONE NONE 0.13 In_bed_14, Beds NONE NONE NONE NONE Beds 0.1 0.0 PatientIntroduction_CurrentBed
, , O , ROOT-S-S-, NONE NONE 1.0 In_bed_14, Beds NONE NONE NONE NONE Beds 0.1 0.0 NA
Alfred Alfred PERSON NNP ROOT-S-S-NP-NP-NNP NONE NONE 0.13 Alfred_Chaundry, NONE NONE NONE NONE NONE NONE 0.1 0.0 PatientIntroduction_GivenNames/Initials
Chaundry Chaundry PERSON NNP ROOT-S-S-NP-NP-NNP NONE NONE 0.13 Alfred_Chaundry, NONE NONE NONE NONE NONE NONE 0.1 0.0 PatientIntroduction_Lastname
, , O , ROOT-S-S-, NONE NONE 1.0 Alfred_Chaundry, NONE NONE NONE NONE NONE NONE 0.2 0.0 NA
97 97 DURATION CD ROOT-S-S-NP-ADJP-NP-CD NONE NONE 0.13 97_yrs_old Old 97 >97 NONE NONE >97 0.2 0.0 PatientIntroduction_Ageinyears
yrs yr DURATION NNS ROOT-S-S-NP-ADJP-NP-NNS NONE NONE 0.13 97_yrs_old Old 97 >97 NONE NONE >97 0.2 0.0 PatientIntroduction_Ageinyears
old old DURATION JJ ROOT-S-S-NP-ADJP-JJ NONE NONE 0.13 97_yrs_old Old 97 >97 NONE NONE >97 0.2 0.0 PatientIntroduction_Ageinyears
under under O IN ROOT-S-S-NP-ADJP-PP-IN NONE NONE 0.13 under_Dr_Tensberg, Physicians Delayed_Release_Dosage_Form Doctor_-_Title NONE NONE Physicians 0.3 0.0 NA
Dr Dr O NNP ROOT-S-S-NP-ADJP-PP-NP-NNP NONE NONE 0.13 under_Dr_Tensberg, Physicians Delayed_Release_Dosage_Form Doctor_-_Title NONE NONE Physicians 0.3 0.0 PatientIntroduction_UnderDr_Lastname
Tensberg Tensberg PERSON NNP ROOT-S-S-NP-ADJP-PP-NP-NNP NONE NONE 0.13 under_Dr_Tensberg, Physicians Delayed_Release_Dosage_Form Doctor_-_Title NONE NONE Physicians 0.3 0.0 PatientIntroduction_UnderDr_Lastname
, , O , ROOT-S-S-, NONE NONE 1.0 under_Dr_Tensberg, Physicians Delayed_Release_Dosage_Form Doctor_-_Title NONE NONE Physicians 0.3 0.0 NA
came come O VBD ROOT-S-S-VP-VBD NONE NONE 0.13 came NONE NONE NONE NONE NONE NONE 0.4 0.0 NA
in in O IN ROOT-S-S-PP-IN NONE NONE 0.25 in_post_CABG, Coronary_Artery_Bypass_Surgery Post Post_Device_Component Postal Postia Post 0.4 0.0 NA
post post O NN ROOT-S-S-VP-SBAR-S-PP-NP-NN NONE NONE 0.13 in_post_CABG, Coronary_Artery_Bypass_Surgery Post Post_Device_Component Postal Postia Post 0.4 0.0 PatientIntroduction_Disease/ProblemHistory
CABG cabg O NN ROOT-S-S-VP-SBAR-S-PP-NP-NN NONE NONE 0.13 in_post_CABG, Coronary_Artery_Bypass_Surgery Post Post_Device_Component Postal Postia Post 0.4 0.0 PatientIntroduction_Disease/ProblemHistory
, , O , ROOT-S-S-, NONE NONE 1.0 in_post_CABG, Coronary_Artery_Bypass_Surgery Post Post_Device_Component Postal Postia Post 0.5 0.0 NA
he he O PRP ROOT-S-S-VP-SBAR-S-NP-PRP NONE NONE 0.13 he NONE NONE NONE NONE NONE NONE 0.5 0.0 PatientIntroduction_Gender
is be O VBZ ROOT-S-S-VP-SBAR-S-VP-VBZ NONE NONE 0.13 is NONE NONE NONE NONE NONE NONE 0.5 0.0 NA
stable stable O JJ ROOT-S-S-VP-SBAR-S-VP-ADJP-JJ NONE NONE 0.13 stable,_nil_other_issues Problem Issue_(document) Stable_status Nil Patient_Condition_Code_-_Stable Stable_status 0.5 0.0 MyShift_Status
, , O , ROOT-S-S-, NONE NONE 1.0 stable,_nil_other_issues Problem Issue_(document) Stable_status Nil Patient_Condition_Code_-_Stable Stable_status 0.6 0.0 NA
nil nil O JJ ROOT-S-NP-JJ NONE NONE 0.13 stable,_nil_other_issues Problem Issue_(document) Stable_status Nil Patient_Condition_Code_-_Stable Stable_status 0.6 0.0 MyShift_Status
other other O JJ ROOT-S-NP-JJ NONE NONE 0.13 stable,_nil_other_issues Problem Issue_(document) Stable_status Nil Patient_Condition_Code_-_Stable Stable_status 0.6 0.0 MyShift_Status
issues issue O NNS ROOT-S-NP-NNS NONE NONE 0.13 stable,_nil_other_issues Problem Issue_(document) Stable_status Nil Patient_Condition_Code_-_Stable Stable_status 0.6 0.0 MyShift_Status
noted note O VBD ROOT-S-VP-VBD NONE NONE 0.13 noted Note NONE NONE NONE NONE Note 0.7 0.0 MyShift_Status
, , O , ROOT-S-S-, NONE NONE 1.0 , NONE NONE NONE NONE NONE NONE 0.7 0.0 NA
still still O RB ROOT-S-VP-PRN-ADVP-RB NONE NONE 0.13 still_same_management_plan, Management_Planning Infantile_Neuroaxonal_Dystrophy Planned Administration_occupational_activities Disease_Management Same 0.7 0.0 Future_Goal/TaskToBeCompleted/ExpectedOutcome
same same O JJ ROOT-S-VP-PRN-NP-NP-JJ NONE NONE 0.13 still_same_management_plan, Management_Planning Infantile_Neuroaxonal_Dystrophy Planned Administration_occupational_activities Disease_Management Same 0.7 0.0 Future_Goal/TaskToBeCompleted/ExpectedOutcome
management management O NN ROOT-S-VP-PRN-NP-NP-NN NONE NONE 0.13 still_same_management_plan, Management_Planning Infantile_Neuroaxonal_Dystrophy Planned Administration_occupational_activities Disease_Management Same 0.8 0.0 Future_Goal/TaskToBeCompleted/ExpectedOutcome
plan plan O NN ROOT-S-VP-PRN-NP-NP-NN NONE NONE 0.13 still_same_management_plan, Management_Planning Infantile_Neuroaxonal_Dystrophy Planned Administration_occupational_activities Disease_Management Same 0.8 0.0 Future_Goal/TaskToBeCompleted/ExpectedOutcome
, , O , ROOT-S-S-, NONE NONE 1.0 still_same_management_plan, Management_Planning Infantile_Neuroaxonal_Dystrophy Planned Administration_occupational_activities Disease_Management Same 0.8 0.0 NA
daily daily SET JJ ROOT-S-VP-PRN-NP-NP-JJ NONE NONE 0.13 daily_dressings, Sterile_coverings Dressing_of_skin_or_wound Dressing_self-care Dressing-_activity_of_daily_living Daily Daily 0.8 0.0 MyShift_Wounds/Skin
dressings dressing O NNS ROOT-S-VP-PRN-NP-NP-NNS NONE NONE 0.13 daily_dressings, Sterile_coverings Dressing_of_skin_or_wound Dressing_self-care Dressing-_activity_of_daily_living Daily Daily 0.9 0.5 MyShift_Wounds/Skin
, , O , ROOT-S-S-, NONE NONE 1.0 daily_dressings, Sterile_coverings Dressing_of_skin_or_wound Dressing_self-care Dressing-_activity_of_daily_living Daily Daily 0.9 0.0 NA
and and O CC ROOT-S-VP-PRN-NP-CC NONE NONE 0.13 and NONE NONE NONE NONE NONE NONE 0.9 0.0 NA
query query O NN ROOT-S-VP-PRN-NP-NP-NN NONE NONE 0.13 query_discharge_tom. PRPF6_gene Body_Fluid_Discharge Patient_Discharge Question_(inquiry) Discharge,_body_substance Question_(inquiry) 0.9 0.0 Future_Discharge/TransferPlan
discharge discharge O NN ROOT-S-VP-PRN-NP-NP-NN NONE NONE 0.13 query_discharge_tom. PRPF6_gene Body_Fluid_Discharge Patient_Discharge Question_(inquiry) Discharge,_body_substance Question_(inquiry) 1.0 0.0 Future_Discharge/TransferPlan
tom tom O NN ROOT-S-VP-PRN-NP-NP-NN NONE NONE 0.13 query_discharge_tom. PRPF6_gene Body_Fluid_Discharge Patient_Discharge Question_(inquiry) Discharge,_body_substance Question_(inquiry) 1.0 0.0 Future_Discharge/TransferPlan
. . O . ROOT-S-. NONE NONE 0.13 query_discharge_tom. PRPF6_gene Body_Fluid_Discharge Patient_Discharge Question_(inquiry) Discharge,_body_substance Question_(inquiry) 1.0 0.0 NA
