# Supplementary material for: Adapting State-of-the-Art Deep Language Models to Clinical Information Extraction Systems: Potentials, Challenges, and Solutions
Source: JMIR Med Inform. 2019 Apr 25;7(2):e11499. doi: 10.2196/11499 (PMC6658232; doi:10.2196/11499)
Supplement: Multimedia Appendix 2 [file medinform_v7i2e11499_app2.zip › CRF/343.xml.data]

In in O IN ROOT-SINV-PP-IN NONE NONE 0.4 In_bed_13 Beds NONE NONE NONE NONE Beds 0.0 0.0 NA
bed bed O NN ROOT-SINV-PP-NP-NN NONE NONE 0.2 In_bed_13 Beds NONE NONE NONE NONE Beds 0.0 0.0 PatientIntroduction_CurrentBed
13 13 NUMBER CD ROOT-SINV-PP-NP-CD NONE NONE 0.2 In_bed_13 Beds NONE NONE NONE NONE Beds 0.0 0.0 PatientIntroduction_CurrentBed
is be O VBZ ROOT-SINV-VP-VBZ NONE NONE 1.0 is NONE NONE NONE NONE NONE NONE 0.1 0.0 NA
Alexander Alexander PERSON NNP ROOT-SINV-NP-NP-NNP NONE NONE 0.2 Alexander_Lampiri, Alexander_Indians NONE NONE NONE NONE Alexander_Indians 0.1 0.0 PatientIntroduction_GivenNames/Initials
Lampiri Lampiri PERSON NNP ROOT-SINV-NP-NP-NNP NONE NONE 0.2 Alexander_Lampiri, Alexander_Indians NONE NONE NONE NONE Alexander_Indians 0.1 0.0 PatientIntroduction_Lastname
, , O , ROOT-SINV-NP-, NONE NONE 0.2 Alexander_Lampiri, Alexander_Indians NONE NONE NONE NONE Alexander_Indians 0.1 0.0 NA
31 31 DURATION CD ROOT-SINV-NP-NP-NP-CD NONE NONE 0.2 31_yr_old_male Male_gender Males Male_Gender,_Self_Report Male_Phenotype Male,_Self-Reported 31 0.1 0.0 PatientIntroduction_Ageinyears
yr yr DURATION NN ROOT-SINV-NP-NP-NP-NN NONE NONE 0.2 31_yr_old_male Male_gender Males Male_Gender,_Self_Report Male_Phenotype Male,_Self-Reported 31 0.1 0.0 PatientIntroduction_Ageinyears
old old DURATION JJ ROOT-SINV-NP-NP-SBAR-S-NP-NP-JJ NONE NONE 0.2 31_yr_old_male Male_gender Males Male_Gender,_Self_Report Male_Phenotype Male,_Self-Reported 31 0.2 0.0 PatientIntroduction_Ageinyears
male male O NN ROOT-SINV-NP-NP-SBAR-S-NP-NP-NN NONE NONE 0.2 31_yr_old_male Male_gender Males Male_Gender,_Self_Report Male_Phenotype Male,_Self-Reported 31 0.2 0.0 PatientIntroduction_Gender
under under O IN ROOT-SINV-NP-NP-SBAR-S-NP-PP-IN NONE NONE 0.2 under_Dr_gauline Physicians Delayed_Release_Dosage_Form Doctor_-_Title NONE NONE Physicians 0.2 0.0 NA
Dr dr O NN ROOT-SINV-NP-NP-SBAR-S-NP-PP-NP-NN NONE NONE 0.2 under_Dr_gauline Physicians Delayed_Release_Dosage_Form Doctor_-_Title NONE NONE Physicians 0.2 0.0 PatientIntroduction_UnderDr_Lastname
gauline gauline O NN ROOT-SINV-NP-NP-SBAR-S-NP-PP-NP-NN NONE NONE 0.2 under_Dr_gauline Physicians Delayed_Release_Dosage_Form Doctor_-_Title NONE NONE Physicians 0.2 0.0 PatientIntroduction_UnderDr_Lastname
came come O VBD ROOT-SINV-NP-NP-SBAR-S-VP-VBD NONE NONE 0.2 came NONE NONE NONE NONE NONE NONE 0.2 0.0 NA
in in O IN ROOT-SINV-PP-IN NONE NONE 0.4 in NONE NONE NONE NONE NONE NONE 0.3 0.0 NA
for for O IN ROOT-SINV-NP-NP-SBAR-S-VP-PP-IN NONE NONE 0.4 for_management Administration_occupational_activities Disease_Management Management_procedure NONE NONE Disease_Management 0.3 0.0 NA
management management O NN ROOT-SINV-NP-NP-SBAR-S-VP-PP-NP-NP-NN NONE NONE 0.2 for_management Administration_occupational_activities Disease_Management Management_procedure NONE NONE Disease_Management 0.3 0.0 PatientIntroduction_AdmissionReason/Diagnosis
of of O IN ROOT-SINV-NP-NP-SBAR-S-VP-PP-NP-PP-IN NONE NONE 0.4 of_epilepsy. Epilepsy NONE NONE NONE NONE Epilepsy 0.3 0.0 PatientIntroduction_AdmissionReason/Diagnosis
epilepsy epilepsy O NN ROOT-SINV-NP-NP-SBAR-S-VP-PP-NP-PP-NP-NN NONE NONE 0.2 of_epilepsy. Epilepsy NONE NONE NONE NONE Epilepsy 0.3 0.0 PatientIntroduction_Disease/ProblemHistory
. . O . ROOT-SINV-. NONE NONE 0.8 of_epilepsy. Epilepsy NONE NONE NONE NONE Epilepsy 0.3 0.0 NA

he he O PRP ROOT-S-NP-PRP NONE NONE 0.8 he NONE NONE NONE NONE NONE NONE 0.3 0.0 PatientIntroduction_Gender
had have O VBD ROOT-S-VP-VP-VBD NONE NONE 0.2 had NONE NONE NONE NONE NONE NONE 0.4 0.0 NA
2 2 NUMBER CD ROOT-S-VP-VP-NP-NP-CD NONE NONE 0.2 2_episodes Episode_of Episodic Episodicity +2 2+_Score +2 0.4 0.0 MyShift_OtherObservation
episodes episode O NNS ROOT-S-VP-VP-NP-NP-NNS NONE NONE 0.2 2_episodes Episode_of Episodic Episodicity +2 2+_Score +2 0.4 0.0 MyShift_OtherObservation
on on O IN ROOT-S-VP-VP-NP-PP-IN NONE NONE 0.4 on_my_shift shift_displacement Physical_Shift NONE NONE NONE shift_displacement 0.4 0.0 NA
my my O PRP$ ROOT-S-VP-VP-NP-PP-NP-PRP$ NONE NONE 0.2 on_my_shift shift_displacement Physical_Shift NONE NONE NONE shift_displacement 0.4 0.0 NA
shift shift O NN ROOT-S-VP-VP-NP-PP-NP-NN NONE NONE 0.2 on_my_shift shift_displacement Physical_Shift NONE NONE NONE shift_displacement 0.4 0.0 NA
and and O CC ROOT-S-VP-CC NONE NONE 0.6 and NONE NONE NONE NONE NONE NONE 0.5 0.0 NA
met meet O VBD ROOT-S-VP-VP-VBD NONE NONE 0.2 met_call Decision Precursor_B-cell_lymphoblastic_leukemia Call_(Instruction) Skin_callus callose Metastatic_Neoplasm 0.5 0.0 Appointment/Procedure_Description
call call O NN ROOT-S-VP-VP-SBAR-S-NP-NN NONE NONE 0.2 met_call Decision Precursor_B-cell_lymphoblastic_leukemia Call_(Instruction) Skin_callus callose Metastatic_Neoplasm 0.5 0.0 Appointment/Procedure_Description
has have O VBZ ROOT-S-VP-VP-SBAR-S-VP-VP-VBZ NONE NONE 0.2 has NONE NONE NONE NONE NONE NONE 0.5 0.0 Appointment/Procedure_Status
been be O VBN ROOT-S-VP-VP-SBAR-S-VP-VP-VP-VBN NONE NONE 0.2 been NONE NONE NONE NONE NONE NONE 0.5 0.0 Appointment/Procedure_Status
called.he called.he O NN ROOT-S-VP-VP-SBAR-S-VP-VP-VP-NP-NP-NN NONE NONE 0.2 NONE NONE NONE NONE NONE NONE NONE 0.5 0.0 NA
is be O VBZ ROOT-S-VP-VP-SBAR-S-VP-VP-VP-NP-SBAR-S-VP-VBZ NONE NONE 1.0 is NONE NONE NONE NONE NONE NONE 0.6 0.0 NA
for for O IN ROOT-S-VP-VP-SBAR-S-VP-VP-VP-NP-SBAR-S-VP-PP-IN NONE NONE 0.4 for_close_monitoring Preventive_monitoring Clinical_Trials,_Monitoring Closed NONE NONE Closed 0.6 0.0 NA
close close O JJ ROOT-S-VP-VP-SBAR-S-VP-VP-VP-NP-SBAR-S-VP-PP-NP-JJ NONE NONE 0.2 for_close_monitoring Preventive_monitoring Clinical_Trials,_Monitoring Closed NONE NONE Closed 0.6 0.5 Appointment/Procedure_Description
monitoring monitoring O NN ROOT-S-VP-VP-SBAR-S-VP-VP-VP-NP-SBAR-S-VP-PP-NP-NN NONE NONE 0.2 for_close_monitoring Preventive_monitoring Clinical_Trials,_Monitoring Closed NONE NONE Closed 0.6 0.0 Appointment/Procedure_Description
and and O CC ROOT-S-VP-CC NONE NONE 0.6 and NONE NONE NONE NONE NONE NONE 0.6 0.0 NA
high high O JJ ROOT-S-VP-VP-SBAR-S-VP-VP-ADVP-JJ NONE NONE 0.2 high_falls Falls High Abnormally_high Value_Above_Reference_Range NONE High 0.6 0.5 MyShift_RiskManagement
falls fall O VBZ ROOT-S-VP-VP-SBAR-S-VP-VP-VBZ NONE NONE 0.2 high_falls Falls High Abnormally_high Value_Above_Reference_Range NONE High 0.7 0.0 MyShift_RiskManagement
risk risk O NN ROOT-S-VP-VP-SBAR-S-VP-VP-NP-NN NONE NONE 0.2 risk. Risk NONE NONE NONE NONE Risk 0.7 0.0 MyShift_RiskManagement
. . O . ROOT-S-. NONE NONE 0.8 risk. Risk NONE NONE NONE NONE Risk 0.7 0.0 NA

he he O PRP ROOT-S-NP-PRP NONE NONE 0.8 he NONE NONE NONE NONE NONE NONE 0.7 0.0 PatientIntroduction_Gender
is be O VBZ ROOT-S-VP-VBZ NONE NONE 1.0 is NONE NONE NONE NONE NONE NONE 0.7 0.0 NA
on on O IN ROOT-S-VP-PP-IN NONE NONE 0.4 on_ongoing_medication_review. Ongoing_review Review_[Publication_Type] Review_of_medication Act_Class_-_review Pharmaceutical_Preparations Continuous 0.7 0.0 NA
ongoing ongoing O JJ ROOT-S-VP-PP-NP-JJ NONE NONE 0.2 on_ongoing_medication_review. Ongoing_review Review_[Publication_Type] Review_of_medication Act_Class_-_review Pharmaceutical_Preparations Continuous 0.7 0.0 NA
medication medication O NN ROOT-S-VP-PP-NP-NN NONE NONE 0.2 on_ongoing_medication_review. Ongoing_review Review_[Publication_Type] Review_of_medication Act_Class_-_review Pharmaceutical_Preparations Continuous 0.8 0.0 Appointment/Procedure_Description
review review O NN ROOT-S-VP-PP-NP-NN NONE NONE 0.2 on_ongoing_medication_review. Ongoing_review Review_[Publication_Type] Review_of_medication Act_Class_-_review Pharmaceutical_Preparations Continuous 0.8 0.0 Appointment/Procedure_Description
. . O . ROOT-S-. NONE NONE 0.8 on_ongoing_medication_review. Ongoing_review Review_[Publication_Type] Review_of_medication Act_Class_-_review Pharmaceutical_Preparations Continuous 0.8 0.0 NA

he he O PRP ROOT-S-S-NP-PRP NONE NONE 0.8 he NONE NONE NONE NONE NONE NONE 0.8 0.0 PatientIntroduction_Gender
is be O VBZ ROOT-S-S-VP-VBZ NONE NONE 1.0 is NONE NONE NONE NONE NONE NONE 0.8 0.0 NA
asleep asleep O RB ROOT-S-S-VP-ADJP-RB NONE NONE 0.2 asleep Asleep NONE NONE NONE NONE Asleep 0.8 0.0 MyShift_OtherObservation
at at O IN ROOT-S-S-VP-PP-IN NONE NONE 0.2 at_time Time Times Temporal_-_Regional_site_descriptor Temporal_-Temporal_Qualifier Temporal_region Time 0.9 0.0 NA
time time O NN ROOT-S-S-VP-PP-NP-NP-NN NONE NONE 0.2 at_time Time Times Temporal_-_Regional_site_descriptor Temporal_-Temporal_Qualifier Temporal_region Time 0.9 0.0 NA
of of O IN ROOT-S-S-VP-PP-NP-PP-IN NONE NONE 0.4 of_report Report_(document) Reporting NONE NONE NONE Reporting 0.9 0.0 NA
report report O NN ROOT-S-S-VP-PP-NP-PP-NP-NN NONE NONE 0.2 of_report Report_(document) Reporting NONE NONE NONE Reporting 0.9 0.0 NA
and and O CC ROOT-S-CC NONE NONE 0.6 and NONE NONE NONE NONE NONE NONE 0.9 0.0 NA
he he O PRP ROOT-S-S-NP-PRP NONE NONE 0.8 he NONE NONE NONE NONE NONE NONE 0.9 0.0 PatientIntroduction_Gender
is be O VBZ ROOT-S-S-VP-VBZ NONE NONE 1.0 is NONE NONE NONE NONE NONE NONE 1.0 0.0 NA
stable stable O JJ ROOT-S-S-VP-ADJP-JJ NONE NONE 0.2 stable_now. Stable_status Patient_Condition_Code_-_Stable Now_(temporal_qualifier) NONE NONE Stable_status 1.0 0.0 MyShift_Status
now now DATE RB ROOT-S-S-VP-ADVP-RB NONE NONE 0.2 stable_now. Stable_status Patient_Condition_Code_-_Stable Now_(temporal_qualifier) NONE NONE Stable_status 1.0 0.0 NA
. . O . ROOT-S-. NONE NONE 0.8 stable_now. Stable_status Patient_Condition_Code_-_Stable Now_(temporal_qualifier) NONE NONE Stable_status 1.0 0.0 NA
