# Supplementary material for: Adapting State-of-the-Art Deep Language Models to Clinical Information Extraction Systems: Potentials, Challenges, and Solutions
Source: JMIR Med Inform. 2019 Apr 25;7(2):e11499. doi: 10.2196/11499 (PMC6658232; doi:10.2196/11499)
Supplement: Multimedia Appendix 2 [file medinform_v7i2e11499_app2.zip › CRF/373.xml.data]

In in O IN ROOT-S-PP-IN NONE NONE 0.6 In_room_4_bed_2 Beds Present Within Room NONE Within 0.0 0.0 NA
room room O NN ROOT-S-PP-NP-NN NONE NONE 0.2 In_room_4_bed_2 Beds Present Within Room NONE Within 0.0 0.0 PatientIntroduction_CurrentRoom
4 4 NUMBER CD ROOT-S-PP-NP-CD NONE NONE 0.2 In_room_4_bed_2 Beds Present Within Room NONE Within 0.0 0.0 PatientIntroduction_CurrentRoom
bed bed O NN ROOT-S-NP-NN NONE NONE 0.2 In_room_4_bed_2 Beds Present Within Room NONE Within 0.1 0.0 PatientIntroduction_CurrentBed
2 2 NUMBER CD ROOT-S-NP-CD NONE NONE 0.4 In_room_4_bed_2 Beds Present Within Room NONE Within 0.1 0.0 PatientIntroduction_CurrentBed
is be O VBZ ROOT-S-VP-VBZ NONE NONE 0.2 is NONE NONE NONE NONE NONE NONE 0.1 0.0 NA
James James PERSON NNP ROOT-S-VP-NP-NP-NNP NONE NONE 0.2 James_Hammer, Hammer NONE NONE NONE NONE Hammer 0.1 0.0 PatientIntroduction_GivenNames/Initials
Hammer Hammer PERSON NNP ROOT-S-VP-NP-NP-NNP NONE NONE 0.2 James_Hammer, Hammer NONE NONE NONE NONE Hammer 0.1 0.0 PatientIntroduction_Lastname
, , O , ROOT-S-VP-NP-, NONE NONE 1.0 James_Hammer, Hammer NONE NONE NONE NONE Hammer 0.1 0.0 NA
85 85 DURATION CD ROOT-S-VP-NP-ADJP-NP-CD NONE NONE 0.2 85_yrs_old Old NONE NONE NONE NONE Old 0.1 0.0 PatientIntroduction_Ageinyears
yrs yr DURATION NNS ROOT-S-VP-NP-ADJP-NP-NNS NONE NONE 0.2 85_yrs_old Old NONE NONE NONE NONE Old 0.2 0.0 PatientIntroduction_Ageinyears
old old DURATION JJ ROOT-S-VP-NP-ADJP-JJ NONE NONE 0.2 85_yrs_old Old NONE NONE NONE NONE Old 0.2 0.0 PatientIntroduction_Ageinyears
under under O IN ROOT-S-VP-NP-ADJP-PP-IN NONE NONE 0.2 under_Dr_tan, Skin_tanning Skin_tanning_function Physicians Delayed_Release_Dosage_Form Doctor_-_Title Physicians 0.2 0.0 NA
Dr dr O NN ROOT-S-VP-NP-ADJP-PP-NP-NN NONE NONE 0.2 under_Dr_tan, Skin_tanning Skin_tanning_function Physicians Delayed_Release_Dosage_Form Doctor_-_Title Physicians 0.2 0.0 PatientIntroduction_UnderDr_Lastname
tan tan O NN ROOT-S-VP-NP-ADJP-PP-NP-NN NONE NONE 0.2 under_Dr_tan, Skin_tanning Skin_tanning_function Physicians Delayed_Release_Dosage_Form Doctor_-_Title Physicians 0.2 0.0 PatientIntroduction_UnderDr_Lastname
, , O , ROOT-S-VP-NP-, NONE NONE 1.0 under_Dr_tan, Skin_tanning Skin_tanning_function Physicians Delayed_Release_Dosage_Form Doctor_-_Title Physicians 0.2 0.0 NA
came come O VBD ROOT-S-VP-NP-SBAR-S-VP-VP-VBD NONE NONE 0.2 came NONE NONE NONE NONE NONE NONE 0.2 0.0 NA
in in O IN ROOT-S-PP-IN NONE NONE 0.6 in NONE NONE NONE NONE NONE NONE 0.2 0.0 NA
with with O IN ROOT-S-VP-NP-SBAR-S-VP-VP-PP-IN NONE NONE 0.6 with_kidney_stones_2_days_post_surgery.nil_known_allergies, Hypersensitivity Response_to_antigens Allergy_Specialty Allergic Kidney_operation Kidney 0.3 0.0 NA
kidney kidney O NN ROOT-S-VP-NP-SBAR-S-VP-VP-PP-NP-NN NONE NONE 0.2 with_kidney_stones_2_days_post_surgery.nil_known_allergies, Hypersensitivity Response_to_antigens Allergy_Specialty Allergic Kidney_operation Kidney 0.3 0.0 PatientIntroduction_Disease/ProblemHistory
stones stone O NNS ROOT-S-VP-NP-SBAR-S-VP-VP-PP-NP-NNS NONE NONE 0.2 with_kidney_stones_2_days_post_surgery.nil_known_allergies, Hypersensitivity Response_to_antigens Allergy_Specialty Allergic Kidney_operation Kidney 0.3 0.0 PatientIntroduction_Disease/ProblemHistory
2 2 DURATION CD ROOT-S-NP-CD NONE NONE 0.4 with_kidney_stones_2_days_post_surgery.nil_known_allergies, Hypersensitivity Response_to_antigens Allergy_Specialty Allergic Kidney_operation Kidney 0.3 0.0 NA
days day DURATION NNS ROOT-S-VP-NP-SBAR-S-VP-VP-NP-NP-ADJP-NP-NNS NONE NONE 0.2 with_kidney_stones_2_days_post_surgery.nil_known_allergies, Hypersensitivity Response_to_antigens Allergy_Specialty Allergic Kidney_operation Kidney 0.3 0.0 NA
post post O JJ ROOT-S-VP-NP-SBAR-S-VP-VP-NP-NP-ADJP-JJ NONE NONE 0.2 with_kidney_stones_2_days_post_surgery.nil_known_allergies, Hypersensitivity Response_to_antigens Allergy_Specialty Allergic Kidney_operation Kidney 0.3 0.0 PatientIntroduction_Disease/ProblemHistory
surgery.nil surgery.nil O NN ROOT-S-VP-NP-SBAR-S-VP-VP-NP-NP-NN NONE NONE 0.2 with_kidney_stones_2_days_post_surgery.nil_known_allergies, Hypersensitivity Response_to_antigens Allergy_Specialty Allergic Kidney_operation Kidney 0.3 0.0 NA
known know O VBN ROOT-S-VP-NP-SBAR-S-VP-VP-NP-VP-VBN NONE NONE 0.2 with_kidney_stones_2_days_post_surgery.nil_known_allergies, Hypersensitivity Response_to_antigens Allergy_Specialty Allergic Kidney_operation Kidney 0.4 0.0 PatientIntroduction_Allergy
allergies allergy O NNS ROOT-S-VP-NP-SBAR-S-VP-VP-NP-VP-NP-NP-NNS NONE NONE 0.2 with_kidney_stones_2_days_post_surgery.nil_known_allergies, Hypersensitivity Response_to_antigens Allergy_Specialty Allergic Kidney_operation Kidney 0.4 0.0 PatientIntroduction_Allergy
, , O , ROOT-S-VP-NP-, NONE NONE 1.0 with_kidney_stones_2_days_post_surgery.nil_known_allergies, Hypersensitivity Response_to_antigens Allergy_Specialty Allergic Kidney_operation Kidney 0.4 0.0 NA
history history O NN ROOT-S-VP-NP-SBAR-S-VP-VP-NP-VP-NP-NP-NP-NN NONE NONE 0.2 history Recording_of_previous_events_(discipline) Historical_aspects_qualifier History_of_present_illness Medical_History Concept_History Medical_History 0.4 0.0 NA
of of O IN ROOT-S-VP-NP-SBAR-S-VP-VP-NP-VP-NP-NP-PP-IN NONE NONE 0.6 of_hypertension, Hypertensive_disease Hypertension_Adverse_Event NONE NONE NONE Hypertension_Adverse_Event 0.4 0.0 NA
hypertension hypertension O NN ROOT-S-VP-NP-SBAR-S-VP-VP-NP-VP-NP-NP-PP-NP-NN NONE NONE 0.2 of_hypertension, Hypertensive_disease Hypertension_Adverse_Event NONE NONE NONE Hypertension_Adverse_Event 0.4 0.0 PatientIntroduction_ChronicCondition
, , O , ROOT-S-VP-NP-, NONE NONE 1.0 of_hypertension, Hypertensive_disease Hypertension_Adverse_Event NONE NONE NONE Hypertension_Adverse_Event 0.4 0.0 NA
high high O JJ ROOT-S-VP-NP-SBAR-S-VP-VP-NP-VP-NP-NP-JJ NONE NONE 0.2 high_cholesterol, Cholesterol Serum_total_cholesterol_measurement Hypercholesterolemia_result High Abnormally_high High 0.5 0.5 PatientIntroduction_ChronicCondition
cholesterol cholesterol O NN ROOT-S-VP-NP-SBAR-S-VP-VP-NP-VP-NP-NP-NN NONE NONE 0.2 high_cholesterol, Cholesterol Serum_total_cholesterol_measurement Hypercholesterolemia_result High Abnormally_high High 0.5 0.5 PatientIntroduction_ChronicCondition
, , O , ROOT-S-VP-NP-, NONE NONE 1.0 high_cholesterol, Cholesterol Serum_total_cholesterol_measurement Hypercholesterolemia_result High Abnormally_high High 0.5 0.0 NA
bph bph O NN ROOT-S-VP-NP-SBAR-S-VP-VP-NP-VP-NP-NP-NN NONE NONE 0.2 bph Benign_prostatic_hypertrophy Benign_Prostatic_Hyperplasia NONE NONE NONE Benign_prostatic_hypertrophy 0.5 0.0 PatientIntroduction_ChronicCondition
and and O CC ROOT-S-VP-NP-SBAR-S-VP-CC NONE NONE 0.6 and NONE NONE NONE NONE NONE NONE 0.5 0.0 NA
falls fall O VBZ ROOT-S-VP-NP-SBAR-S-VP-VP-VBZ NONE NONE 0.2 falls. Falls NONE NONE NONE NONE Falls 0.5 0.0 PatientIntroduction_ChronicCondition
. . O . ROOT-S-. NONE NONE 0.4 falls. Falls NONE NONE NONE NONE Falls 0.5 0.0 NA

dressing dress O VBG ROOT-SINV-VP-VBG NONE NONE 0.2 dressing Sterile_coverings Dressing_of_skin_or_wound Dressing_self-care Dressing-_activity_of_daily_living dress_garment Dressing_self-care 0.5 0.0 MyShift_Wounds/Skin
dry dry O JJ ROOT-SINV-VP-NP-ADJP-JJ NONE NONE 0.2 dry Dry Dryness_(characteristic) NONE NONE NONE Dry 0.6 0.0 MyShift_Wounds/Skin
and and O CC ROOT-SINV-VP-NP-ADJP-CC NONE NONE 0.6 and NONE NONE NONE NONE NONE NONE 0.6 0.0 MyShift_Wounds/Skin
intact.tolerating intact.tolerating O JJ ROOT-SINV-VP-NP-ADJP-JJ NONE NONE 0.2 NONE NONE NONE NONE NONE NONE NONE 0.6 0.0 NA
soft soft O JJ ROOT-SINV-VP-NP-JJ NONE NONE 0.2 soft_cut Incised_wound Cut_in_Medical_Device_Material Soft softness NONE Soft 0.6 0.5 MyShift_Input/Diet
cut cut O NN ROOT-SINV-VP-NP-NN NONE NONE 0.2 soft_cut Incised_wound Cut_in_Medical_Device_Material Soft softness NONE Soft 0.6 0.0 MyShift_Input/Diet
up up O RB ROOT-SINV-VP-ADVP-RB NONE NONE 0.2 up_diet.need_1 Diet Needs Patient_need_for_(contextual_qualifier) Dietetics NONE Diet 0.6 0.0 MyShift_Input/Diet
diet.need diet.need O VBD ROOT-SINV-VP-VBD NONE NONE 0.2 up_diet.need_1 Diet Needs Patient_need_for_(contextual_qualifier) Dietetics NONE Diet 0.6 0.0 NA
1 1 NUMBER CD ROOT-SINV-VP-NP-CD NONE NONE 0.2 up_diet.need_1 Diet Needs Patient_need_for_(contextual_qualifier) Dietetics NONE Diet 0.7 0.0 MyShift_ActivitiesOfDailyLiving
assist assist O VB ROOT-SINV-VP-VP-VB NONE NONE 0.2 assist Helping_Behavior Assisting_(procedure) Assisted_(qualifier_value) NONE NONE Assisting_(procedure) 0.7 0.0 MyShift_ActivitiesOfDailyLiving
with with O IN ROOT-SINV-VP-VP-PP-IN NONE NONE 0.6 with_adls. Activities_of_Daily_Living_(activity) SGCA_gene NONE NONE NONE Activities_of_Daily_Living_(activity) 0.7 0.0 MyShift_ActivitiesOfDailyLiving
adls.with adls.with O JJ ROOT-SINV-VP-VP-PP-NP-JJ NONE NONE 0.2 NONE NONE NONE NONE NONE NONE NONE 0.7 0.0 NA
idc idc O NN ROOT-SINV-VP-VP-PP-NP-NN NONE NONE 0.2 with_idc Primary_idiopathic_dilated_cardiomyopathy NONE NONE NONE NONE Primary_idiopathic_dilated_cardiomyopathy 0.7 0.0 MyShift_Contraption
in in O FW ROOT-SINV-VP-VP-ADVP-FW NONE NONE 0.6 in_situ_draining_good_amounts Quantity Good Manufactured_Supplies Drain_device Drain_Specimen_Code Drain_device 0.7 0.0 NA
situ situ O FW ROOT-SINV-VP-VP-ADVP-FW NONE NONE 0.2 in_situ_draining_good_amounts Quantity Good Manufactured_Supplies Drain_device Drain_Specimen_Code Drain_device 0.7 0.0 NA
draining drain O VBG ROOT-SINV-NP-NP-ADJP-VBG NONE NONE 0.2 in_situ_draining_good_amounts Quantity Good Manufactured_Supplies Drain_device Drain_Specimen_Code Drain_device 0.8 0.0 MyShift_Output/Diuresis/BowelMovement
good good O JJ ROOT-SINV-NP-NP-JJ NONE NONE 0.4 in_situ_draining_good_amounts Quantity Good Manufactured_Supplies Drain_device Drain_Specimen_Code Drain_device 0.8 0.0 MyShift_Output/Diuresis/BowelMovement
amounts amount O NNS ROOT-SINV-NP-NP-NNS NONE NONE 0.2 in_situ_draining_good_amounts Quantity Good Manufactured_Supplies Drain_device Drain_Specimen_Code Drain_device 0.8 0.0 MyShift_Output/Diuresis/BowelMovement
of of O IN ROOT-SINV-NP-PP-IN NONE NONE 0.6 of_urine._complaint Chief_complaint_(finding) Urine In_Urine Portion_of_urine Urinary_tract In_Urine 0.8 0.0 MyShift_Output/Diuresis/BowelMovement
urine urine O NN ROOT-SINV-NP-PP-NP-NN NONE NONE 0.2 of_urine._complaint Chief_complaint_(finding) Urine In_Urine Portion_of_urine Urinary_tract In_Urine 0.8 0.5 MyShift_Output/Diuresis/BowelMovement
. . O . ROOT-SINV-. NONE NONE 0.4 of_urine._complaint Chief_complaint_(finding) Urine In_Urine Portion_of_urine Urinary_tract In_Urine 0.8 0.0 NA

complaint complaint O NN ROOT-S-NP-NP-NP-NN NONE NONE 0.2 of_urine._complaint Chief_complaint_(finding) Urine In_Urine Portion_of_urine Urinary_tract In_Urine 0.8 0.0 MyShift_OtherObservation
of of O IN ROOT-S-NP-NP-PP-IN NONE NONE 0.6 of_pain_6/10 Pain Pain_NOS_Adverse_Event Painless NONE NONE Pain_NOS_Adverse_Event 0.8 0.0 MyShift_OtherObservation
pain pain O NN ROOT-S-NP-NP-PP-NP-NN NONE NONE 0.2 of_pain_6/10 Pain Pain_NOS_Adverse_Event Painless NONE NONE Pain_NOS_Adverse_Event 0.9 0.5 MyShift_OtherObservation
6/10 6/10 NUMBER CD ROOT-S-NP-NP-PP-NP-CD NONE NONE 0.2 of_pain_6/10 Pain Pain_NOS_Adverse_Event Painless NONE NONE Pain_NOS_Adverse_Event 0.9 0.0 MyShift_OtherObservation
and and O CC ROOT-S-NP-CC NONE NONE 0.6 and NONE NONE NONE NONE NONE NONE 0.9 0.0 NA
endone endone O NN ROOT-S-NP-NP-NP-NN NONE NONE 0.2 endone NONE NONE NONE NONE NONE NONE 0.9 0.0 Medication_Medicine
given give O VBN ROOT-S-NP-NP-PP-VBN NONE NONE 0.2 given GIVEN Entity_Name_Part_Type_-_given Give_-_dosing_instruction_imperative NONE NONE GIVEN 0.9 0.0 Medication_Status
with with O IN ROOT-S-NP-NP-PP-PP-IN NONE NONE 0.6 with_good_effect.nil_other_issues Problem Issue_(document) GOOD_EFFECT Good Nil Good 0.9 0.0 NA
good good O JJ ROOT-S-NP-NP-PP-PP-NP-NP-JJ NONE NONE 0.4 with_good_effect.nil_other_issues Problem Issue_(document) GOOD_EFFECT Good Nil Good 0.9 0.0 Medication_Status
effect.nil effect.nil O NN ROOT-S-NP-NP-PP-PP-NP-NP-NN NONE NONE 0.2 with_good_effect.nil_other_issues Problem Issue_(document) GOOD_EFFECT Good Nil Good 1.0 0.0 NA
other other O JJ ROOT-S-NP-NP-PP-PP-NP-NP-JJ NONE NONE 0.2 with_good_effect.nil_other_issues Problem Issue_(document) GOOD_EFFECT Good Nil Good 1.0 0.0 MyShift_Status
issues issue O NNS ROOT-S-NP-NP-PP-PP-NP-NP-NNS NONE NONE 0.2 with_good_effect.nil_other_issues Problem Issue_(document) GOOD_EFFECT Good Nil Good 1.0 0.0 MyShift_Status
noted note O VBD ROOT-S-VP-VBD NONE NONE 0.2 noted Note NONE NONE NONE NONE Note 1.0 0.0 MyShift_Status
