# Supplementary material for: Adapting State-of-the-Art Deep Language Models to Clinical Information Extraction Systems: Potentials, Challenges, and Solutions
Source: JMIR Med Inform. 2019 Apr 25;7(2):e11499. doi: 10.2196/11499 (PMC6658232; doi:10.2196/11499)
Supplement: Multimedia Appendix 2 [file medinform_v7i2e11499_app2.zip › CRF/370.xml.data]

IN in O IN ROOT-S-S-PP-IN NONE NONE 0.25 IN_bed_4_id_Kosta_Porro, Beds Id_Personality_Component Identifier NONE NONE Beds 0.0 0.0 NA
bed bed O NN ROOT-S-S-PP-NP-NN NONE NONE 0.13 IN_bed_4_id_Kosta_Porro, Beds Id_Personality_Component Identifier NONE NONE Beds 0.0 0.0 PatientIntroduction_CurrentBed
4 4 NUMBER CD ROOT-S-S-PP-NP-CD NONE NONE 0.13 IN_bed_4_id_Kosta_Porro, Beds Id_Personality_Component Identifier NONE NONE Beds 0.1 0.0 PatientIntroduction_CurrentBed
id id O NN ROOT-S-S-PP-NP-NN NONE NONE 0.13 IN_bed_4_id_Kosta_Porro, Beds Id_Personality_Component Identifier NONE NONE Beds 0.1 0.0 NA
Kosta Kosta PERSON NNP ROOT-S-S-NP-NP-NNP NONE NONE 0.13 IN_bed_4_id_Kosta_Porro, Beds Id_Personality_Component Identifier NONE NONE Beds 0.1 0.0 PatientIntroduction_GivenNames/Initials
Porro Porro PERSON NNP ROOT-S-S-NP-NP-NNP NONE NONE 0.13 IN_bed_4_id_Kosta_Porro, Beds Id_Personality_Component Identifier NONE NONE Beds 0.1 0.0 PatientIntroduction_Lastname
, , O , ROOT-S-S-NP-, NONE NONE 1.0 IN_bed_4_id_Kosta_Porro, Beds Id_Personality_Component Identifier NONE NONE Beds 0.1 0.0 NA
19 19 NUMBER CD ROOT-S-S-NP-NP-NP-CD NONE NONE 0.13 19_yrsold_male Male_gender Males Male_Gender,_Self_Report Male_Phenotype Male,_Self-Reported Male_Gender,_Self_Report 0.1 0.0 PatientIntroduction_Ageinyears
yrsold yrsold O NN ROOT-S-S-NP-NP-NP-NN NONE NONE 0.13 19_yrsold_male Male_gender Males Male_Gender,_Self_Report Male_Phenotype Male,_Self-Reported Male_Gender,_Self_Report 0.2 0.0 PatientIntroduction_Ageinyears
male male O NN ROOT-S-S-NP-NP-NP-NN NONE NONE 0.13 19_yrsold_male Male_gender Males Male_Gender,_Self_Report Male_Phenotype Male,_Self-Reported Male_Gender,_Self_Report 0.2 0.0 PatientIntroduction_Gender
under under O IN ROOT-S-S-NP-NP-PP-IN NONE NONE 0.13 under_dr_Jan, Physicians Delayed_Release_Dosage_Form Doctor_-_Title NONE NONE Physicians 0.2 0.0 NA
dr dr O NN ROOT-S-S-NP-NP-PP-NP-NN NONE NONE 0.13 under_dr_Jan, Physicians Delayed_Release_Dosage_Form Doctor_-_Title NONE NONE Physicians 0.2 0.0 PatientIntroduction_UnderDr_Lastname
Jan Jan DATE NNP ROOT-S-S-NP-NP-NP-TMP-NNP NONE NONE 0.13 under_dr_Jan, Physicians Delayed_Release_Dosage_Form Doctor_-_Title NONE NONE Physicians 0.2 0.0 PatientIntroduction_UnderDr_Lastname
, , O , ROOT-S-S-NP-, NONE NONE 1.0 under_dr_Jan, Physicians Delayed_Release_Dosage_Form Doctor_-_Title NONE NONE Physicians 0.2 0.0 NA
came come O VBD ROOT-S-S-VP-VBD NONE NONE 0.13 came NONE NONE NONE NONE NONE NONE 0.3 0.0 NA
in in O IN ROOT-S-S-PP-IN NONE NONE 0.25 in NONE NONE NONE NONE NONE NONE 0.3 0.0 NA
with with O IN ROOT-S-S-VP-SBAR-S-PP-PP-IN NONE NONE 0.13 with_hepatitis_E, Hepatitis Hepatitis_A Hepatitis_A_Vaccine,_Inactivated Hepatitis_E NONE Hepatitis 0.3 0.0 NA
hepatitis hepatitis O NN ROOT-S-S-VP-SBAR-S-PP-PP-NP-NN NONE NONE 0.13 with_hepatitis_E, Hepatitis Hepatitis_A Hepatitis_A_Vaccine,_Inactivated Hepatitis_E NONE Hepatitis 0.3 0.5 PatientIntroduction_Disease/ProblemHistory
E e O NN ROOT-S-S-VP-SBAR-S-PP-PP-NP-NN NONE NONE 0.13 with_hepatitis_E, Hepatitis Hepatitis_A Hepatitis_A_Vaccine,_Inactivated Hepatitis_E NONE Hepatitis 0.3 0.0 PatientIntroduction_Disease/ProblemHistory
, , O , ROOT-S-S-NP-, NONE NONE 1.0 with_hepatitis_E, Hepatitis Hepatitis_A Hepatitis_A_Vaccine,_Inactivated Hepatitis_E NONE Hepatitis 0.4 0.0 NA
he he O PRP ROOT-S-S-VP-SBAR-S-NP-PRP NONE NONE 0.13 he NONE NONE NONE NONE NONE NONE 0.4 0.0 PatientIntroduction_Gender
is be O VBZ ROOT-S-S-VP-SBAR-S-VP-VBZ NONE NONE 0.13 is NONE NONE NONE NONE NONE NONE 0.4 0.0 NA
stable stable O JJ ROOT-S-S-VP-SBAR-S-VP-UCP-ADJP-JJ NONE NONE 0.13 stable,_afebrile, Apyrexial Stable_status Patient_Condition_Code_-_Stable NONE NONE Stable_status 0.4 0.0 MyShift_Status
, , O , ROOT-S-S-NP-, NONE NONE 1.0 stable,_afebrile, Apyrexial Stable_status Patient_Condition_Code_-_Stable NONE NONE Stable_status 0.4 0.0 NA
afebrile afebrile O JJ ROOT-S-S-VP-SBAR-S-VP-UCP-ADJP-JJ NONE NONE 0.13 stable,_afebrile, Apyrexial Stable_status Patient_Condition_Code_-_Stable NONE NONE Stable_status 0.4 0.0 NA
, , O , ROOT-S-S-NP-, NONE NONE 1.0 stable,_afebrile, Apyrexial Stable_status Patient_Condition_Code_-_Stable NONE NONE Stable_status 0.5 0.0 NA
ambulant ambulant O JJ ROOT-S-S-VP-SBAR-S-VP-UCP-ADJP-NP-NP-NP-JJ NONE NONE 0.13 ambulant Ambulation NONE NONE NONE NONE Ambulation 0.5 0.0 MyShift_ActivitiesOfDailyLiving
self self O NN ROOT-S-S-VP-SBAR-S-VP-UCP-ADJP-NP-NP-NP-NN NONE NONE 0.13 self_caring, Caring care_activity NONE NONE NONE Caring 0.5 0.0 MyShift_ActivitiesOfDailyLiving
caring caring O NN ROOT-S-S-VP-SBAR-S-VP-UCP-ADJP-NP-NP-NP-NN NONE NONE 0.13 self_caring, Caring care_activity NONE NONE NONE Caring 0.5 0.0 MyShift_ActivitiesOfDailyLiving
, , O , ROOT-S-S-NP-, NONE NONE 1.0 self_caring, Caring care_activity NONE NONE NONE Caring 0.5 0.0 NA
pain pain O NN ROOT-S-S-VP-SBAR-S-VP-UCP-ADJP-NP-NP-NP-NN NONE NONE 0.13 pain_free, Pain Free_of_(attribute) Empty_(qualifier) Pain_NOS_Adverse_Event Free_(available_(qualifier)) Pain_NOS_Adverse_Event 0.5 0.5 MyShift_OtherObservation
free free O JJ ROOT-S-S-VP-SBAR-S-VP-UCP-ADJP-NP-NP-NP-JJ NONE NONE 0.13 pain_free, Pain Free_of_(attribute) Empty_(qualifier) Pain_NOS_Adverse_Event Free_(available_(qualifier)) Pain_NOS_Adverse_Event 0.6 0.0 MyShift_OtherObservation
, , O , ROOT-S-S-NP-, NONE NONE 1.0 pain_free, Pain Free_of_(attribute) Empty_(qualifier) Pain_NOS_Adverse_Event Free_(available_(qualifier)) Pain_NOS_Adverse_Event 0.6 0.0 NA
still still O RB ROOT-S-S-VP-SBAR-S-VP-UCP-ADJP-NP-NP-ADVP-RB NONE NONE 0.13 still NONE NONE NONE NONE NONE NONE 0.6 0.0 NA
a a O DT ROOT-S-S-VP-SBAR-S-VP-UCP-ADJP-NP-QP-DT NONE NONE 0.13 a_little_bit_jaundiced, Icterus Little's_Disease Small bit_-_unit_of_measure Smallest Small 0.6 0.0 NA
little little O JJ ROOT-S-S-VP-SBAR-S-VP-UCP-ADJP-NP-QP-JJ NONE NONE 0.13 a_little_bit_jaundiced, Icterus Little's_Disease Small bit_-_unit_of_measure Smallest Small 0.6 0.0 NA
bit bit O NN ROOT-S-S-VP-SBAR-S-VP-UCP-ADJP-NP-QP-NN NONE NONE 0.13 a_little_bit_jaundiced, Icterus Little's_Disease Small bit_-_unit_of_measure Smallest Small 0.6 0.0 NA
jaundiced jaundiced O JJ ROOT-S-S-VP-SBAR-S-VP-UCP-ADJP-JJ NONE NONE 0.13 a_little_bit_jaundiced, Icterus Little's_Disease Small bit_-_unit_of_measure Smallest Small 0.7 0.0 MyShift_OtherObservation
, , O , ROOT-S-S-NP-, NONE NONE 1.0 a_little_bit_jaundiced, Icterus Little's_Disease Small bit_-_unit_of_measure Smallest Small 0.7 0.0 NA
and and O CC ROOT-S-S-VP-SBAR-S-VP-UCP-CC NONE NONE 0.13 and NONE NONE NONE NONE NONE NONE 0.7 0.0 NA
nil nil O NN ROOT-S-S-VP-SBAR-S-VP-UCP-NP-NN NONE NONE 0.13 nil_other_issues Problem Issue_(document) Nil Others NONE Nil 0.7 0.0 MyShift_Status
other other O JJ ROOT-S-NP-JJ NONE NONE 0.13 nil_other_issues Problem Issue_(document) Nil Others NONE Nil 0.7 0.0 MyShift_Status
issues issue O NNS ROOT-S-NP-NNS NONE NONE 0.13 nil_other_issues Problem Issue_(document) Nil Others NONE Nil 0.8 0.0 MyShift_Status
noted note O VBD ROOT-S-VP-VBD NONE NONE 0.13 noted Note NONE NONE NONE NONE Note 0.8 0.0 MyShift_Status
today today DATE NN ROOT-S-VP-NP-TMP-NN NONE NONE 0.13 today Today Today_(temporal_qualifier) NONE NONE NONE Today_(temporal_qualifier) 0.8 0.0 NA
for for O IN ROOT-S-VP-SBAR-IN NONE NONE 0.13 for_query_discharge_tom. PRPF6_gene Body_Fluid_Discharge Patient_Discharge Question_(inquiry) Discharge,_body_substance Question_(inquiry) 0.8 0.0 Future_Discharge/TransferPlan
query query O NN ROOT-S-VP-SBAR-S-NP-NN NONE NONE 0.13 for_query_discharge_tom. PRPF6_gene Body_Fluid_Discharge Patient_Discharge Question_(inquiry) Discharge,_body_substance Question_(inquiry) 0.8 0.0 Future_Discharge/TransferPlan
discharge discharge O NN ROOT-S-VP-SBAR-S-NP-NN NONE NONE 0.25 for_query_discharge_tom. PRPF6_gene Body_Fluid_Discharge Patient_Discharge Question_(inquiry) Discharge,_body_substance Question_(inquiry) 0.8 0.0 Future_Discharge/TransferPlan
tom.he tom.he O NN ROOT-S-VP-SBAR-S-NP-NN NONE NONE 0.13 NONE NONE NONE NONE NONE NONE NONE 0.9 0.0 NA
will will O MD ROOT-S-VP-SBAR-S-VP-MD NONE NONE 0.13 will NONE NONE NONE NONE NONE NONE 0.9 0.0 Future_Goal/TaskToBeCompleted/ExpectedOutcome
need need O VB ROOT-S-VP-SBAR-S-VP-VP-VB NONE NONE 0.13 need Needs Patient_need_for_(contextual_qualifier) NONE NONE NONE Patient_need_for_(contextual_qualifier) 0.9 0.0 Future_Goal/TaskToBeCompleted/ExpectedOutcome
medical medical O JJ ROOT-S-VP-SBAR-S-VP-VP-NP-JJ NONE NONE 0.13 medical Medical NONE NONE NONE NONE Medical 0.9 0.5 Future_Goal/TaskToBeCompleted/ExpectedOutcome
certificate certificate O NN ROOT-S-VP-SBAR-S-VP-VP-NP-NN NONE NONE 0.13 certificate Certificate_(record_artifact) NONE NONE NONE NONE Certificate_(record_artifact) 0.9 0.0 Future_Goal/TaskToBeCompleted/ExpectedOutcome
prior prior O RB ROOT-S-VP-SBAR-S-VP-VP-ADVP-RB NONE NONE 0.13 prior_to_discharge. Body_Fluid_Discharge Patient_Discharge Discharge,_body_substance NONE NONE Patient_Discharge 0.9 0.0 Future_Goal/TaskToBeCompleted/ExpectedOutcome
to to O TO ROOT-S-VP-SBAR-S-VP-VP-ADVP-S-VP-TO NONE NONE 0.13 prior_to_discharge. Body_Fluid_Discharge Patient_Discharge Discharge,_body_substance NONE NONE Patient_Discharge 1.0 0.0 Future_Goal/TaskToBeCompleted/ExpectedOutcome
discharge discharge O VB ROOT-S-VP-SBAR-S-NP-NN NONE NONE 0.25 prior_to_discharge. Body_Fluid_Discharge Patient_Discharge Discharge,_body_substance NONE NONE Patient_Discharge 1.0 0.0 Future_Goal/TaskToBeCompleted/ExpectedOutcome
. . O . ROOT-S-. NONE NONE 0.13 prior_to_discharge. Body_Fluid_Discharge Patient_Discharge Discharge,_body_substance NONE NONE Patient_Discharge 1.0 0.0 NA
