# Supplementary material for: Adapting State-of-the-Art Deep Language Models to Clinical Information Extraction Systems: Potentials, Challenges, and Solutions
Source: JMIR Med Inform. 2019 Apr 25;7(2):e11499. doi: 10.2196/11499 (PMC6658232; doi:10.2196/11499)
Supplement: Multimedia Appendix 2 [file medinform_v7i2e11499_app2.zip › CRF/345.xml.data]

in in O IN ROOT-SINV-PP-IN NONE NONE 0.75 in_bed_8 Beds NONE NONE NONE NONE Beds 0.0 0.0 NA
bed bed O NN ROOT-SINV-PP-NP-NN NONE NONE 0.25 in_bed_8 Beds NONE NONE NONE NONE Beds 0.0 0.0 PatientIntroduction_CurrentBed
8 8 NUMBER CD ROOT-SINV-PP-NP-CD NONE NONE 0.25 is NONE NONE NONE NONE NONE NONE 0.1 0.0 PatientIntroduction_CurrentBed
is be O VBZ ROOT-SINV-VP-VBZ NONE NONE 0.5 NONE NONE NONE NONE NONE NONE NONE 0.1 0.0 NA
peter peter PERSON NNP ROOT-SINV-NP-NP-NNP NONE NONE 0.25 peter_Zhang, NONE NONE NONE NONE NONE NONE 0.1 0.0 PatientIntroduction_GivenNames/Initials
Zhang Zhang PERSON NNP ROOT-SINV-NP-NP-NNP NONE NONE 0.25 NONE NONE NONE NONE NONE NONE NONE 0.1 0.0 PatientIntroduction_Lastname
, , O , ROOT-SINV-NP-, NONE NONE 0.5 91_yr_old Old year NONE NONE NONE year 0.1 0.0 NA
91 91 DURATION CD ROOT-SINV-NP-NP-NP-CD NONE NONE 0.25 91_yr_old Old year NONE NONE NONE year 0.1 0.0 PatientIntroduction_Ageinyears
yr yr DURATION NN ROOT-SINV-NP-NP-NP-NN NONE NONE 0.25 91_yr_old Old year NONE NONE NONE year 0.2 0.0 PatientIntroduction_Ageinyears
old old DURATION JJ ROOT-SINV-NP-NP-ADJP-JJ NONE NONE 0.25 NONE NONE NONE NONE NONE NONE NONE 0.2 0.0 PatientIntroduction_Ageinyears
under under O IN ROOT-SINV-NP-NP-ADJP-PP-IN NONE NONE 0.25 under_Dr_Phil, Physicians Delayed_Release_Dosage_Form Doctor_-_Title NONE NONE Physicians 0.2 0.0 NA
Dr Dr O NNP ROOT-SINV-NP-NP-ADJP-PP-NP-NNP NONE NONE 0.25 under_Dr_Phil, Physicians Delayed_Release_Dosage_Form Doctor_-_Title NONE NONE Physicians 0.2 0.0 PatientIntroduction_UnderDr_GivenNames/Initials
Phil Phil PERSON NNP ROOT-SINV-NP-NP-ADJP-PP-NP-NNP NONE NONE 0.25 NONE NONE NONE NONE NONE NONE NONE 0.2 0.0 PatientIntroduction_UnderDr_GivenNames/Initials
, , O , ROOT-SINV-NP-, NONE NONE 0.5 came NONE NONE NONE NONE NONE NONE 0.3 0.0 NA
came come O VBD ROOT-SINV-S-VP-VBD NONE NONE 0.25 NONE NONE NONE NONE NONE NONE NONE 0.3 0.0 NA
in in O IN ROOT-SINV-PP-IN NONE NONE 0.75 NONE NONE NONE NONE NONE NONE NONE 0.3 0.0 NA
for for O IN ROOT-SINV-S-VP-PP-IN NONE NONE 0.5 for_monitoring Preventive_monitoring Clinical_Trials,_Monitoring NONE NONE NONE Clinical_Trials,_Monitoring 0.3 0.0 NA
monitoring monitoring O NN ROOT-SINV-S-VP-PP-NP-NP-NN NONE NONE 0.25 NONE NONE NONE NONE NONE NONE NONE 0.3 0.0 PatientIntroduction_AdmissionReason/Diagnosis
of of O IN ROOT-SINV-S-VP-PP-NP-PP-IN NONE NONE 0.25 of_epilepsy. Epilepsy NONE NONE NONE NONE Epilepsy 0.3 0.0 PatientIntroduction_AdmissionReason/Diagnosis
epilepsy epilepsy O NN ROOT-SINV-S-VP-PP-NP-PP-NP-NN NONE NONE 0.25 NONE NONE NONE NONE NONE NONE NONE 0.4 0.0 PatientIntroduction_Disease/ProblemHistory
. . O . ROOT-SINV-. NONE NONE 1.0 he NONE NONE NONE NONE NONE NONE 0.4 0.0 NA

he he O PRP ROOT-S-S-NP-PRP NONE NONE 0.5 NONE NONE NONE NONE NONE NONE NONE 0.4 0.0 PatientIntroduction_Gender
does do O VBZ ROOT-S-S-VP-VBZ NONE NONE 0.25 doesn't NONE NONE NONE NONE NONE NONE 0.4 0.0 MyShift_OtherObservation
n't not O RB ROOT-S-S-VP-RB NONE NONE 0.25 NONE NONE NONE NONE NONE NONE NONE 0.4 0.0 MyShift_OtherObservation
have have O VB ROOT-S-S-VP-VP-VB NONE NONE 0.25 NONE NONE NONE NONE NONE NONE NONE 0.4 0.0 MyShift_OtherObservation
any any O DT ROOT-S-S-VP-VP-NP-NP-DT NONE NONE 0.25 any_episode Episode_of Episodic Episodicity NONE NONE Episode_of 0.5 0.0 MyShift_OtherObservation
episode episode O NN ROOT-S-S-VP-VP-NP-NP-NN NONE NONE 0.25 NONE NONE NONE NONE NONE NONE NONE 0.5 0.0 MyShift_OtherObservation
in in O IN ROOT-S-S-VP-VP-NP-PP-IN NONE NONE 0.75 in_my NONE NONE NONE NONE NONE NONE 0.5 0.0 NA
my my O PRP$ ROOT-S-S-VP-VP-NP-PP-NP-PRP$ NONE NONE 0.25 NONE NONE NONE NONE NONE NONE NONE 0.5 0.0 NA
shift shift O NN ROOT-S-S-VP-VP-NP-PP-NP-NN NONE NONE 0.25 NONE NONE NONE NONE NONE NONE NONE 0.5 0.0 NA
this this O DT ROOT-S-NP-DT NONE NONE 0.5 NONE NONE NONE NONE NONE NONE NONE 0.6 0.0 NA
am be O VBP ROOT-S-VP-VBP NONE NONE 0.25 NONE NONE NONE NONE NONE NONE NONE 0.6 0.0 NA
. . O . ROOT-S-. NONE NONE 1.0 he NONE NONE NONE NONE NONE NONE 0.6 0.0 NA

he he O PRP ROOT-S-NP-PRP NONE NONE 0.5 NONE NONE NONE NONE NONE NONE NONE 0.6 0.0 PatientIntroduction_Gender
is be O VBZ ROOT-S-VP-VBZ NONE NONE 0.5 NONE NONE NONE NONE NONE NONE NONE 0.6 0.0 NA
for for O IN ROOT-S-VP-SBAR-IN NONE NONE 0.5 for_eeg Electroencephalography NONE NONE NONE NONE Electroencephalography 0.6 0.0 NA
eeg eeg O NN ROOT-S-VP-SBAR-S-NP-NP-NN NONE NONE 0.25 NONE NONE NONE NONE NONE NONE NONE 0.7 0.0 Appointment/Procedure_Description
this this O DT ROOT-S-VP-SBAR-S-NP-SBAR-S-NP-DT NONE NONE 0.5 this_pm. NONE NONE NONE NONE NONE NONE 0.7 0.0 Appointment/Procedure_Time
pm.he pm.he O NN ROOT-S-VP-SBAR-S-NP-SBAR-S-NP-NN NONE NONE 0.25 NONE NONE NONE NONE NONE NONE NONE 0.7 0.0 NA
needs need O VBZ ROOT-S-VP-SBAR-S-NP-SBAR-S-VP-VBZ NONE NONE 0.25 NONE NONE NONE NONE NONE NONE NONE 0.7 0.0 MyShift_ActivitiesOfDailyLiving
1 1 NUMBER CD ROOT-S-VP-SBAR-S-NP-SBAR-S-VP-S-NP-CD NONE NONE 0.25 assist Helping_Behavior Assisting_(procedure) Assisted_(qualifier_value) NONE NONE Assisting_(procedure) 0.7 0.0 MyShift_ActivitiesOfDailyLiving
assist assist O VB ROOT-S-VP-SBAR-S-NP-SBAR-S-VP-S-VP-VB NONE NONE 0.25 NONE NONE NONE NONE NONE NONE NONE 0.8 0.0 MyShift_ActivitiesOfDailyLiving
with with O IN ROOT-S-VP-SBAR-S-NP-SBAR-S-VP-S-VP-PP-IN NONE NONE 0.5 with_adls. Activities_of_Daily_Living_(activity) SGCA_gene NONE NONE NONE Activities_of_Daily_Living_(activity) 0.8 0.0 MyShift_ActivitiesOfDailyLiving
adls.have adls.have O JJ ROOT-S-VP-SBAR-S-NP-SBAR-S-VP-S-VP-PP-ADJP-JJ NONE NONE 0.25 NONE NONE NONE NONE NONE NONE NONE 0.8 0.0 NA
showered shower O VBD ROOT-S-VP-SBAR-S-VP-VP-VBD NONE NONE 0.25 showered_today Today Today_(temporal_qualifier) Household_shower Safety_showers NONE Household_shower 0.8 0.0 MyShift_ActivitiesOfDailyLiving
today today DATE NN ROOT-S-VP-SBAR-S-VP-VP-NP-TMP-NN NONE NONE 0.25 NONE NONE NONE NONE NONE NONE NONE 0.8 0.0 MyShift_ActivitiesOfDailyLiving
and and O CC ROOT-S-VP-SBAR-S-VP-CC NONE NONE 0.25 NONE NONE NONE NONE NONE NONE NONE 0.8 0.0 NA
assisted assist O VBN ROOT-S-VP-SBAR-S-VP-VP-VBN NONE NONE 0.25 NONE NONE NONE NONE NONE NONE NONE 0.9 0.0 MyShift_ActivitiesOfDailyLiving
with with O IN ROOT-S-VP-SBAR-S-NP-SBAR-S-VP-S-VP-PP-IN NONE NONE 0.5 with_meals._nil_other_issues Problem Issue_(document) Nil Others Meal Meal 0.9 0.0 MyShift_ActivitiesOfDailyLiving
meals meal O NNS ROOT-S-VP-SBAR-S-VP-VP-PP-NP-NNS NONE NONE 0.25 with_meals._nil_other_issues Problem Issue_(document) Nil Others Meal Meal 0.9 0.0 MyShift_ActivitiesOfDailyLiving
. . O . ROOT-S-. NONE NONE 1.0 with_meals._nil_other_issues Problem Issue_(document) Nil Others Meal Meal 0.9 0.0 NA

nil nil O NN ROOT-S-NP-NN NONE NONE 0.25 with_meals._nil_other_issues Problem Issue_(document) Nil Others Meal Meal 0.9 0.0 MyShift_Status
other other O JJ ROOT-S-NP-JJ NONE NONE 0.25 with_meals._nil_other_issues Problem Issue_(document) Nil Others Meal Meal 0.9 0.0 MyShift_Status
issues issue O NNS ROOT-S-NP-NNS NONE NONE 0.25 NONE NONE NONE NONE NONE NONE NONE 1.0 0.0 MyShift_Status
noted note O VBD ROOT-S-VP-VBD NONE NONE 0.25 NONE NONE NONE NONE NONE NONE NONE 1.0 0.0 MyShift_Status
. . O . ROOT-S-. NONE NONE 1.0 NONE NONE NONE NONE NONE NONE NONE 1.0 0.0 NA
