# Supplementary material for: Adapting State-of-the-Art Deep Language Models to Clinical Information Extraction Systems: Potentials, Challenges, and Solutions
Source: JMIR Med Inform. 2019 Apr 25;7(2):e11499. doi: 10.2196/11499 (PMC6658232; doi:10.2196/11499)
Supplement: Multimedia Appendix 2 [file medinform_v7i2e11499_app2.zip › CRF/380.xml.data]

in in O IN ROOT-SINV-PP-IN NONE NONE 0.4 in_room_1_bed_2 Beds Present Within Room NONE Within 0.0 0.0 NA
room room O NN ROOT-SINV-PP-NP-NN NONE NONE 0.2 in_room_1_bed_2 Beds Present Within Room NONE Within 0.0 0.0 PatientIntroduction_CurrentRoom
1 1 NUMBER CD ROOT-SINV-PP-NP-CD NONE NONE 0.2 in_room_1_bed_2 Beds Present Within Room NONE Within 0.0 0.0 PatientIntroduction_CurrentRoom
bed bed O NN ROOT-SINV-PP-NP-NN NONE NONE 0.2 in_room_1_bed_2 Beds Present Within Room NONE Within 0.1 0.0 PatientIntroduction_CurrentBed
2 2 NUMBER CD ROOT-SINV-PP-NP-CD NONE NONE 0.2 in_room_1_bed_2 Beds Present Within Room NONE Within 0.1 0.0 PatientIntroduction_CurrentBed
is be O VBZ ROOT-SINV-VP-VBZ NONE NONE 0.2 is NONE NONE NONE NONE NONE NONE 0.1 0.0 NA
Jessica Jessica PERSON NNP ROOT-SINV-NP-NP-NNP NONE NONE 0.2 Jessica_Hijazi, NONE NONE NONE NONE NONE NONE 0.1 0.0 PatientIntroduction_GivenNames/Initials
Hijazi Hijazi PERSON NNP ROOT-SINV-NP-NP-NNP NONE NONE 0.2 Jessica_Hijazi, NONE NONE NONE NONE NONE NONE 0.1 0.0 PatientIntroduction_Lastname
, , O , ROOT-SINV-NP-, NONE NONE 1.0 Jessica_Hijazi, NONE NONE NONE NONE NONE NONE 0.1 0.0 NA
89 89 DURATION CD ROOT-SINV-NP-NP-NP-CD NONE NONE 0.2 89_yr_old Old year NONE NONE NONE year 0.2 0.0 PatientIntroduction_Ageinyears
yr yr DURATION NN ROOT-SINV-NP-NP-NP-NN NONE NONE 0.2 89_yr_old Old year NONE NONE NONE year 0.2 0.0 PatientIntroduction_Ageinyears
old old DURATION JJ ROOT-SINV-NP-NP-ADJP-JJ NONE NONE 0.2 89_yr_old Old year NONE NONE NONE year 0.2 0.0 PatientIntroduction_Ageinyears
under under O IN ROOT-SINV-NP-NP-ADJP-PP-IN NONE NONE 0.2 under_Dr_Klaudia, Physicians Delayed_Release_Dosage_Form Doctor_-_Title NONE NONE Physicians 0.2 0.0 NA
Dr Dr O NNP ROOT-SINV-NP-NP-ADJP-PP-NP-NNP NONE NONE 0.2 under_Dr_Klaudia, Physicians Delayed_Release_Dosage_Form Doctor_-_Title NONE NONE Physicians 0.2 0.0 PatientIntroduction_UnderDr_GivenNames/Initials
Klaudia Klaudia PERSON NNP ROOT-SINV-NP-NP-ADJP-PP-NP-NNP NONE NONE 0.2 under_Dr_Klaudia, Physicians Delayed_Release_Dosage_Form Doctor_-_Title NONE NONE Physicians 0.2 0.0 PatientIntroduction_UnderDr_GivenNames/Initials
, , O , ROOT-SINV-NP-, NONE NONE 1.0 under_Dr_Klaudia, Physicians Delayed_Release_Dosage_Form Doctor_-_Title NONE NONE Physicians 0.3 0.0 NA
came come O VBD ROOT-SINV-S-VP-VBD NONE NONE 0.2 came NONE NONE NONE NONE NONE NONE 0.3 0.0 NA
in in O IN ROOT-SINV-PP-IN NONE NONE 0.4 in NONE NONE NONE NONE NONE NONE 0.3 0.0 NA
with with O IN ROOT-SINV-S-VP-PP-PP-PP-IN NONE NONE 0.6 with_lung_cancer Malignant_Neoplasms Lung Cancer_Genus Entire_lung Primary_malignant_neoplasm Lung 0.3 0.0 NA
lung lung O NN ROOT-SINV-S-VP-PP-PP-PP-NP-NP-NN NONE NONE 0.2 with_lung_cancer Malignant_Neoplasms Lung Cancer_Genus Entire_lung Primary_malignant_neoplasm Lung 0.3 0.5 PatientIntroduction_Disease/ProblemHistory
cancer cancer O NN ROOT-SINV-S-VP-PP-PP-PP-NP-NP-NN NONE NONE 0.2 with_lung_cancer Malignant_Neoplasms Lung Cancer_Genus Entire_lung Primary_malignant_neoplasm Lung 0.3 0.0 PatientIntroduction_Disease/ProblemHistory
and and O CC ROOT-SINV-S-VP-PP-PP-PP-NP-CC NONE NONE 0.4 and NONE NONE NONE NONE NONE NONE 0.4 0.0 NA
3 3 DURATION CD ROOT-SINV-S-VP-PP-PP-PP-NP-NP-CD NONE NONE 0.2 3_days day 3_Days /day <3_(qualifier_value) 3+_Score <3_(qualifier_value) 0.4 0.0 PatientIntroduction_Disease/ProblemHistory
days day DURATION NNS ROOT-SINV-S-VP-PP-PP-PP-NP-NP-NNS NONE NONE 0.2 3_days day 3_Days /day <3_(qualifier_value) 3+_Score <3_(qualifier_value) 0.4 0.0 PatientIntroduction_Disease/ProblemHistory
post post O NN ROOT-SINV-S-VP-PP-PP-PP-NP-NP-NN NONE NONE 0.2 post_surgery, Surgery_specialty Surgical_aspects Operative_Surgical_Procedures Post Post_Device_Component Post 0.4 0.0 PatientIntroduction_Disease/ProblemHistory
surgery surgery O NN ROOT-SINV-S-VP-PP-PP-PP-NP-NP-NN NONE NONE 0.2 post_surgery, Surgery_specialty Surgical_aspects Operative_Surgical_Procedures Post Post_Device_Component Post 0.4 0.0 PatientIntroduction_Disease/ProblemHistory
, , O , ROOT-SINV-NP-, NONE NONE 1.0 post_surgery, Surgery_specialty Surgical_aspects Operative_Surgical_Procedures Post Post_Device_Component Post 0.4 0.0 NA
on on O IN ROOT-SINV-S-VP-PP-PP-IN NONE NONE 0.6 on_oxygen_2l_per_nasal_prongs, Nasal_prongs Prong_Device_Component Transnasal_approach Nose Oxygen Oxygen 0.5 0.0 Medication_Status
oxygen oxygen O NN ROOT-SINV-S-VP-PP-PP-NP-NP-NN NONE NONE 0.2 on_oxygen_2l_per_nasal_prongs, Nasal_prongs Prong_Device_Component Transnasal_approach Nose Oxygen Oxygen 0.5 0.5 Medication_Medicine
2l 2l O NN ROOT-SINV-S-VP-PP-PP-NP-NP-NN NONE NONE 0.2 on_oxygen_2l_per_nasal_prongs, Nasal_prongs Prong_Device_Component Transnasal_approach Nose Oxygen Oxygen 0.5 0.0 Medication_Dosage
per per O IN ROOT-SINV-S-VP-PP-PP-NP-PP-IN NONE NONE 0.2 on_oxygen_2l_per_nasal_prongs, Nasal_prongs Prong_Device_Component Transnasal_approach Nose Oxygen Oxygen 0.5 0.0 Medication_Dosage
nasal nasal O JJ ROOT-SINV-S-VP-PP-PP-NP-PP-NP-JJ NONE NONE 0.2 on_oxygen_2l_per_nasal_prongs, Nasal_prongs Prong_Device_Component Transnasal_approach Nose Oxygen Oxygen 0.5 0.5 Medication_Dosage
prongs prong O NNS ROOT-SINV-S-VP-PP-PP-NP-PP-NP-NNS NONE NONE 0.2 on_oxygen_2l_per_nasal_prongs, Nasal_prongs Prong_Device_Component Transnasal_approach Nose Oxygen Oxygen 0.5 0.0 Medication_Dosage
, , O , ROOT-SINV-NP-, NONE NONE 1.0 on_oxygen_2l_per_nasal_prongs, Nasal_prongs Prong_Device_Component Transnasal_approach Nose Oxygen Oxygen 0.5 0.0 NA
on on O IN ROOT-SINV-S-VP-PP-PP-IN NONE NONE 0.6 on_iv_abs, NONE NONE NONE NONE NONE NONE 0.6 0.0 Medication_Status
iv iv O NN ROOT-SINV-S-VP-PP-PP-NP-NN NONE NONE 0.2 on_iv_abs, NONE NONE NONE NONE NONE NONE 0.6 0.0 Medication_Medicine
abs ab O NNS ROOT-SINV-S-VP-PP-PP-NP-NNS NONE NONE 0.2 on_iv_abs, NONE NONE NONE NONE NONE NONE 0.6 0.0 Medication_Medicine
, , O , ROOT-SINV-NP-, NONE NONE 1.0 on_iv_abs, NONE NONE NONE NONE NONE NONE 0.6 0.0 NA
still still O RB ROOT-SINV-S-VP-PP-PP-ADVP-RB NONE NONE 0.2 still NONE NONE NONE NONE NONE NONE 0.6 0.0 NA
with with O IN ROOT-SINV-S-VP-PP-PP-PP-IN NONE NONE 0.6 with_exudrains NONE NONE NONE NONE NONE NONE 0.6 0.0 NA
exudrains exudrain O NNS ROOT-SINV-S-VP-PP-PP-NP-NP-NNS NONE NONE 0.2 with_exudrains NONE NONE NONE NONE NONE NONE 0.7 0.0 MyShift_Contraption
with with O IN ROOT-SINV-S-VP-PP-PP-PP-IN NONE NONE 0.6 with_minimal_output Output Minimal Minimum Mild_(qualifier_value) ActRelationshipSubset_-_minimum Minimal 0.7 0.0 NA
minimal minimal O JJ ROOT-SINV-S-VP-PP-PP-NP-PP-NP-NP-JJ NONE NONE 0.2 with_minimal_output Output Minimal Minimum Mild_(qualifier_value) ActRelationshipSubset_-_minimum Minimal 0.7 0.0 MyShift_Output/Diuresis/BowelMovement
output output O NN ROOT-SINV-S-VP-PP-PP-NP-PP-NP-NP-NN NONE NONE 0.2 with_minimal_output Output Minimal Minimum Mild_(qualifier_value) ActRelationshipSubset_-_minimum Minimal 0.7 0.0 MyShift_Output/Diuresis/BowelMovement
for for O IN ROOT-SINV-S-VP-PP-PP-NP-PP-NP-PP-IN NONE NONE 0.2 for_removal_tom PRPF6_gene removal_technique Excision NONE NONE removal_technique 0.7 0.0 Appointment/Procedure_Status
removal removal O NN ROOT-SINV-S-VP-PP-PP-NP-PP-NP-PP-NP-NN NONE NONE 0.2 for_removal_tom PRPF6_gene removal_technique Excision NONE NONE removal_technique 0.7 0.0 Appointment/Procedure_Description
tom tom O NN ROOT-SINV-S-VP-PP-PP-NP-PP-NP-PP-NP-NN NONE NONE 0.2 for_removal_tom PRPF6_gene removal_technique Excision NONE NONE removal_technique 0.8 0.0 Appointment/Procedure_Day
and and O CC ROOT-SINV-S-VP-PP-PP-PP-NP-CC NONE NONE 0.4 and NONE NONE NONE NONE NONE NONE 0.8 0.0 NA
on on O IN ROOT-SINV-S-VP-PP-PP-IN NONE NONE 0.6 on_regular_pain_relief. Pain Pain_relief Feeling_relief Pain_NOS_Adverse_Event Painless Regular 0.8 0.0 Medication_Status
regular regular O JJ ROOT-SINV-S-VP-PP-PP-NP-NP-JJ NONE NONE 0.2 on_regular_pain_relief. Pain Pain_relief Feeling_relief Pain_NOS_Adverse_Event Painless Regular 0.8 0.0 Medication_Dosage
pain pain O NN ROOT-SINV-S-VP-PP-PP-NP-NP-NN NONE NONE 0.2 on_regular_pain_relief. Pain Pain_relief Feeling_relief Pain_NOS_Adverse_Event Painless Regular 0.8 0.5 Medication_Medicine
relief.tolerating relief.tolerating O VBG ROOT-SINV-S-VP-PP-PP-NP-VP-VBG NONE NONE 0.2 NONE NONE NONE NONE NONE NONE NONE 0.8 0.0 NA
good good O JJ ROOT-SINV-S-VP-PP-PP-NP-VP-NP-NP-JJ NONE NONE 0.2 good_amounts Quantity Good Manufactured_Supplies NONE NONE Good 0.9 0.0 MyShift_Input/Diet
amounts amount O NNS ROOT-SINV-S-VP-PP-PP-NP-VP-NP-NP-NNS NONE NONE 0.2 good_amounts Quantity Good Manufactured_Supplies NONE NONE Good 0.9 0.0 MyShift_Input/Diet
of of O IN ROOT-SINV-S-VP-PP-PP-NP-VP-NP-PP-IN NONE NONE 0.2 of_normal_diet._nil_other_issues. Problem Issue_(document) Normal_diet Act_Code_-_Normal_diet Diet Normal 0.9 0.0 MyShift_Input/Diet
normal normal O JJ ROOT-SINV-S-VP-PP-PP-NP-VP-NP-PP-NP-JJ NONE NONE 0.2 of_normal_diet._nil_other_issues. Problem Issue_(document) Normal_diet Act_Code_-_Normal_diet Diet Normal 0.9 0.5 MyShift_Input/Diet
diet diet O NN ROOT-SINV-S-VP-PP-PP-NP-VP-NP-PP-NP-NN NONE NONE 0.2 of_normal_diet._nil_other_issues. Problem Issue_(document) Normal_diet Act_Code_-_Normal_diet Diet Normal 0.9 0.5 MyShift_Input/Diet
. . O . ROOT-SINV-. NONE NONE 0.4 of_normal_diet._nil_other_issues. Problem Issue_(document) Normal_diet Act_Code_-_Normal_diet Diet Normal 0.9 0.0 NA

nil nil O NN ROOT-NP-NP-NN NONE NONE 0.2 of_normal_diet._nil_other_issues. Problem Issue_(document) Normal_diet Act_Code_-_Normal_diet Diet Normal 1.0 0.0 MyShift_Status
other other O JJ ROOT-NP-NP-JJ NONE NONE 0.2 of_normal_diet._nil_other_issues. Problem Issue_(document) Normal_diet Act_Code_-_Normal_diet Diet Normal 1.0 0.0 MyShift_Status
issues issue O NNS ROOT-NP-NP-NNS NONE NONE 0.2 of_normal_diet._nil_other_issues. Problem Issue_(document) Normal_diet Act_Code_-_Normal_diet Diet Normal 1.0 0.0 MyShift_Status
. . O . ROOT-NP-. NONE NONE 0.4 of_normal_diet._nil_other_issues. Problem Issue_(document) Normal_diet Act_Code_-_Normal_diet Diet Normal 1.0 0.0 NA
