# Supplementary material for: Adapting State-of-the-Art Deep Language Models to Clinical Information Extraction Systems: Potentials, Challenges, and Solutions
Source: JMIR Med Inform. 2019 Apr 25;7(2):e11499. doi: 10.2196/11499 (PMC6658232; doi:10.2196/11499)
Supplement: Multimedia Appendix 2 [file medinform_v7i2e11499_app2.zip › CRF/385.xml.data]

In in O IN ROOT-S-PP-IN NONE NONE 0.67 In_bed_7 Beds NONE NONE NONE NONE Beds 0.0 0.0 NA
bed bed O NN ROOT-S-PP-NP-NP-NN NONE NONE 0.33 In_bed_7 Beds NONE NONE NONE NONE Beds 0.0 0.0 PatientIntroduction_CurrentBed
7 7 NUMBER CD ROOT-S-PP-NP-NP-CD NONE NONE 0.33 In_bed_7 Beds NONE NONE NONE NONE Beds 0.0 0.0 PatientIntroduction_CurrentBed
is be O VBZ ROOT-S-PP-NP-SBAR-S-VP-VBZ NONE NONE 0.67 is NONE NONE NONE NONE NONE NONE 0.1 0.0 NA
Yoana Yoana PERSON NNP ROOT-S-PP-NP-SBAR-S-VP-NP-NP-NP-NNP NONE NONE 0.33 Yoana_Liu_79_yrs_old Old NONE NONE NONE NONE Old 0.1 0.0 PatientIntroduction_GivenNames/Initials
Liu Liu PERSON NNP ROOT-S-PP-NP-SBAR-S-VP-NP-NP-NP-NNP NONE NONE 0.33 Yoana_Liu_79_yrs_old Old NONE NONE NONE NONE Old 0.1 0.0 PatientIntroduction_Lastname
79 79 DURATION CD ROOT-S-PP-NP-SBAR-S-VP-NP-NP-ADJP-NP-CD NONE NONE 0.33 Yoana_Liu_79_yrs_old Old NONE NONE NONE NONE Old 0.1 0.0 PatientIntroduction_Ageinyears
yrs yr DURATION NNS ROOT-S-PP-NP-SBAR-S-VP-NP-NP-ADJP-NP-NNS NONE NONE 0.33 Yoana_Liu_79_yrs_old Old NONE NONE NONE NONE Old 0.1 0.0 PatientIntroduction_Ageinyears
old old DURATION JJ ROOT-S-PP-NP-SBAR-S-VP-NP-NP-ADJP-JJ NONE NONE 0.33 Yoana_Liu_79_yrs_old Old NONE NONE NONE NONE Old 0.1 0.0 PatientIntroduction_Ageinyears
under under O IN ROOT-S-PP-NP-SBAR-S-VP-NP-PP-IN NONE NONE 0.33 under_dr_Pomaren, Physicians Delayed_Release_Dosage_Form Doctor_-_Title NONE NONE Physicians 0.1 0.0 NA
dr dr O NN ROOT-S-PP-NP-SBAR-S-VP-NP-PP-NP-NN NONE NONE 0.33 under_dr_Pomaren, Physicians Delayed_Release_Dosage_Form Doctor_-_Title NONE NONE Physicians 0.2 0.0 NA
Pomaren pomaren PERSON NN ROOT-S-PP-NP-SBAR-S-VP-NP-PP-NP-NN NONE NONE 0.33 under_dr_Pomaren, Physicians Delayed_Release_Dosage_Form Doctor_-_Title NONE NONE Physicians 0.2 0.0 PatientIntroduction_UnderDr_Lastname
, , O , ROOT-S-PP-NP-SBAR-S-VP-NP-, NONE NONE 1.0 under_dr_Pomaren, Physicians Delayed_Release_Dosage_Form Doctor_-_Title NONE NONE Physicians 0.2 0.0 NA
came come O VBD ROOT-S-PP-NP-SBAR-S-VP-NP-VP-VBD NONE NONE 0.33 came NONE NONE NONE NONE NONE NONE 0.2 0.0 NA
with with O IN ROOT-S-PP-NP-SBAR-S-VP-NP-VP-PP-IN NONE NONE 1.0 with_shortness Shortened Short Short_Value NONE NONE Shortened 0.2 0.0 NA
shortness shortness O NN ROOT-S-PP-NP-SBAR-S-VP-NP-VP-PP-NP-NP-NN NONE NONE 0.33 with_shortness Shortened Short Short_Value NONE NONE Shortened 0.2 0.0 PatientIntroduction_AdmissionReason/Diagnosis
of of O IN ROOT-S-PP-NP-SBAR-S-VP-NP-VP-PP-NP-PP-IN NONE NONE 1.0 of_breath, Breath Dyspnea NONE NONE NONE Breath 0.2 0.0 PatientIntroduction_AdmissionReason/Diagnosis
breath breath O NN ROOT-S-PP-NP-SBAR-S-VP-NP-VP-PP-NP-PP-NP-NN NONE NONE 0.33 of_breath, Breath Dyspnea NONE NONE NONE Breath 0.3 0.0 PatientIntroduction_AdmissionReason/Diagnosis
, , O , ROOT-S-PP-NP-SBAR-S-VP-NP-, NONE NONE 1.0 of_breath, Breath Dyspnea NONE NONE NONE Breath 0.3 0.0 NA
generalised generalise O VBN ROOT-S-PP-NP-VP-VBN NONE NONE 0.33 generalised_weakness Asthenia Lassitude Weakness Asthenia Weakness Generalized 0.3 0.0 PatientIntroduction_AdmissionReason/Diagnosis
weakness weakness O NN ROOT-S-PP-NP-VP-NP-NP-NN NONE NONE 0.33 generalised_weakness Asthenia Lassitude Weakness Asthenia Weakness Generalized 0.3 0.0 PatientIntroduction_AdmissionReason/Diagnosis
and and O CC ROOT-S-PP-NP-VP-NP-NP-CC NONE NONE 1.0 and NONE NONE NONE NONE NONE NONE 0.3 0.0 NA
loss loss O NN ROOT-S-PP-NP-VP-NP-NP-NN NONE NONE 0.33 loss Loss NONE NONE NONE NONE Loss 0.3 0.0 PatientIntroduction_AdmissionReason/Diagnosis
of of O IN ROOT-S-PP-NP-SBAR-S-VP-NP-VP-PP-NP-PP-IN NONE NONE 1.0 of_appetite. Desire_for_food NONE NONE NONE NONE Desire_for_food 0.3 0.0 PatientIntroduction_AdmissionReason/Diagnosis
appetite.diagnosed appetite.diagnosed O VBN ROOT-S-PP-NP-VP-NP-PP-NP-S-VP-VP-VBN NONE NONE 0.33 NONE NONE NONE NONE NONE NONE NONE 0.4 0.0 NA
with with O IN ROOT-S-PP-NP-SBAR-S-VP-NP-VP-PP-IN NONE NONE 1.0 with_pulmonary_fibrosis. Fibrosis Lung Pulmonary:-:Point_in_time:^Patient:- Pulmonary_(qualifier_value) Pulmonary_Fibrosis Pulmonary_(qualifier_value) 0.4 0.0 NA
pulmonary pulmonary O JJ ROOT-S-PP-NP-VP-NP-PP-NP-S-VP-VP-PP-NP-NP-JJ NONE NONE 0.33 with_pulmonary_fibrosis. Fibrosis Lung Pulmonary:-:Point_in_time:^Patient:- Pulmonary_(qualifier_value) Pulmonary_Fibrosis Pulmonary_(qualifier_value) 0.4 0.0 PatientIntroduction_Disease/ProblemHistory
fibrosis.she fibrosis.she O NN ROOT-S-PP-NP-VP-NP-PP-NP-S-VP-VP-PP-NP-NP-NN NONE NONE 0.33 NONE NONE NONE NONE NONE NONE NONE 0.4 0.0 NA
is be O VBZ ROOT-S-PP-NP-SBAR-S-VP-VBZ NONE NONE 0.67 is NONE NONE NONE NONE NONE NONE 0.4 0.0 NA
stable stable O JJ ROOT-S-PP-NP-VP-NP-PP-NP-S-VP-VP-PP-NP-SBAR-S-VP-ADJP-JJ NONE NONE 0.33 stable, Stable_status Patient_Condition_Code_-_Stable NONE NONE NONE Stable_status 0.4 0.0 MyShift_Status
, , O , ROOT-S-PP-NP-SBAR-S-VP-NP-, NONE NONE 1.0 stable, Stable_status Patient_Condition_Code_-_Stable NONE NONE NONE Stable_status 0.4 0.0 NA
will will O MD ROOT-S-PP-NP-VP-NP-PP-NP-S-VP-VP-MD NONE NONE 0.33 will NONE NONE NONE NONE NONE NONE 0.5 0.0 Future_Discharge/TransferPlan
go go O VB ROOT-S-PP-NP-VP-NP-PP-NP-S-VP-VP-VP-VB NONE NONE 0.33 go GORAB_gene NONE NONE NONE NONE GORAB_gene 0.5 0.0 Future_Discharge/TransferPlan
home home O NN ROOT-S-PP-NP-VP-NP-PP-NP-S-VP-VP-VP-NP-NN NONE NONE 0.67 home Home_environment Homelessness Encounter_due_to_homelessness NONE NONE Home_environment 0.5 0.0 Future_Discharge/TransferPlan
on on O IN ROOT-S-PP-NP-VP-NP-PP-NP-S-VP-VP-VP-PP-IN NONE NONE 0.67 on_home_oxygen Oxygen Home_oxygen_supply Home_environment Homelessness Encounter_due_to_homelessness Home_environment 0.5 0.0 Future_Discharge/TransferPlan
home home O NN ROOT-S-PP-NP-VP-NP-PP-NP-S-VP-VP-VP-NP-NN NONE NONE 0.67 on_home_oxygen Oxygen Home_oxygen_supply Home_environment Homelessness Encounter_due_to_homelessness Home_environment 0.5 0.0 Future_Discharge/TransferPlan
oxygen oxygen O NN ROOT-S-PP-NP-VP-NP-PP-NP-S-VP-VP-VP-PP-NP-NN NONE NONE 0.33 on_home_oxygen Oxygen Home_oxygen_supply Home_environment Homelessness Encounter_due_to_homelessness Home_environment 0.5 0.5 Future_Discharge/TransferPlan
and and O CC ROOT-S-PP-NP-VP-NP-NP-CC NONE NONE 1.0 and NONE NONE NONE NONE NONE NONE 0.6 0.0 NA
scheduled schedule O VBN ROOT-S-PP-NP-VP-NP-PP-NP-S-VP-VP-VBN NONE NONE 0.33 scheduled Schedule_(document_type) Scheduled_-_procedure_status Scheduled_-_priority Scheduling_(procedure) HL7_Committee_ID_In_RIM_-_Scheduling Scheduled_-_procedure_status 0.6 0.0 Appointment/Procedure_Status
for for O IN ROOT-S-PP-NP-VP-NP-PP-NP-S-VP-VP-PP-IN NONE NONE 0.67 for_appointment Appointments NONE NONE NONE NONE Appointments 0.6 0.0 NA
appointment appointment O NN ROOT-S-PP-NP-VP-NP-PP-NP-S-VP-VP-PP-NP-NP-NN NONE NONE 0.33 for_appointment Appointments NONE NONE NONE NONE Appointments 0.6 0.0 Appointment/Procedure_Description
with with O IN ROOT-S-PP-NP-SBAR-S-VP-NP-VP-PP-IN NONE NONE 1.0 with_respiratory_consultant Consultant Participation_Type_-_consultant respiratory Specimen_Source_Codes_-_Respiratory Respiration respiratory 0.6 0.0 Appointment/Procedure_Description
respiratory respiratory O JJ ROOT-S-PP-NP-VP-NP-PP-NP-S-VP-VP-PP-NP-PP-NP-JJ NONE NONE 0.33 with_respiratory_consultant Consultant Participation_Type_-_consultant respiratory Specimen_Source_Codes_-_Respiratory Respiration respiratory 0.6 0.5 Appointment/Procedure_Description
consultant consultant O NN ROOT-S-PP-NP-VP-NP-PP-NP-S-VP-VP-PP-NP-PP-NP-NN NONE NONE 0.33 with_respiratory_consultant Consultant Participation_Type_-_consultant respiratory Specimen_Source_Codes_-_Respiratory Respiration respiratory 0.6 0.0 Appointment/Procedure_Description
as as O IN ROOT-S-PP-NP-VP-NP-PP-NP-S-VP-VP-PP-IN NONE NONE 0.33 as_outpatient Outpatients Referral_category_-_Outpatient Patient_Class_-_Outpatient NONE NONE Patient_Class_-_Outpatient 0.7 0.0 Appointment/Procedure_Description
outpatient outpatient O NN ROOT-S-PP-NP-VP-NP-PP-NP-S-VP-VP-PP-NP-NP-NN NONE NONE 0.33 as_outpatient Outpatients Referral_category_-_Outpatient Patient_Class_-_Outpatient NONE NONE Patient_Class_-_Outpatient 0.7 0.0 Appointment/Procedure_Description
for for O IN ROOT-S-PP-NP-VP-NP-PP-NP-S-VP-VP-PP-IN NONE NONE 0.67 for_surgical_planning_query_lung_transplant. Lung_Transplantation Transplantation Transplanted_tissue Lung Cognitive_function:_planning Operative_Surgical_Procedures 0.7 0.0 Appointment/Procedure_Description
surgical surgical O JJ ROOT-S-PP-NP-VP-NP-PP-NP-S-VP-VP-PP-NP-PP-NP-JJ NONE NONE 0.33 for_surgical_planning_query_lung_transplant. Lung_Transplantation Transplantation Transplanted_tissue Lung Cognitive_function:_planning Operative_Surgical_Procedures 0.7 0.5 Appointment/Procedure_Description
planning planning O NN ROOT-S-PP-NP-VP-NP-PP-NP-S-VP-VP-PP-NP-PP-NP-NN NONE NONE 0.33 for_surgical_planning_query_lung_transplant. Lung_Transplantation Transplantation Transplanted_tissue Lung Cognitive_function:_planning Operative_Surgical_Procedures 0.7 0.0 Appointment/Procedure_Description
query query O NN ROOT-S-PP-NP-VP-NP-PP-NP-S-VP-VP-PP-NP-PP-NP-NN NONE NONE 0.33 for_surgical_planning_query_lung_transplant. Lung_Transplantation Transplantation Transplanted_tissue Lung Cognitive_function:_planning Operative_Surgical_Procedures 0.7 0.0 Appointment/Procedure_Description
lung lung O NN ROOT-S-PP-NP-VP-NP-PP-NP-S-VP-VP-PP-NP-PP-NP-NN NONE NONE 0.33 for_surgical_planning_query_lung_transplant. Lung_Transplantation Transplantation Transplanted_tissue Lung Cognitive_function:_planning Operative_Surgical_Procedures 0.7 0.5 Appointment/Procedure_Description
transplant.with transplant.with O NN ROOT-S-PP-NP-VP-NP-PP-NP-S-VP-VP-PP-NP-PP-NP-NN NONE NONE 0.33 NONE NONE NONE NONE NONE NONE NONE 0.8 0.0 NA
ongoing ongoing O JJ ROOT-S-PP-NP-VP-NP-PP-NP-S-VP-VP-PP-NP-PP-NP-JJ NONE NONE 0.33 with_ongoing_dietician_review Ongoing_review Review_[Publication_Type] Act_Class_-_review Nutritionist Continuous Continuous 0.8 0.0 NA
dietician dietician O NN ROOT-S-PP-NP-VP-NP-PP-NP-S-VP-VP-PP-NP-PP-NP-NN NONE NONE 0.33 with_ongoing_dietician_review Ongoing_review Review_[Publication_Type] Act_Class_-_review Nutritionist Continuous Continuous 0.8 0.0 Appointment/Procedure_Description
review review O NN ROOT-S-PP-NP-VP-NP-PP-NP-S-VP-VP-PP-NP-PP-NP-NN NONE NONE 0.33 with_ongoing_dietician_review Ongoing_review Review_[Publication_Type] Act_Class_-_review Nutritionist Continuous Continuous 0.8 0.0 Appointment/Procedure_Description
on on O IN ROOT-S-PP-NP-VP-NP-PP-NP-S-VP-VP-VP-PP-IN NONE NONE 0.67 on_supplements Dietary_Supplements Supplement_(document) Supplement NONE NONE Supplement 0.8 0.0 Medication_Status
supplements supplement O NNS ROOT-S-PP-NP-VP-NP-PP-NP-S-VP-VP-PP-NP-NNS NONE NONE 0.33 on_supplements Dietary_Supplements Supplement_(document) Supplement NONE NONE Supplement 0.8 0.5 Medication_Medicine
and and O CC ROOT-S-PP-NP-VP-NP-NP-CC NONE NONE 1.0 and NONE NONE NONE NONE NONE NONE 0.8 0.0 NA
to to O TO ROOT-S-PP-NP-VP-NP-PP-NP-S-VP-TO NONE NONE 0.33 to_wean Weaning NONE NONE NONE NONE Weaning 0.9 0.0 NA
wean wean O VB ROOT-S-PP-NP-VP-NP-PP-NP-S-VP-VP-VB NONE NONE 0.33 to_wean Weaning NONE NONE NONE NONE Weaning 0.9 0.0 Appointment/Procedure_Description
of of O IN ROOT-S-PP-NP-SBAR-S-VP-NP-VP-PP-NP-PP-IN NONE NONE 1.0 of_prednisolone prednisolone Sterane Meticortelone Hydeltra NONE prednisolone 0.9 0.0 Appointment/Procedure_Description
prednisolone prednisolone O NN ROOT-S-PP-NP-VP-NP-PP-NP-S-VP-VP-PP-NP-NP-NN NONE NONE 0.33 of_prednisolone prednisolone Sterane Meticortelone Hydeltra NONE prednisolone 0.9 0.5 Appointment/Procedure_Description
in in O IN ROOT-S-PP-IN NONE NONE 0.67 in_few_days.nil_other_concerns Concern Few day Nil /day Few 0.9 0.0 NA
few few O JJ ROOT-S-PP-NP-VP-NP-PP-NP-S-VP-VP-PP-NP-PP-NP-JJ NONE NONE 0.33 in_few_days.nil_other_concerns Concern Few day Nil /day Few 0.9 0.0 Appointment/Procedure_Day
days.nil days.nil O NN ROOT-S-PP-NP-VP-NP-PP-NP-S-VP-VP-PP-NP-PP-NP-NN NONE NONE 0.33 in_few_days.nil_other_concerns Concern Few day Nil /day Few 0.9 0.0 NA
other other O JJ ROOT-S-NP-JJ NONE NONE 0.33 in_few_days.nil_other_concerns Concern Few day Nil /day Few 1.0 0.0 MyShift_Status
concerns concern O NNS ROOT-S-NP-NNS NONE NONE 0.33 in_few_days.nil_other_concerns Concern Few day Nil /day Few 1.0 0.0 MyShift_Status
noted note O VBD ROOT-S-VP-VBD NONE NONE 0.33 noted. Note NONE NONE NONE NONE Note 1.0 0.0 MyShift_Status
. . O . ROOT-S-. NONE NONE 0.33 noted. Note NONE NONE NONE NONE Note 1.0 0.0 NA
