# Supplementary material for: Adapting State-of-the-Art Deep Language Models to Clinical Information Extraction Systems: Potentials, Challenges, and Solutions
Source: JMIR Med Inform. 2019 Apr 25;7(2):e11499. doi: 10.2196/11499 (PMC6658232; doi:10.2196/11499)
Supplement: Multimedia Appendix 2 [file medinform_v7i2e11499_app2.zip › CRF/347.xml.data]

in in O IN ROOT-SINV-PP-IN NONE NONE 0.6 in_bed_2 Beds NONE NONE NONE NONE Beds 0.0 0.0 NA
bed bed O NN ROOT-SINV-PP-NP-NN NONE NONE 0.2 in_bed_2 Beds NONE NONE NONE NONE Beds 0.0 0.0 PatientIntroduction_CurrentBed
2 2 NUMBER CD ROOT-SINV-PP-NP-CD NONE NONE 0.2 in_bed_2 Beds NONE NONE NONE NONE Beds 0.1 0.0 PatientIntroduction_CurrentBed
is be O VBZ ROOT-SINV-VP-VBZ NONE NONE 0.2 is NONE NONE NONE NONE NONE NONE 0.1 0.0 NA
Amir Amir PERSON NNP ROOT-SINV-VP-NP-NP-NNP NONE NONE 0.2 Amir_hattarai, NONE NONE NONE NONE NONE NONE 0.1 0.0 PatientIntroduction_GivenNames/Initials
hattarai hattarai O NN ROOT-SINV-VP-NP-SBAR-S-NP-NP-NN NONE NONE 0.2 Amir_hattarai, NONE NONE NONE NONE NONE NONE 0.1 0.0 PatientIntroduction_Lastname
, , O , ROOT-SINV-VP-NP-SBAR-S-NP-, NONE NONE 1.0 Amir_hattarai, NONE NONE NONE NONE NONE NONE 0.1 0.0 NA
38 38 DURATION CD ROOT-SINV-VP-NP-SBAR-S-NP-NP-NP-ADJP-NP-CD NONE NONE 0.2 38_yrs_old_male Male_gender Males Male_Gender,_Self_Report Male_Phenotype Male,_Self-Reported 38 0.1 0.0 PatientIntroduction_Ageinyears
yrs yr DURATION NNS ROOT-SINV-VP-NP-SBAR-S-NP-NP-NP-ADJP-NP-NNS NONE NONE 0.2 38_yrs_old_male Male_gender Males Male_Gender,_Self_Report Male_Phenotype Male,_Self-Reported 38 0.2 0.0 PatientIntroduction_Ageinyears
old old DURATION JJ ROOT-SINV-VP-NP-SBAR-S-NP-NP-NP-ADJP-JJ NONE NONE 0.2 38_yrs_old_male Male_gender Males Male_Gender,_Self_Report Male_Phenotype Male,_Self-Reported 38 0.2 0.0 PatientIntroduction_Ageinyears
male male O NN ROOT-SINV-VP-NP-SBAR-S-NP-NP-NP-NN NONE NONE 0.2 38_yrs_old_male Male_gender Males Male_Gender,_Self_Report Male_Phenotype Male,_Self-Reported 38 0.2 0.0 PatientIntroduction_Gender
under under O IN ROOT-SINV-VP-NP-SBAR-S-NP-NP-PP-IN NONE NONE 0.2 under_Dr_Hades, Hades Physicians Delayed_Release_Dosage_Form Doctor_-_Title NONE Physicians 0.2 0.0 NA
Dr Dr O NNP ROOT-SINV-VP-NP-SBAR-S-NP-NP-PP-NP-NNP NONE NONE 0.2 under_Dr_Hades, Hades Physicians Delayed_Release_Dosage_Form Doctor_-_Title NONE Physicians 0.2 0.0 PatientIntroduction_UnderDr_Lastname
Hades Hades O NNP ROOT-SINV-VP-NP-SBAR-S-NP-NP-PP-NP-NNP NONE NONE 0.2 under_Dr_Hades, Hades Physicians Delayed_Release_Dosage_Form Doctor_-_Title NONE Physicians 0.2 0.0 PatientIntroduction_UnderDr_Lastname
, , O , ROOT-SINV-VP-NP-SBAR-S-NP-, NONE NONE 1.0 under_Dr_Hades, Hades Physicians Delayed_Release_Dosage_Form Doctor_-_Title NONE Physicians 0.3 0.0 NA
came come O VBD ROOT-SINV-VP-NP-SBAR-S-VP-VBD NONE NONE 0.2 came NONE NONE NONE NONE NONE NONE 0.3 0.0 NA
in in O IN ROOT-SINV-PP-IN NONE NONE 0.6 in NONE NONE NONE NONE NONE NONE 0.3 0.0 NA
for for O IN ROOT-SINV-VP-NP-SBAR-S-VP-PP-IN NONE NONE 0.4 for_monitoring Preventive_monitoring Clinical_Trials,_Monitoring NONE NONE NONE Clinical_Trials,_Monitoring 0.3 0.0 NA
monitoring monitoring O NN ROOT-SINV-VP-NP-SBAR-S-VP-PP-NP-NP-NN NONE NONE 0.2 for_monitoring Preventive_monitoring Clinical_Trials,_Monitoring NONE NONE NONE Clinical_Trials,_Monitoring 0.3 0.0 PatientIntroduction_AdmissionReason/Diagnosis
of of O IN ROOT-SINV-VP-NP-SBAR-S-VP-PP-NP-PP-IN NONE NONE 0.2 of_cerebral_palsy.still Cerebral_Palsy Paralysed NONE NONE NONE Cerebral_Palsy 0.3 0.0 PatientIntroduction_AdmissionReason/Diagnosis
cerebral cerebral O JJ ROOT-SINV-VP-NP-SBAR-S-VP-PP-NP-PP-NP-JJ NONE NONE 0.2 of_cerebral_palsy.still Cerebral_Palsy Paralysed NONE NONE NONE Cerebral_Palsy 0.4 0.0 PatientIntroduction_Disease/ProblemHistory
palsy.still palsy.still O NN ROOT-SINV-VP-NP-SBAR-S-VP-PP-NP-PP-NP-NN NONE NONE 0.2 of_cerebral_palsy.still Cerebral_Palsy Paralysed NONE NONE NONE Cerebral_Palsy 0.4 0.0 NA
with with O IN ROOT-SINV-VP-NP-SBAR-S-VP-PP-IN NONE NONE 0.8 with_ngt NONE NONE NONE NONE NONE NONE 0.4 0.0 NA
ngt ngt O NN ROOT-SINV-VP-NP-SBAR-S-VP-PP-NP-NP-NN NONE NONE 0.2 with_ngt NONE NONE NONE NONE NONE NONE 0.4 0.0 MyShift_Contraption
for for O IN ROOT-SINV-VP-NP-SBAR-S-VP-PP-IN NONE NONE 0.4 for_feeding, Feeding_patient NONE NONE NONE NONE Feeding_patient 0.4 0.0 NA
feeding feeding O NN ROOT-SINV-VP-NP-SBAR-S-VP-PP-NP-PP-NP-NP-NN NONE NONE 0.2 for_feeding, Feeding_patient NONE NONE NONE NONE Feeding_patient 0.4 0.0 NA
, , O , ROOT-SINV-VP-NP-SBAR-S-NP-, NONE NONE 1.0 for_feeding, Feeding_patient NONE NONE NONE NONE Feeding_patient 0.5 0.0 NA
ongoing ongoing O JJ ROOT-SINV-VP-NP-SBAR-S-VP-PP-NP-PP-NP-NP-JJ NONE NONE 0.2 ongoing Continuous NONE NONE NONE NONE Continuous 0.5 0.0 NA
dietician dietician O NN ROOT-SINV-VP-NP-SBAR-S-VP-PP-NP-PP-NP-NP-NN NONE NONE 0.2 dietician_review, Review_[Publication_Type] Act_Class_-_review Nutritionist NONE NONE Nutritionist 0.5 0.0 Appointment/Procedure_Description
review review O NN ROOT-SINV-VP-NP-SBAR-S-VP-PP-NP-PP-NP-NP-NN NONE NONE 0.2 dietician_review, Review_[Publication_Type] Act_Class_-_review Nutritionist NONE NONE Nutritionist 0.5 0.0 Appointment/Procedure_Description
, , O , ROOT-SINV-VP-NP-SBAR-S-NP-, NONE NONE 1.0 dietician_review, Review_[Publication_Type] Act_Class_-_review Nutritionist NONE NONE Nutritionist 0.5 0.0 NA
nil nil O NN ROOT-SINV-VP-NP-SBAR-S-VP-PRN-S-NP-NN NONE NONE 0.4 nil_seizures Seizures Seizure_Adverse_Event Nil NONE NONE Nil 0.6 0.0 MyShift_OtherObservation
seizures seizure O NNS ROOT-SINV-VP-NP-SBAR-S-VP-PRN-S-NP-NNS NONE NONE 0.2 nil_seizures Seizures Seizure_Adverse_Event Nil NONE NONE Nil 0.6 0.0 MyShift_OtherObservation
noted note O VBD ROOT-SINV-VP-NP-SBAR-S-VP-PRN-S-VP-VBD NONE NONE 0.4 noted Note NONE NONE NONE NONE Note 0.6 0.0 MyShift_OtherObservation
on on O IN ROOT-SINV-VP-NP-SBAR-S-VP-PRN-S-VP-PP-IN NONE NONE 0.2 on_my_shift, shift_displacement Physical_Shift NONE NONE NONE shift_displacement 0.6 0.0 NA
my my O PRP$ ROOT-SINV-VP-NP-SBAR-S-VP-PRN-S-VP-PP-NP-PRP$ NONE NONE 0.2 on_my_shift, shift_displacement Physical_Shift NONE NONE NONE shift_displacement 0.6 0.0 NA
shift shift O NN ROOT-SINV-VP-NP-SBAR-S-VP-PRN-S-VP-PP-NP-NN NONE NONE 0.2 on_my_shift, shift_displacement Physical_Shift NONE NONE NONE shift_displacement 0.6 0.0 NA
, , O , ROOT-SINV-VP-NP-SBAR-S-NP-, NONE NONE 1.0 on_my_shift, shift_displacement Physical_Shift NONE NONE NONE shift_displacement 0.7 0.0 NA
with with O IN ROOT-SINV-VP-NP-SBAR-S-VP-PP-IN NONE NONE 0.8 with_mom MoM NONE NONE NONE NONE MoM 0.7 0.0 NA
mom mom O NN ROOT-SINV-VP-NP-SBAR-S-VP-SBAR-S-NP-NP-NN NONE NONE 0.2 with_mom MoM NONE NONE NONE NONE MoM 0.7 0.0 NA
in in O IN ROOT-SINV-PP-IN NONE NONE 0.6 in_attendance_today. Today Today_(temporal_qualifier) Attendance Attendants NONE Attendance 0.7 0.0 NA
attendance attendance O NN ROOT-SINV-VP-NP-SBAR-S-VP-SBAR-S-NP-PP-NP-NN NONE NONE 0.2 in_attendance_today. Today Today_(temporal_qualifier) Attendance Attendants NONE Attendance 0.7 0.0 NA
today.he today.he O NN ROOT-SINV-VP-NP-SBAR-S-VP-SBAR-S-NP-PP-NP-NN NONE NONE 0.2 NONE NONE NONE NONE NONE NONE NONE 0.7 0.0 NA
can can O MD ROOT-SINV-VP-NP-SBAR-S-VP-SBAR-S-VP-MD NONE NONE 0.2 can NONE NONE NONE NONE NONE NONE 0.8 0.0 MyShift_ActivitiesOfDailyLiving
mobilise mobilise O VB ROOT-SINV-VP-NP-SBAR-S-VP-SBAR-S-VP-VP-VB NONE NONE 0.2 mobilise Therapeutic_Mobilization Does_mobilize NONE NONE NONE Does_mobilize 0.8 0.0 MyShift_ActivitiesOfDailyLiving
with with O IN ROOT-SINV-VP-NP-SBAR-S-VP-PP-IN NONE NONE 0.8 with_wheelchair. wheelchair Transportation_Mode_-_Wheelchair NONE NONE NONE wheelchair 0.8 0.0 MyShift_ActivitiesOfDailyLiving
wheelchair.he wheelchair.he O JJ ROOT-SINV-VP-NP-SBAR-S-VP-SBAR-S-VP-VP-PP-NP-JJ NONE NONE 0.2 NONE NONE NONE NONE NONE NONE NONE 0.8 0.0 NA
needs need O NNS ROOT-SINV-VP-NP-SBAR-S-VP-SBAR-S-VP-VP-PP-NP-NNS NONE NONE 0.2 needs Needs Patient_need_for_(contextual_qualifier) NONE NONE NONE Needs 0.8 0.0 MyShift_ActivitiesOfDailyLiving
1-2 1-2 NUMBER CD ROOT-SINV-NP-CD NONE NONE 0.2 1-2 +1 1+_Score 1/2 Phase_I/II_Trial NONE +1 0.8 0.0 MyShift_ActivitiesOfDailyLiving
assist assist O VB ROOT-SINV-S-VP-VB NONE NONE 0.2 assist Helping_Behavior Assisting_(procedure) Assisted_(qualifier_value) NONE NONE Assisting_(procedure) 0.9 0.0 MyShift_ActivitiesOfDailyLiving
with with O IN ROOT-SINV-VP-NP-SBAR-S-VP-PP-IN NONE NONE 0.8 with_adls._nil_other_issues Problem Issue_(document) Activities_of_Daily_Living_(activity) Nil SGCA_gene Activities_of_Daily_Living_(activity) 0.9 0.0 MyShift_ActivitiesOfDailyLiving
adls adl O NNS ROOT-SINV-S-VP-PP-NP-NNS NONE NONE 0.2 with_adls._nil_other_issues Problem Issue_(document) Activities_of_Daily_Living_(activity) Nil SGCA_gene Activities_of_Daily_Living_(activity) 0.9 0.0 MyShift_ActivitiesOfDailyLiving
. . O . ROOT-SINV-. NONE NONE 0.4 with_adls._nil_other_issues Problem Issue_(document) Activities_of_Daily_Living_(activity) Nil SGCA_gene Activities_of_Daily_Living_(activity) 0.9 0.0 NA

nil nil O NN ROOT-S-NP-NN NONE NONE 0.4 with_adls._nil_other_issues Problem Issue_(document) Activities_of_Daily_Living_(activity) Nil SGCA_gene Activities_of_Daily_Living_(activity) 0.9 0.0 MyShift_Status
other other O JJ ROOT-S-NP-JJ NONE NONE 0.2 with_adls._nil_other_issues Problem Issue_(document) Activities_of_Daily_Living_(activity) Nil SGCA_gene Activities_of_Daily_Living_(activity) 0.9 0.0 MyShift_Status
issues issue O NNS ROOT-S-NP-NNS NONE NONE 0.2 with_adls._nil_other_issues Problem Issue_(document) Activities_of_Daily_Living_(activity) Nil SGCA_gene Activities_of_Daily_Living_(activity) 1.0 0.0 MyShift_Status
noted note O VBD ROOT-S-VP-VBD NONE NONE 0.4 noted. Note NONE NONE NONE NONE Note 1.0 0.0 MyShift_Status
. . O . ROOT-S-. NONE NONE 0.4 noted. Note NONE NONE NONE NONE Note 1.0 0.0 NA
