# Supplementary material for: Adapting State-of-the-Art Deep Language Models to Clinical Information Extraction Systems: Potentials, Challenges, and Solutions
Source: JMIR Med Inform. 2019 Apr 25;7(2):e11499. doi: 10.2196/11499 (PMC6658232; doi:10.2196/11499)
Supplement: Multimedia Appendix 2 [file medinform_v7i2e11499_app2.zip › CRF/338.xml.data]

in in O IN ROOT-SINV-S-PP-IN NONE NONE 1.0 in_bed_2 Beds NONE NONE NONE NONE Beds 0.0 0.0 NA
bed bed O NN ROOT-SINV-S-PP-NP-NN NONE NONE 0.5 in_bed_2 Beds NONE NONE NONE NONE Beds 0.0 0.0 PatientIntroduction_CurrentBed
2 2 NUMBER CD ROOT-SINV-S-NP-CD NONE NONE 0.5 in_bed_2 Beds NONE NONE NONE NONE Beds 0.1 0.0 PatientIntroduction_CurrentBed
is be O VBZ ROOT-SINV-S-VP-VBZ NONE NONE 0.5 is NONE NONE NONE NONE NONE NONE 0.1 0.0 NA
Elizabeth Elizabeth PERSON NNP ROOT-SINV-S-VP-NP-NP-NNP NONE NONE 0.5 Elizabeth_Shen_38_yrs_old Old 38 NONE NONE NONE 38 0.1 0.0 PatientIntroduction_GivenNames/Initials
Shen Shen PERSON NNP ROOT-SINV-S-VP-NP-NP-NNP NONE NONE 0.5 Elizabeth_Shen_38_yrs_old Old 38 NONE NONE NONE 38 0.1 0.0 PatientIntroduction_Lastname
38 38 DURATION CD ROOT-SINV-S-VP-NP-ADJP-NP-CD NONE NONE 0.5 Elizabeth_Shen_38_yrs_old Old 38 NONE NONE NONE 38 0.1 0.0 PatientIntroduction_Ageinyears
yrs yr DURATION NNS ROOT-SINV-S-VP-NP-ADJP-NP-NNS NONE NONE 0.5 Elizabeth_Shen_38_yrs_old Old 38 NONE NONE NONE 38 0.1 0.0 PatientIntroduction_Ageinyears
old old DURATION JJ ROOT-SINV-S-VP-NP-ADJP-JJ NONE NONE 0.5 Elizabeth_Shen_38_yrs_old Old 38 NONE NONE NONE 38 0.2 0.0 PatientIntroduction_Ageinyears
under under O IN ROOT-SINV-S-VP-NP-PP-IN NONE NONE 0.5 under_Dr_wells, Good Physicians Delayed_Release_Dosage_Form Doctor_-_Title NONE Physicians 0.2 0.0 NA
Dr Dr O NNP ROOT-SINV-S-VP-NP-PP-NP-NNP NONE NONE 0.5 under_Dr_wells, Good Physicians Delayed_Release_Dosage_Form Doctor_-_Title NONE Physicians 0.2 0.0 PatientIntroduction_UnderDr_Lastname
wells well O NNS ROOT-SINV-S-VP-NP-PP-NP-NNS NONE NONE 0.5 under_Dr_wells, Good Physicians Delayed_Release_Dosage_Form Doctor_-_Title NONE Physicians 0.2 0.0 PatientIntroduction_UnderDr_Lastname
, , O , ROOT-SINV-, NONE NONE 1.0 under_Dr_wells, Good Physicians Delayed_Release_Dosage_Form Doctor_-_Title NONE Physicians 0.2 0.0 NA
came come O VBD ROOT-SINV-VP-VBD NONE NONE 0.5 came NONE NONE NONE NONE NONE NONE 0.3 0.0 NA
in in O IN ROOT-SINV-S-PP-IN NONE NONE 1.0 in NONE NONE NONE NONE NONE NONE 0.3 0.0 NA
for for O IN ROOT-SINV-VP-PP-IN NONE NONE 0.5 for_management Administration_occupational_activities Disease_Management Management_procedure NONE NONE Disease_Management 0.3 0.0 NA
management management O NN ROOT-SINV-VP-PP-NP-NP-NN NONE NONE 0.5 for_management Administration_occupational_activities Disease_Management Management_procedure NONE NONE Disease_Management 0.3 0.0 PatientIntroduction_AdmissionReason/Diagnosis
of of O IN ROOT-SINV-VP-PP-NP-PP-IN NONE NONE 0.5 of_worsened_multiple_sclerosis. Multiple_Sclerosis Sclerosis Numerous MS_gene Sclerotic_(qualifier_value) Worse 0.3 0.0 PatientIntroduction_AdmissionReason/Diagnosis
worsened worsen O VBN ROOT-SINV-VP-PP-NP-PP-NP-VBN NONE NONE 0.5 of_worsened_multiple_sclerosis. Multiple_Sclerosis Sclerosis Numerous MS_gene Sclerotic_(qualifier_value) Worse 0.4 0.0 PatientIntroduction_AdmissionReason/Diagnosis
multiple multiple O JJ ROOT-SINV-VP-PP-NP-PP-NP-JJ NONE NONE 0.5 of_worsened_multiple_sclerosis. Multiple_Sclerosis Sclerosis Numerous MS_gene Sclerotic_(qualifier_value) Worse 0.4 0.0 PatientIntroduction_Disease/ProblemHistory
sclerosis.on sclerosis.on O NN ROOT-SINV-VP-PP-NP-PP-NP-NN NONE NONE 0.5 NONE NONE NONE NONE NONE NONE NONE 0.4 0.0 NA
ongoing ongoing O JJ ROOT-SINV-NP-NP-JJ NONE NONE 0.5 on_ongoing_ivabs, Continuous NONE NONE NONE NONE Continuous 0.4 0.0 Medication_Status
ivabs ivab O NNS ROOT-SINV-NP-NP-NNS NONE NONE 0.5 on_ongoing_ivabs, Continuous NONE NONE NONE NONE Continuous 0.4 0.0 Medication_Medicine
, , O , ROOT-SINV-, NONE NONE 1.0 on_ongoing_ivabs, Continuous NONE NONE NONE NONE Continuous 0.4 0.0 NA
the the O DT ROOT-SINV-NP-NP-NP-DT NONE NONE 1.0 the_ivc_needs Needs Patient_need_for_(contextual_qualifier) NONE NONE NONE Needs 0.5 0.0 NA
ivc ivc O NN ROOT-SINV-NP-NP-NP-NN NONE NONE 0.5 the_ivc_needs Needs Patient_need_for_(contextual_qualifier) NONE NONE NONE Needs 0.5 0.0 Future_Goal/TaskToBeCompleted/ExpectedOutcome
needs need O VBZ ROOT-SINV-NP-NP-SBAR-S-VP-VBZ NONE NONE 0.5 the_ivc_needs Needs Patient_need_for_(contextual_qualifier) NONE NONE NONE Needs 0.5 0.0 Future_Goal/TaskToBeCompleted/ExpectedOutcome
changing change O VBG ROOT-SINV-NP-NP-SBAR-S-VP-S-VP-VP-VBG NONE NONE 0.5 changing Changing Changed_status Delta_(difference) NONE NONE Changed_status 0.5 0.0 Future_Goal/TaskToBeCompleted/ExpectedOutcome
today today DATE NN ROOT-SINV-NP-NP-SBAR-S-VP-S-VP-VP-NP-TMP-NN NONE NONE 0.5 today Today Today_(temporal_qualifier) NONE NONE NONE Today_(temporal_qualifier) 0.5 0.0 Future_Goal/TaskToBeCompleted/ExpectedOutcome
or or O CC ROOT-SINV-NP-NP-SBAR-S-VP-S-VP-CC NONE NONE 0.5 or NONE NONE NONE NONE NONE NONE 0.6 0.0 Future_Goal/TaskToBeCompleted/ExpectedOutcome
ask ask O VB ROOT-SINV-NP-NP-SBAR-S-VP-S-VP-VP-VB NONE NONE 0.5 ask NONE NONE NONE NONE NONE NONE 0.6 0.0 Future_Goal/TaskToBeCompleted/ExpectedOutcome
the the O DT ROOT-SINV-NP-NP-NP-DT NONE NONE 1.0 the_doctors Physicians Doctor_-_Title NONE NONE NONE Physicians 0.6 0.0 Future_Goal/TaskToBeCompleted/ExpectedOutcome
doctors doctor O NNS ROOT-SINV-NP-NP-SBAR-S-VP-S-VP-VP-NP-NNS NONE NONE 0.5 the_doctors Physicians Doctor_-_Title NONE NONE NONE Physicians 0.6 0.0 Future_Goal/TaskToBeCompleted/ExpectedOutcome
if if O IN ROOT-SINV-NP-NP-SBAR-S-VP-S-VP-VP-SBAR-IN NONE NONE 0.5 if NONE NONE NONE NONE NONE NONE 0.6 0.0 Future_Goal/TaskToBeCompleted/ExpectedOutcome
they they O PRP ROOT-SINV-NP-NP-SBAR-S-VP-S-VP-VP-SBAR-S-NP-PRP NONE NONE 0.5 they NONE NONE NONE NONE NONE NONE 0.6 0.0 Future_Goal/TaskToBeCompleted/ExpectedOutcome
will will O MD ROOT-SINV-NP-NP-SBAR-S-VP-S-VP-VP-SBAR-S-VP-MD NONE NONE 0.5 will NONE NONE NONE NONE NONE NONE 0.7 0.0 Future_Goal/TaskToBeCompleted/ExpectedOutcome
change change O VB ROOT-SINV-NP-NP-SBAR-S-VP-S-VP-VP-SBAR-S-VP-VP-VB NONE NONE 0.5 change Changing Changed_status Delta_(difference) NONE NONE Changed_status 0.7 0.0 Future_Goal/TaskToBeCompleted/ExpectedOutcome
her she O PRP$ ROOT-SINV-NP-NP-SBAR-S-VP-S-VP-VP-SBAR-S-VP-VP-NP-PRP$ NONE NONE 0.5 her_drugs Pharmaceutical_Preparations Pharmacologic_Substance Dosage_Forms Pharmacy_(field) Procedures_involving_the_use_of_pharmaceuticals Pharmaceutical_Preparations 0.7 0.0 Future_Goal/TaskToBeCompleted/ExpectedOutcome
drugs drug O NNS ROOT-SINV-NP-NP-SBAR-S-VP-S-VP-VP-SBAR-S-VP-VP-NP-NNS NONE NONE 0.5 her_drugs Pharmaceutical_Preparations Pharmacologic_Substance Dosage_Forms Pharmacy_(field) Procedures_involving_the_use_of_pharmaceuticals Pharmaceutical_Preparations 0.7 0.5 Future_Goal/TaskToBeCompleted/ExpectedOutcome
to to O TO ROOT-SINV-NP-NP-SBAR-S-VP-S-VP-VP-SBAR-S-VP-VP-PP-TO NONE NONE 0.5 to_oral_abs.otherwise Oral NONE NONE NONE NONE Oral 0.7 0.0 Future_Goal/TaskToBeCompleted/ExpectedOutcome
oral oral O JJ ROOT-SINV-NP-NP-SBAR-S-VP-S-VP-VP-SBAR-S-VP-VP-PP-NP-NP-JJ NONE NONE 0.5 to_oral_abs.otherwise Oral NONE NONE NONE NONE Oral 0.8 0.5 Future_Goal/TaskToBeCompleted/ExpectedOutcome
abs.otherwise abs.otherwise O JJ ROOT-SINV-NP-NP-SBAR-S-VP-S-VP-VP-SBAR-S-VP-VP-PP-NP-NP-JJ NONE NONE 0.5 to_oral_abs.otherwise Oral NONE NONE NONE NONE Oral 0.8 0.0 NA
she she O PRP ROOT-SINV-NP-NP-SBAR-S-VP-S-VP-VP-SBAR-S-VP-VP-PP-NP-SBAR-S-NP-PRP NONE NONE 0.5 she NONE NONE NONE NONE NONE NONE 0.8 0.0 PatientIntroduction_Gender
's be O VBZ ROOT-SINV-NP-NP-SBAR-S-VP-S-VP-VP-SBAR-S-VP-VP-PP-NP-SBAR-S-VP-VBZ NONE NONE 0.5 's NONE NONE NONE NONE NONE NONE 0.8 0.0 NA
stable stable O JJ ROOT-SINV-NP-NP-SBAR-S-VP-S-VP-VP-SBAR-S-VP-VP-PP-NP-SBAR-S-VP-ADJP-JJ NONE NONE 0.5 stable._nil_other_changes.ongoing_physio Stable_status Changing Nil Changed_status Continuous Stable_status 0.8 0.0 MyShift_Status
. . O . ROOT-SINV-. NONE NONE 1.0 stable._nil_other_changes.ongoing_physio Stable_status Changing Nil Changed_status Continuous Stable_status 0.9 0.0 NA

nil nil O NN ROOT-NP-NP-NN NONE NONE 0.5 stable._nil_other_changes.ongoing_physio Stable_status Changing Nil Changed_status Continuous Stable_status 0.9 0.0 MyShift_Status
other other O JJ ROOT-NP-NP-JJ NONE NONE 0.5 stable._nil_other_changes.ongoing_physio Stable_status Changing Nil Changed_status Continuous Stable_status 0.9 0.0 MyShift_Status
changes.ongoing changes.ongoing O VBG ROOT-NP-VP-VBG NONE NONE 0.5 stable._nil_other_changes.ongoing_physio Stable_status Changing Nil Changed_status Continuous Stable_status 0.9 0.0 NA
physio physio O NN ROOT-NP-VP-NP-NN NONE NONE 0.5 stable._nil_other_changes.ongoing_physio Stable_status Changing Nil Changed_status Continuous Stable_status 0.9 0.0 Appointment/Procedure_Description
and and O CC ROOT-NP-VP-NP-CC NONE NONE 0.5 and NONE NONE NONE NONE NONE NONE 0.9 0.0 NA
ot ot O NN ROOT-NP-VP-NP-NN NONE NONE 0.5 ot_review. Review_[Publication_Type] Act_Class_-_review OXT_gene OXT_wt_Allele NONE OXT_gene 1.0 0.0 Appointment/Procedure_Description
review review O NN ROOT-NP-VP-NP-NN NONE NONE 0.5 ot_review. Review_[Publication_Type] Act_Class_-_review OXT_gene OXT_wt_Allele NONE OXT_gene 1.0 0.0 Appointment/Procedure_Description
. . O . ROOT-NP-. NONE NONE 1.0 ot_review. Review_[Publication_Type] Act_Class_-_review OXT_gene OXT_wt_Allele NONE OXT_gene 1.0 0.0 NA
