# Supplementary material for: Adapting State-of-the-Art Deep Language Models to Clinical Information Extraction Systems: Potentials, Challenges, and Solutions
Source: JMIR Med Inform. 2019 Apr 25;7(2):e11499. doi: 10.2196/11499 (PMC6658232; doi:10.2196/11499)
Supplement: Multimedia Appendix 2 [file medinform_v7i2e11499_app2.zip › CRF/308.xml.data]

in in O IN ROOT-SINV-PP-IN NONE NONE 0.5 in_bed_8 Beds NONE NONE NONE NONE Beds 0.0 0.0 NA
bed bed O NN ROOT-SINV-PP-NP-NN NONE NONE 0.25 in_bed_8 Beds NONE NONE NONE NONE Beds 0.0 0.0 PatientIntroduction_CurrentBed
8 8 NUMBER CD ROOT-SINV-PP-NP-CD NONE NONE 0.25 in_bed_8 Beds NONE NONE NONE NONE Beds 0.0 0.0 PatientIntroduction_CurrentBed
is be O VBZ ROOT-SINV-VP-VBZ NONE NONE 1.0 is NONE NONE NONE NONE NONE NONE 0.0 0.0 NA
Mary Mary PERSON NNP ROOT-SINV-NP-NP-NNP NONE NONE 0.25 Mary_Zhou, NONE NONE NONE NONE NONE NONE 0.1 0.0 PatientIntroduction_GivenNames/Initials
Zhou Zhou PERSON NNP ROOT-SINV-NP-NP-NNP NONE NONE 0.25 Mary_Zhou, NONE NONE NONE NONE NONE NONE 0.1 0.0 PatientIntroduction_Lastname
, , O , ROOT-SINV-NP-, NONE NONE 0.5 Mary_Zhou, NONE NONE NONE NONE NONE NONE 0.1 0.0 NA
99 99 DURATION CD ROOT-SINV-NP-NP-NP-ADJP-NP-CD NONE NONE 0.25 99_yrs_old_female Female Woman Females Female,_Self-Report Female_Phenotype Old 0.1 0.0 PatientIntroduction_Ageinyears
yrs yr DURATION NNS ROOT-SINV-NP-NP-NP-ADJP-NP-NNS NONE NONE 0.25 99_yrs_old_female Female Woman Females Female,_Self-Report Female_Phenotype Old 0.1 0.0 PatientIntroduction_Ageinyears
old old DURATION JJ ROOT-SINV-NP-NP-NP-ADJP-JJ NONE NONE 0.25 99_yrs_old_female Female Woman Females Female,_Self-Report Female_Phenotype Old 0.1 0.0 PatientIntroduction_Ageinyears
female female O NN ROOT-SINV-NP-NP-NP-NN NONE NONE 0.25 99_yrs_old_female Female Woman Females Female,_Self-Report Female_Phenotype Old 0.1 0.5 PatientIntroduction_Gender
under under O IN ROOT-SINV-NP-NP-PP-IN NONE NONE 0.25 under_Dr_tan, Skin_tanning Skin_tanning_function Physicians Delayed_Release_Dosage_Form Doctor_-_Title Physicians 0.1 0.0 NA
Dr dr O NN ROOT-SINV-NP-NP-PP-NP-NN NONE NONE 0.25 under_Dr_tan, Skin_tanning Skin_tanning_function Physicians Delayed_Release_Dosage_Form Doctor_-_Title Physicians 0.2 0.0 PatientIntroduction_UnderDr_Lastname
tan tan O NN ROOT-SINV-NP-NP-PP-NP-NN NONE NONE 0.25 under_Dr_tan, Skin_tanning Skin_tanning_function Physicians Delayed_Release_Dosage_Form Doctor_-_Title Physicians 0.2 0.0 PatientIntroduction_UnderDr_Lastname
, , O , ROOT-SINV-NP-, NONE NONE 0.5 under_Dr_tan, Skin_tanning Skin_tanning_function Physicians Delayed_Release_Dosage_Form Doctor_-_Title Physicians 0.2 0.0 NA
came come O VBD ROOT-SINV-S-VP-VBD NONE NONE 0.25 came NONE NONE NONE NONE NONE NONE 0.2 0.0 NA
in in O IN ROOT-SINV-PP-IN NONE NONE 0.5 in NONE NONE NONE NONE NONE NONE 0.2 0.0 NA
with with O IN ROOT-SINV-S-VP-PP-PP-IN NONE NONE 0.5 with_low_blood_pressure. Blood In_Blood Blood_Pressure Pressure-_physical_agent low low 0.2 0.0 NA
low low O JJ ROOT-SINV-S-VP-PP-PP-NP-JJ NONE NONE 0.25 with_low_blood_pressure. Blood In_Blood Blood_Pressure Pressure-_physical_agent low low 0.2 0.5 PatientIntroduction_AdmissionReason/Diagnosis
blood blood O NN ROOT-SINV-S-VP-PP-PP-NP-NN NONE NONE 0.5 with_low_blood_pressure. Blood In_Blood Blood_Pressure Pressure-_physical_agent low low 0.2 0.5 PatientIntroduction_AdmissionReason/Diagnosis
pressure pressure O NN ROOT-SINV-S-VP-PP-PP-NP-NN NONE NONE 0.5 with_low_blood_pressure. Blood In_Blood Blood_Pressure Pressure-_physical_agent low low 0.3 0.0 PatientIntroduction_AdmissionReason/Diagnosis
. . O . ROOT-SINV-. NONE NONE 0.75 with_low_blood_pressure. Blood In_Blood Blood_Pressure Pressure-_physical_agent low low 0.3 0.0 NA

She she O PRP ROOT-S-S-NP-PRP NONE NONE 1.0 She NONE NONE NONE NONE NONE NONE 0.3 0.0 PatientIntroduction_Gender
had have O VBD ROOT-S-S-VP-VBD NONE NONE 0.25 had NONE NONE NONE NONE NONE NONE 0.3 0.0 Medication_Status
IV iv NUMBER CD ROOT-S-S-VP-NP-NP-CD NONE NONE 0.25 IV_fluid_running Running_(physical_activity) Body_Fluids Liquid_substance Fluid_behavior Intravenous_fluid Fluid_behavior 0.3 0.0 Medication_Medicine
fluid fluid O NN ROOT-S-S-VP-NP-NP-NN NONE NONE 0.25 IV_fluid_running Running_(physical_activity) Body_Fluids Liquid_substance Fluid_behavior Intravenous_fluid Fluid_behavior 0.3 0.0 Medication_Medicine
running run O VBG ROOT-S-S-VP-NP-VP-VBG NONE NONE 0.25 IV_fluid_running Running_(physical_activity) Body_Fluids Liquid_substance Fluid_behavior Intravenous_fluid Fluid_behavior 0.3 0.0 Medication_Dosage
at at O IN ROOT-S-S-VP-NP-VP-PP-IN NONE NONE 0.25 at_125_mls/hr MICROPHTHALMIA,_SYNDROMIC_7 MLS_gene NONE NONE NONE MICROPHTHALMIA,_SYNDROMIC_7 0.3 0.0 Medication_Dosage
125 125 NUMBER CD ROOT-S-S-VP-NP-VP-PP-NP-NP-CD NONE NONE 0.25 at_125_mls/hr MICROPHTHALMIA,_SYNDROMIC_7 MLS_gene NONE NONE NONE MICROPHTHALMIA,_SYNDROMIC_7 0.3 0.0 Medication_Dosage
mls/hr mls/hr O NN ROOT-S-S-VP-NP-VP-PP-NP-NP-NN NONE NONE 0.25 at_125_mls/hr MICROPHTHALMIA,_SYNDROMIC_7 MLS_gene NONE NONE NONE MICROPHTHALMIA,_SYNDROMIC_7 0.4 0.0 Medication_Dosage
she she O PRP ROOT-S-S-NP-PRP NONE NONE 1.0 she NONE NONE NONE NONE NONE NONE 0.4 0.0 PatientIntroduction_Gender
walks walk O VBZ ROOT-S-S-VP-NP-VP-PP-NP-SBAR-S-VP-VBZ NONE NONE 0.25 walks Does_walk Walking_(activity) NONE NONE NONE Does_walk 0.4 0.0 MyShift_ActivitiesOfDailyLiving
with with O IN ROOT-S-S-VP-NP-VP-PP-NP-SBAR-S-VP-PP-IN NONE NONE 0.5 with_a_walker Walkers NONE NONE NONE NONE Walkers 0.4 0.0 MyShift_ActivitiesOfDailyLiving
a a O DT ROOT-S-S-VP-NP-VP-PP-NP-SBAR-S-VP-PP-NP-DT NONE NONE 0.25 with_a_walker Walkers NONE NONE NONE NONE Walkers 0.4 0.0 MyShift_ActivitiesOfDailyLiving
walker walker O NN ROOT-S-S-VP-NP-VP-PP-NP-SBAR-S-VP-PP-NP-NN NONE NONE 0.25 with_a_walker Walkers NONE NONE NONE NONE Walkers 0.4 0.0 MyShift_ActivitiesOfDailyLiving
and and O CC ROOT-S-CC NONE NONE 0.75 and NONE NONE NONE NONE NONE NONE 0.4 0.0 NA
her she O PRP$ ROOT-S-S-NP-PRP$ NONE NONE 0.5 her_antithypertensive NONE NONE NONE NONE NONE NONE 0.4 0.0 PatientIntroduction_Gender
antithypertensive antithypertensive O JJ ROOT-S-S-NP-JJ NONE NONE 0.25 her_antithypertensive NONE NONE NONE NONE NONE NONE 0.5 0.0 Medication_Medicine
were be O VBD ROOT-S-S-VP-VBD NONE NONE 0.25 were NONE NONE NONE NONE NONE NONE 0.5 0.0 NA
all all O DT ROOT-S-S-VP-ADVP-DT NONE NONE 0.25 all_withheld NONE NONE NONE NONE NONE NONE 0.5 0.0 NA
withheld withhold O VBN ROOT-S-S-VP-VP-VBN NONE NONE 0.25 all_withheld NONE NONE NONE NONE NONE NONE 0.5 0.0 Medication_Status
since since O IN ROOT-S-S-VP-VP-SBAR-IN NONE NONE 0.25 since NONE NONE NONE NONE NONE NONE 0.5 0.0 Medication_Status
admission.they admission.they O NN ROOT-S-S-VP-VP-SBAR-S-NP-NN NONE NONE 0.25 NONE NONE NONE NONE NONE NONE NONE 0.5 0.0 NA
are be O VBP ROOT-S-S-VP-VP-SBAR-S-VP-VBP NONE NONE 0.25 are NONE NONE NONE NONE NONE NONE 0.5 0.0 NA
considering consider O VBG ROOT-S-S-VP-VP-SBAR-S-VP-VP-VBG NONE NONE 0.25 considering consider NONE NONE NONE NONE consider 0.5 0.0 NA
changing change O VBG ROOT-S-S-VP-VP-SBAR-S-VP-VP-S-VP-VP-VBG NONE NONE 0.25 changing Changing Changed_status Delta_(difference) NONE NONE Changing 0.5 0.0 Medication_Status
the the O DT ROOT-S-S-VP-VP-SBAR-S-VP-VP-S-VP-VP-NP-DT NONE NONE 0.5 the_dosage Dosage NONE NONE NONE NONE Dosage 0.6 0.0 Medication_Status
dosage dosage O NN ROOT-S-S-VP-VP-SBAR-S-VP-VP-S-VP-VP-NP-NN NONE NONE 0.25 the_dosage Dosage NONE NONE NONE NONE Dosage 0.6 0.0 Medication_Status
or or O CC ROOT-S-S-VP-VP-SBAR-S-VP-VP-S-VP-CC NONE NONE 0.25 or NONE NONE NONE NONE NONE NONE 0.6 0.0 NA
stopping stop O VBG ROOT-S-S-VP-VP-SBAR-S-VP-VP-S-VP-VP-VBG NONE NONE 0.25 stopping Stop_brand_of_fluoride Stops_device To_be_stopped Stop_(Instruction_Imperative) Stop_(qualifier_value) Stop_brand_of_fluoride 0.6 0.0 Medication_Status
them they O PRP ROOT-S-S-VP-VP-SBAR-S-VP-VP-S-VP-VP-NP-PRP NONE NONE 0.25 them NONE NONE NONE NONE NONE NONE 0.6 0.0 NA
once once DATE RB ROOT-S-SBAR-RB NONE NONE 0.25 once NONE NONE NONE NONE NONE NONE 0.6 0.0 NA
her she O PRP$ ROOT-S-S-NP-PRP$ NONE NONE 0.5 her_blood_pressure Blood In_Blood Pressure-_physical_agent peripheral_blood Pressure_(finding) In_Blood 0.6 0.0 PatientIntroduction_Gender
blood blood O NN ROOT-S-SBAR-S-S-NP-NN NONE NONE 0.5 her_blood_pressure Blood In_Blood Pressure-_physical_agent peripheral_blood Pressure_(finding) In_Blood 0.6 0.5 NA
pressure pressure O NN ROOT-S-SBAR-S-S-NP-NN NONE NONE 0.5 her_blood_pressure Blood In_Blood Pressure-_physical_agent peripheral_blood Pressure_(finding) In_Blood 0.7 0.0 NA
become become O VBP ROOT-S-SBAR-S-S-VP-VBP NONE NONE 0.25 become NONE NONE NONE NONE NONE NONE 0.7 0.0 NA
normal.she normal.she O NN ROOT-S-SBAR-S-S-VP-SBAR-S-NP-NN NONE NONE 0.25 NONE NONE NONE NONE NONE NONE NONE 0.7 0.0 NA
is be O VBZ ROOT-S-SBAR-S-S-VP-SBAR-S-VP-VBZ NONE NONE 1.0 is NONE NONE NONE NONE NONE NONE 0.7 0.0 NA
tolerating tolerate O VBG ROOT-S-SBAR-S-S-VP-SBAR-S-VP-VP-VBG NONE NONE 0.25 tolerating NONE NONE NONE NONE NONE NONE 0.7 0.0 MyShift_Input/Diet
soft soft O JJ ROOT-S-SBAR-S-S-VP-SBAR-S-VP-VP-NP-NP-JJ NONE NONE 0.25 soft_cut Incised_wound Cut_in_Medical_Device_Material Soft softness NONE Soft 0.7 0.5 MyShift_Input/Diet
cut cut O VBN ROOT-S-SBAR-S-S-VP-SBAR-S-VP-VP-NP-VP-VBN NONE NONE 0.25 soft_cut Incised_wound Cut_in_Medical_Device_Material Soft softness NONE Soft 0.7 0.0 MyShift_Input/Diet
up up O RP ROOT-S-SBAR-S-S-VP-SBAR-S-VP-VP-NP-VP-PRT-RP NONE NONE 0.25 up_diet Diet Dietetics NONE NONE NONE Diet 0.7 0.0 MyShift_Input/Diet
diet diet O NN ROOT-S-SBAR-S-S-VP-SBAR-S-VP-VP-NP-VP-NP-NN NONE NONE 0.25 up_diet Diet Dietetics NONE NONE NONE Diet 0.8 0.5 MyShift_Input/Diet
and and O CC ROOT-S-CC NONE NONE 0.75 and NONE NONE NONE NONE NONE NONE 0.8 0.0 NA
she she O PRP ROOT-S-S-NP-PRP NONE NONE 1.0 she NONE NONE NONE NONE NONE NONE 0.8 0.0 PatientIntroduction_Gender
is be O VBZ ROOT-S-SBAR-S-S-VP-SBAR-S-VP-VBZ NONE NONE 1.0 is NONE NONE NONE NONE NONE NONE 0.8 0.0 NA
allergic allergic O JJ ROOT-S-SBAR-S-S-VP-ADJP-JJ NONE NONE 0.25 allergic Allergic NONE NONE NONE NONE Allergic 0.8 0.5 PatientIntroduction_Allergy
to to O TO ROOT-S-SBAR-S-S-VP-ADJP-PP-TO NONE NONE 0.25 to_several_anti_emetics Antiemetics Emetics Several NONE NONE Several 0.8 0.0 PatientIntroduction_Allergy
several several O JJ ROOT-S-SBAR-S-S-VP-ADJP-PP-NP-JJ NONE NONE 0.25 to_several_anti_emetics Antiemetics Emetics Several NONE NONE Several 0.8 0.0 PatientIntroduction_Allergy
anti anti O JJ ROOT-S-SBAR-S-S-VP-ADJP-PP-NP-JJ NONE NONE 0.25 to_several_anti_emetics Antiemetics Emetics Several NONE NONE Several 0.8 0.0 PatientIntroduction_Allergy
emetics emetic O NNS ROOT-S-SBAR-S-S-VP-ADJP-PP-NP-NNS NONE NONE 0.25 to_several_anti_emetics Antiemetics Emetics Several NONE NONE Several 0.8 0.0 PatientIntroduction_Allergy
and and O CC ROOT-S-CC NONE NONE 0.75 and NONE NONE NONE NONE NONE NONE 0.9 0.0 PatientIntroduction_Allergy
antibiotics antibiotic O NNS ROOT-S-S-NP-NNS NONE NONE 0.25 antibiotics_just Antibiotics NONE NONE NONE NONE Antibiotics 0.9 0.5 PatientIntroduction_Allergy
just just O RB ROOT-S-S-ADVP-RB NONE NONE 0.25 antibiotics_just Antibiotics NONE NONE NONE NONE Antibiotics 0.9 0.0 NA
see see O VBP ROOT-S-S-VP-VBP NONE NONE 0.25 see Vision See saw_(device) Seen NONE Vision 0.9 0.0 NA
the the O DT ROOT-S-S-VP-VP-SBAR-S-VP-VP-S-VP-VP-NP-DT NONE NONE 0.5 the_med_chart._otherwise Charts_(device) Charts_(publication) NONE NONE NONE Charts_(device) 0.9 0.0 NA
med med O JJ ROOT-S-S-VP-NP-JJ NONE NONE 0.25 the_med_chart._otherwise Charts_(device) Charts_(publication) NONE NONE NONE Charts_(device) 0.9 0.0 NA
chart chart O NN ROOT-S-S-VP-NP-NN NONE NONE 0.25 the_med_chart._otherwise Charts_(device) Charts_(publication) NONE NONE NONE Charts_(device) 0.9 0.0 NA
. . O . ROOT-S-. NONE NONE 0.75 the_med_chart._otherwise Charts_(device) Charts_(publication) NONE NONE NONE Charts_(device) 0.9 0.0 NA

otherwise otherwise O RB ROOT-S-ADVP-RB NONE NONE 0.25 the_med_chart._otherwise Charts_(device) Charts_(publication) NONE NONE NONE Charts_(device) 1.0 0.0 NA
she she O PRP ROOT-S-NP-PRP NONE NONE 1.0 she NONE NONE NONE NONE NONE NONE 1.0 0.0 PatientIntroduction_Gender
is be O VBZ ROOT-S-VP-VBZ NONE NONE 1.0 is NONE NONE NONE NONE NONE NONE 1.0 0.0 NA
stable stable O JJ ROOT-S-VP-ADJP-JJ NONE NONE 0.25 stable. Stable_status Patient_Condition_Code_-_Stable NONE NONE NONE Stable_status 1.0 0.0 MyShift_Status
. . O . ROOT-S-. NONE NONE 0.75 stable. Stable_status Patient_Condition_Code_-_Stable NONE NONE NONE Stable_status 1.0 0.0 NA
