# Supplementary material for: Adapting State-of-the-Art Deep Language Models to Clinical Information Extraction Systems: Potentials, Challenges, and Solutions
Source: JMIR Med Inform. 2019 Apr 25;7(2):e11499. doi: 10.2196/11499 (PMC6658232; doi:10.2196/11499)
Supplement: Multimedia Appendix 2 [file medinform_v7i2e11499_app2.zip › CRF/399.xml.data]

In in O IN ROOT-SINV-PP-IN NONE NONE 0.4 In_room_2_bed_2 Beds Present Within Room NONE Present 0.0 0.0 NA
room room O NN ROOT-SINV-PP-NP-NN NONE NONE 0.2 In_room_2_bed_2 Beds Present Within Room NONE Present 0.0 0.0 PatientIntroduction_CurrentRoom
2 2 NUMBER CD ROOT-SINV-PP-NP-CD NONE NONE 0.4 In_room_2_bed_2 Beds Present Within Room NONE Present 0.1 0.0 PatientIntroduction_CurrentRoom
bed bed O NN ROOT-SINV-PP-NP-NN NONE NONE 0.2 In_room_2_bed_2 Beds Present Within Room NONE Present 0.1 0.0 PatientIntroduction_CurrentBed
2 2 NUMBER CD ROOT-SINV-PP-NP-CD NONE NONE 0.4 In_room_2_bed_2 Beds Present Within Room NONE Present 0.1 0.0 PatientIntroduction_CurrentBed
is be O VBZ ROOT-SINV-VP-VBZ NONE NONE 0.2 is NONE NONE NONE NONE NONE NONE 0.1 0.0 NA
Moses Moses PERSON NNP ROOT-SINV-NP-NP-NNP NONE NONE 0.2 Moses_Fernandez, NONE NONE NONE NONE NONE NONE 0.1 0.0 PatientIntroduction_GivenNames/Initials
Fernandez Fernandez PERSON NNP ROOT-SINV-NP-NP-NNP NONE NONE 0.2 Moses_Fernandez, NONE NONE NONE NONE NONE NONE 0.1 0.0 PatientIntroduction_Lastname
, , O , ROOT-SINV-NP-, NONE NONE 1.0 Moses_Fernandez, NONE NONE NONE NONE NONE NONE 0.2 0.0 NA
29 29 DURATION CD ROOT-SINV-NP-NP-NP-CD NONE NONE 0.2 29_yrs_old Old NONE NONE NONE NONE Old 0.2 0.0 PatientIntroduction_Ageinyears
yrs yr DURATION NNS ROOT-SINV-NP-NP-NP-NNS NONE NONE 0.2 29_yrs_old Old NONE NONE NONE NONE Old 0.2 0.0 PatientIntroduction_Ageinyears
old old DURATION JJ ROOT-SINV-NP-NP-ADJP-JJ NONE NONE 0.2 29_yrs_old Old NONE NONE NONE NONE Old 0.2 0.0 PatientIntroduction_Ageinyears
under under O IN ROOT-SINV-NP-NP-ADJP-PP-IN NONE NONE 0.2 under_Dr_Mark Massive Marked Physicians Delayed_Release_Dosage_Form Doctor_-_Title Physicians 0.2 0.0 NA
Dr Dr O NNP ROOT-SINV-NP-NP-ADJP-PP-NP-NP-NNP NONE NONE 0.2 under_Dr_Mark Massive Marked Physicians Delayed_Release_Dosage_Form Doctor_-_Title Physicians 0.2 0.0 PatientIntroduction_UnderDr_GivenNames/Initials
Mark Mark PERSON NNP ROOT-SINV-NP-NP-ADJP-PP-NP-NP-NNP NONE NONE 0.2 under_Dr_Mark Massive Marked Physicians Delayed_Release_Dosage_Form Doctor_-_Title Physicians 0.3 0.0 PatientIntroduction_UnderDr_GivenNames/Initials
came come O VBD ROOT-SINV-NP-NP-ADJP-PP-NP-SBAR-S-VP-VBD NONE NONE 0.2 came NONE NONE NONE NONE NONE NONE 0.3 0.0 NA
in in O IN ROOT-SINV-PP-IN NONE NONE 0.4 in NONE NONE NONE NONE NONE NONE 0.3 0.0 NA
with with O IN ROOT-SINV-NP-NP-ADJP-PP-NP-SBAR-S-VP-PP-IN NONE NONE 0.2 with_injured_left_lung Lung Left Left_lung Entire_lung Table_Cell_Horizontal_Align_-_left Injured 0.3 0.0 NA
injured injured O JJ ROOT-SINV-NP-NP-ADJP-PP-NP-SBAR-S-VP-PP-NP-NP-JJ NONE NONE 0.2 with_injured_left_lung Lung Left Left_lung Entire_lung Table_Cell_Horizontal_Align_-_left Injured 0.3 0.0 PatientIntroduction_Disease/ProblemHistory
left left O JJ ROOT-SINV-NP-NP-ADJP-PP-NP-SBAR-S-VP-PP-NP-NP-JJ NONE NONE 0.2 with_injured_left_lung Lung Left Left_lung Entire_lung Table_Cell_Horizontal_Align_-_left Injured 0.3 0.0 PatientIntroduction_Disease/ProblemHistory
lung lung O NN ROOT-SINV-NP-NP-ADJP-PP-NP-SBAR-S-VP-PP-NP-NP-NN NONE NONE 0.2 with_injured_left_lung Lung Left Left_lung Entire_lung Table_Cell_Horizontal_Align_-_left Injured 0.4 0.5 PatientIntroduction_Disease/ProblemHistory
due due O JJ ROOT-SINV-NP-NP-ADJP-PP-NP-SBAR-S-VP-PP-NP-ADJP-JJ NONE NONE 0.2 due_to_car_crash, Car_crash_(event) Automobiles car_(eukaryote) NONE NONE Car_crash_(event) 0.4 0.0 NA
to to O TO ROOT-SINV-NP-NP-ADJP-PP-NP-SBAR-S-VP-PP-NP-ADJP-PP-TO NONE NONE 0.4 due_to_car_crash, Car_crash_(event) Automobiles car_(eukaryote) NONE NONE Car_crash_(event) 0.4 0.0 NA
car car O NN ROOT-SINV-NP-NP-ADJP-PP-NP-SBAR-S-VP-PP-NP-ADJP-PP-NP-NN NONE NONE 0.2 due_to_car_crash, Car_crash_(event) Automobiles car_(eukaryote) NONE NONE Car_crash_(event) 0.4 0.0 PatientIntroduction_AdmissionReason/Diagnosis
crash crash O NN ROOT-SINV-NP-NP-ADJP-PP-NP-SBAR-S-VP-PP-NP-ADJP-PP-NP-NN NONE NONE 0.2 due_to_car_crash, Car_crash_(event) Automobiles car_(eukaryote) NONE NONE Car_crash_(event) 0.4 0.0 PatientIntroduction_AdmissionReason/Diagnosis
, , O , ROOT-SINV-NP-, NONE NONE 1.0 due_to_car_crash, Car_crash_(event) Automobiles car_(eukaryote) NONE NONE Car_crash_(event) 0.4 0.0 NA
to to O TO ROOT-SINV-NP-NP-ADJP-PP-NP-SBAR-S-VP-PP-NP-ADJP-PP-TO NONE NONE 0.4 to_wean_out_oxygen_today Today Today_(temporal_qualifier) Oxygen Weaning NONE Weaning 0.5 0.0 Future_Goal/TaskToBeCompleted/ExpectedOutcome
wean wean O VB ROOT-SINV-NP-NP-ADJP-PP-NP-SBAR-S-VP-S-VP-VP-VB NONE NONE 0.2 to_wean_out_oxygen_today Today Today_(temporal_qualifier) Oxygen Weaning NONE Weaning 0.5 0.0 Future_Goal/TaskToBeCompleted/ExpectedOutcome
out out O RP ROOT-SINV-NP-NP-ADJP-PP-NP-SBAR-S-VP-S-VP-VP-PRT-RP NONE NONE 0.2 to_wean_out_oxygen_today Today Today_(temporal_qualifier) Oxygen Weaning NONE Weaning 0.5 0.0 Future_Goal/TaskToBeCompleted/ExpectedOutcome
oxygen oxygen O NN ROOT-SINV-NP-NP-ADJP-PP-NP-SBAR-S-VP-S-VP-VP-NP-NN NONE NONE 0.2 to_wean_out_oxygen_today Today Today_(temporal_qualifier) Oxygen Weaning NONE Weaning 0.5 0.5 Future_Goal/TaskToBeCompleted/ExpectedOutcome
today today DATE NN ROOT-SINV-NP-NP-ADJP-PP-NP-SBAR-S-VP-S-VP-VP-NP-TMP-NN NONE NONE 0.2 to_wean_out_oxygen_today Today Today_(temporal_qualifier) Oxygen Weaning NONE Weaning 0.5 0.0 Future_Goal/TaskToBeCompleted/ExpectedOutcome
if if O IN ROOT-SINV-NP-NP-ADJP-PP-NP-SBAR-S-VP-S-VP-VP-SBAR-IN NONE NONE 0.2 if NONE NONE NONE NONE NONE NONE 0.5 0.0 Future_Goal/TaskToBeCompleted/ExpectedOutcome
tolerated tolerate O VBN ROOT-SINV-NP-NP-ADJP-PP-NP-SBAR-S-VP-S-VP-VP-SBAR-S-S-VP-VBN NONE NONE 0.2 tolerated NONE NONE NONE NONE NONE NONE 0.6 0.0 Future_Goal/TaskToBeCompleted/ExpectedOutcome
, , O , ROOT-SINV-NP-, NONE NONE 1.0 , NONE NONE NONE NONE NONE NONE 0.6 0.0 NA
on on O IN ROOT-SINV-NP-NP-ADJP-PP-NP-SBAR-S-VP-S-VP-VP-SBAR-S-S-VP-PRN-PP-IN NONE NONE 0.6 on_ivabs NONE NONE NONE NONE NONE NONE 0.6 0.0 Medication_Status
ivabs ivab O NNS ROOT-SINV-NP-NP-ADJP-PP-NP-SBAR-S-VP-S-VP-VP-SBAR-S-S-VP-PRN-PP-NP-NP-NNS NONE NONE 0.2 on_ivabs NONE NONE NONE NONE NONE NONE 0.6 0.0 Medication_Medicine
and and O CC ROOT-SINV-NP-NP-ADJP-PP-NP-SBAR-S-VP-S-VP-VP-SBAR-S-S-VP-PRN-PP-NP-CC NONE NONE 0.2 and NONE NONE NONE NONE NONE NONE 0.6 0.0 NA
oral oral O JJ ROOT-SINV-NP-NP-ADJP-PP-NP-SBAR-S-VP-S-VP-VP-SBAR-S-S-VP-PRN-PP-NP-NP-JJ NONE NONE 0.2 oral_antibiotics, Antibiotics Oral NONE NONE NONE Oral 0.6 0.5 Medication_Medicine
antibiotics antibiotic O NNS ROOT-SINV-NP-NP-ADJP-PP-NP-SBAR-S-VP-S-VP-VP-SBAR-S-S-VP-PRN-PP-NP-NP-NNS NONE NONE 0.2 oral_antibiotics, Antibiotics Oral NONE NONE NONE Oral 0.7 0.5 Medication_Medicine
, , O , ROOT-SINV-NP-, NONE NONE 1.0 oral_antibiotics, Antibiotics Oral NONE NONE NONE Oral 0.7 0.0 NA
on on O IN ROOT-SINV-NP-NP-ADJP-PP-NP-SBAR-S-VP-S-VP-VP-SBAR-S-S-VP-PRN-PP-IN NONE NONE 0.6 on_puffers_prn, Pufferfish Nicotine_inhaler NONE NONE NONE Pufferfish 0.7 0.0 Medication_Status
puffers puffer O NNS ROOT-SINV-NP-NP-ADJP-PP-NP-SBAR-S-VP-S-VP-VP-SBAR-S-S-VP-PP-NP-NNS NONE NONE 0.2 on_puffers_prn, Pufferfish Nicotine_inhaler NONE NONE NONE Pufferfish 0.7 0.0 Medication_Medicine
prn prn O VBP ROOT-SINV-NP-NP-ADJP-PP-NP-SBAR-S-VP-S-VP-VP-SBAR-S-VP-VBP NONE NONE 0.2 on_puffers_prn, Pufferfish Nicotine_inhaler NONE NONE NONE Pufferfish 0.7 0.0 Medication_Dosage
, , O , ROOT-SINV-NP-, NONE NONE 1.0 on_puffers_prn, Pufferfish Nicotine_inhaler NONE NONE NONE Pufferfish 0.7 0.0 NA
on on O IN ROOT-SINV-NP-NP-ADJP-PP-NP-SBAR-S-VP-S-VP-VP-SBAR-S-S-VP-PRN-PP-IN NONE NONE 0.6 on_regular_pain_relief._nil_other_issues.obs Pain_-_other Pain_relief Pain Regular Nil Regular 0.8 0.0 Medication_Status
regular regular O JJ ROOT-SINV-NP-NP-ADJP-PP-NP-SBAR-S-VP-PP-NP-JJ NONE NONE 0.2 on_regular_pain_relief._nil_other_issues.obs Pain_-_other Pain_relief Pain Regular Nil Regular 0.8 0.0 Medication_Dosage
pain pain O NN ROOT-SINV-NP-NP-ADJP-PP-NP-SBAR-S-VP-PP-NP-NN NONE NONE 0.2 on_regular_pain_relief._nil_other_issues.obs Pain_-_other Pain_relief Pain Regular Nil Regular 0.8 0.5 Medication_Medicine
relief relief O NN ROOT-SINV-NP-NP-ADJP-PP-NP-SBAR-S-VP-PP-NP-NN NONE NONE 0.2 on_regular_pain_relief._nil_other_issues.obs Pain_-_other Pain_relief Pain Regular Nil Regular 0.8 0.0 Medication_Medicine
. . O . ROOT-SINV-. NONE NONE 0.6 on_regular_pain_relief._nil_other_issues.obs Pain_-_other Pain_relief Pain Regular Nil Regular 0.8 0.0 NA

nil nil O NN ROOT-S-NP-NN NONE NONE 0.2 on_regular_pain_relief._nil_other_issues.obs Pain_-_other Pain_relief Pain Regular Nil Regular 0.8 0.0 MyShift_Status
other other O JJ ROOT-S-NP-JJ NONE NONE 0.2 on_regular_pain_relief._nil_other_issues.obs Pain_-_other Pain_relief Pain Regular Nil Regular 0.9 0.0 MyShift_Status
issues.obs issues.obs O NNS ROOT-S-NP-NNS NONE NONE 0.2 on_regular_pain_relief._nil_other_issues.obs Pain_-_other Pain_relief Pain Regular Nil Regular 0.9 0.0 NA
stable stable O JJ ROOT-S-ADJP-JJ NONE NONE 0.2 stable. Stable_status Patient_Condition_Code_-_Stable NONE NONE NONE Stable_status 0.9 0.0 MyShift_OtherObservation
. . O . ROOT-S-. NONE NONE 0.6 stable. Stable_status Patient_Condition_Code_-_Stable NONE NONE NONE Stable_status 0.9 0.0 NA

for for O IN ROOT-FRAG-PP-IN NONE NONE 0.2 for_query_discharge_tom. PRPF6_gene Body_Fluid_Discharge Patient_Discharge Question_(inquiry) Discharge,_body_substance Question_(inquiry) 0.9 0.0 Future_Discharge/TransferPlan
query query O NN ROOT-FRAG-PP-NP-NN NONE NONE 0.2 for_query_discharge_tom. PRPF6_gene Body_Fluid_Discharge Patient_Discharge Question_(inquiry) Discharge,_body_substance Question_(inquiry) 0.9 0.0 Future_Discharge/TransferPlan
discharge discharge O NN ROOT-FRAG-PP-NP-NN NONE NONE 0.2 for_query_discharge_tom. PRPF6_gene Body_Fluid_Discharge Patient_Discharge Question_(inquiry) Discharge,_body_substance Question_(inquiry) 1.0 0.0 Future_Discharge/TransferPlan
tom tom O NN ROOT-FRAG-PP-NP-NN NONE NONE 0.2 for_query_discharge_tom. PRPF6_gene Body_Fluid_Discharge Patient_Discharge Question_(inquiry) Discharge,_body_substance Question_(inquiry) 1.0 0.0 Future_Discharge/TransferPlan
. . O . ROOT-FRAG-. NONE NONE 0.6 for_query_discharge_tom. PRPF6_gene Body_Fluid_Discharge Patient_Discharge Question_(inquiry) Discharge,_body_substance Question_(inquiry) 1.0 0.0 NA
