# Supplementary material for: Adapting State-of-the-Art Deep Language Models to Clinical Information Extraction Systems: Potentials, Challenges, and Solutions
Source: JMIR Med Inform. 2019 Apr 25;7(2):e11499. doi: 10.2196/11499 (PMC6658232; doi:10.2196/11499)
Supplement: Multimedia Appendix 2 [file medinform_v7i2e11499_app2.zip › CRF/366.xml.data]

In in O IN ROOT-S-S-PP-IN NONE NONE 0.8 In_bed_10 Beds NONE NONE NONE NONE Beds 0.0 0.0 NA
bed bed O NN ROOT-S-S-PP-NP-NN NONE NONE 0.2 In_bed_10 Beds NONE NONE NONE NONE Beds 0.0 0.0 PatientIntroduction_CurrentBed
10 10 NUMBER CD ROOT-S-S-NP-CD NONE NONE 0.2 In_bed_10 Beds NONE NONE NONE NONE Beds 0.0 0.0 PatientIntroduction_CurrentBed
is be O VBZ ROOT-S-S-VP-VBZ NONE NONE 1.0 is NONE NONE NONE NONE NONE NONE 0.1 0.0 NA
Alvaro Alvaro PERSON NNP ROOT-S-S-VP-NP-NNP NONE NONE 0.2 Alvaro_Croudance, NONE NONE NONE NONE NONE NONE 0.1 0.0 PatientIntroduction_GivenNames/Initials
Croudance Croudance PERSON NNP ROOT-S-S-VP-NP-NNP NONE NONE 0.2 Alvaro_Croudance, NONE NONE NONE NONE NONE NONE 0.1 0.0 PatientIntroduction_Lastname
, , O , ROOT-S-, NONE NONE 0.6 Alvaro_Croudance, NONE NONE NONE NONE NONE NONE 0.1 0.0 NA
74 74 DURATION CD ROOT-S-S-NP-CD NONE NONE 0.2 74_yrs_old_male Male_gender Males Male_Gender,_Self_Report Male_Phenotype Male,_Self-Reported Old 0.1 0.0 PatientIntroduction_Ageinyears
yrs yr DURATION NNS ROOT-S-S-NP-NNS NONE NONE 0.2 74_yrs_old_male Male_gender Males Male_Gender,_Self_Report Male_Phenotype Male,_Self-Reported Old 0.1 0.0 PatientIntroduction_Ageinyears
old old DURATION JJ ROOT-S-S-ADJP-JJ NONE NONE 0.2 74_yrs_old_male Male_gender Males Male_Gender,_Self_Report Male_Phenotype Male,_Self-Reported Old 0.1 0.0 PatientIntroduction_Ageinyears
male male O NN ROOT-S-S-ADJP-NN NONE NONE 0.2 74_yrs_old_male Male_gender Males Male_Gender,_Self_Report Male_Phenotype Male,_Self-Reported Old 0.1 0.0 PatientIntroduction_Gender
under under O IN ROOT-S-S-ADJP-PP-IN NONE NONE 0.2 under_Dr_candice, Physicians Delayed_Release_Dosage_Form Doctor_-_Title NONE NONE Physicians 0.2 0.0 NA
Dr dr O NN ROOT-S-S-ADJP-PP-NP-NN NONE NONE 0.2 under_Dr_candice, Physicians Delayed_Release_Dosage_Form Doctor_-_Title NONE NONE Physicians 0.2 0.0 PatientIntroduction_UnderDr_Lastname
candice candice O NN ROOT-S-S-ADJP-PP-NP-NN NONE NONE 0.2 under_Dr_candice, Physicians Delayed_Release_Dosage_Form Doctor_-_Title NONE NONE Physicians 0.2 0.0 PatientIntroduction_UnderDr_Lastname
, , O , ROOT-S-, NONE NONE 0.6 under_Dr_candice, Physicians Delayed_Release_Dosage_Form Doctor_-_Title NONE NONE Physicians 0.2 0.0 NA
came come O VBD ROOT-S-S-S-VP-VBD NONE NONE 0.2 came NONE NONE NONE NONE NONE NONE 0.2 0.0 NA
in in O IN ROOT-S-S-PP-IN NONE NONE 0.8 in NONE NONE NONE NONE NONE NONE 0.2 0.0 NA
with with O IN ROOT-S-S-S-VP-PP-PP-IN NONE NONE 0.4 with_kidney_stones. Kidney Both_kidneys Entire_kidney Kidney_Calculi NEPHROLITHIASIS,_CALCIUM_OXALATE Kidney 0.2 0.0 NA
kidney kidney O NN ROOT-S-S-S-VP-PP-PP-NP-NN NONE NONE 0.2 with_kidney_stones. Kidney Both_kidneys Entire_kidney Kidney_Calculi NEPHROLITHIASIS,_CALCIUM_OXALATE Kidney 0.3 0.0 PatientIntroduction_Disease/ProblemHistory
stones.he stones.he O NN ROOT-S-S-S-VP-PP-PP-NP-NN NONE NONE 0.2 NONE NONE NONE NONE NONE NONE NONE 0.3 0.0 NA
had have O VBD ROOT-S-S-VP-VP-VBD NONE NONE 0.2 had NONE NONE NONE NONE NONE NONE 0.3 0.0 NA
lithotripsy lithotripsy O NN ROOT-S-S-VP-VP-NP-NP-NN NONE NONE 0.2 lithotripsy Lithotripsy NONE NONE NONE NONE Lithotripsy 0.3 0.0 Appointment/Procedure_Description
done do O VBN ROOT-S-S-VP-VP-NP-VP-VBN NONE NONE 0.2 done NONE NONE NONE NONE NONE NONE 0.3 0.0 Appointment/Procedure_Status
few few DATE JJ ROOT-S-S-VP-VP-NP-VP-ADVP-NP-JJ NONE NONE 0.2 few_days_ago day /day Few NONE NONE Few 0.3 0.0 Appointment/Procedure_Day
days day DATE NNS ROOT-S-S-VP-VP-NP-VP-ADVP-NP-NNS NONE NONE 0.4 few_days_ago day /day Few NONE NONE Few 0.3 0.0 Appointment/Procedure_Day
ago ago DATE RB ROOT-S-S-VP-VP-NP-VP-ADVP-RB NONE NONE 0.2 few_days_ago day /day Few NONE NONE Few 0.3 0.0 Appointment/Procedure_Day
and and O CC ROOT-S-S-VP-CC NONE NONE 0.8 and NONE NONE NONE NONE NONE NONE 0.4 0.0 NA
was be O VBD ROOT-S-S-VP-VP-VBD NONE NONE 0.2 was NONE NONE NONE NONE NONE NONE 0.4 0.0 NA
successful successful O JJ ROOT-S-S-VP-VP-ADJP-JJ NONE NONE 0.2 successful, Successful Success NONE NONE NONE Successful 0.4 0.0 Appointment/Procedure_Status
, , O , ROOT-S-, NONE NONE 0.6 successful, Successful Success NONE NONE NONE Successful 0.4 0.0 NA
his he O PRP$ ROOT-S-S-NP-PRP$ NONE NONE 0.4 his_pain Pain Pain_NOS_Adverse_Event Painless NONE NONE Pain_NOS_Adverse_Event 0.4 0.0 PatientIntroduction_Gender
pain pain O NN ROOT-S-S-NP-NN NONE NONE 0.4 his_pain Pain Pain_NOS_Adverse_Event Painless NONE NONE Pain_NOS_Adverse_Event 0.4 0.5 MyShift_OtherObservation
is be O VBZ ROOT-S-S-VP-VBZ NONE NONE 1.0 is NONE NONE NONE NONE NONE NONE 0.4 0.0 MyShift_OtherObservation
more more O RBR ROOT-S-S-VP-ADJP-RBR NONE NONE 0.2 more More Most NONE NONE NONE More 0.5 0.0 MyShift_OtherObservation
manageable manageable O JJ ROOT-S-S-VP-ADJP-JJ NONE NONE 0.2 manageable NONE NONE NONE NONE NONE NONE 0.5 0.0 MyShift_OtherObservation
now now DATE RB ROOT-S-S-VP-ADVP-RB NONE NONE 0.2 now Now_(temporal_qualifier) NONE NONE NONE NONE Now_(temporal_qualifier) 0.5 0.0 MyShift_OtherObservation
with with O IN ROOT-S-S-S-VP-PP-PP-IN NONE NONE 0.4 with_regular_pain_relief Pain Pain_relief Feeling_relief Pain_NOS_Adverse_Event Painless Regular 0.5 0.0 NA
regular regular O JJ ROOT-S-S-VP-PP-NP-JJ NONE NONE 0.2 with_regular_pain_relief Pain Pain_relief Feeling_relief Pain_NOS_Adverse_Event Painless Regular 0.5 0.0 Medication_Medicine
pain pain O NN ROOT-S-S-NP-NN NONE NONE 0.4 with_regular_pain_relief Pain Pain_relief Feeling_relief Pain_NOS_Adverse_Event Painless Regular 0.5 0.5 Medication_Medicine
relief relief O NN ROOT-S-S-VP-PP-NP-NN NONE NONE 0.2 with_regular_pain_relief Pain Pain_relief Feeling_relief Pain_NOS_Adverse_Event Painless Regular 0.5 0.0 Medication_Medicine
and and O CC ROOT-S-S-VP-CC NONE NONE 0.8 and NONE NONE NONE NONE NONE NONE 0.5 0.0 NA
he he O PRP ROOT-S-S-NP-PRP NONE NONE 0.4 he NONE NONE NONE NONE NONE NONE 0.6 0.0 PatientIntroduction_Gender
is be O VBZ ROOT-S-S-VP-VBZ NONE NONE 1.0 is NONE NONE NONE NONE NONE NONE 0.6 0.0 NA
back back O RB ROOT-S-S-VP-ADVP-RB NONE NONE 0.2 back NONE NONE NONE NONE NONE NONE 0.6 0.0 NA
in in O IN ROOT-S-S-PP-IN NONE NONE 0.8 in_his_normal_diet. Diet Normal Percent_normal Mean_Percent_of_Normal Normal_diet Normal 0.6 0.0 NA
his he O PRP$ ROOT-S-S-NP-PRP$ NONE NONE 0.4 in_his_normal_diet. Diet Normal Percent_normal Mean_Percent_of_Normal Normal_diet Normal 0.6 0.0 PatientIntroduction_Gender
normal normal O JJ ROOT-S-S-VP-PP-NP-JJ NONE NONE 0.2 in_his_normal_diet. Diet Normal Percent_normal Mean_Percent_of_Normal Normal_diet Normal 0.6 0.5 MyShift_Input/Diet
diet diet O NN ROOT-S-S-VP-PP-NP-NN NONE NONE 0.2 in_his_normal_diet. Diet Normal Percent_normal Mean_Percent_of_Normal Normal_diet Normal 0.6 0.5 MyShift_Input/Diet
. . O . ROOT-S-. NONE NONE 0.6 in_his_normal_diet. Diet Normal Percent_normal Mean_Percent_of_Normal Normal_diet Normal 0.7 0.0 NA

he he O PRP ROOT-S-S-NP-PRP NONE NONE 0.4 he NONE NONE NONE NONE NONE NONE 0.7 0.0 PatientIntroduction_Gender
is be O VBZ ROOT-S-S-VP-VBZ NONE NONE 1.0 is NONE NONE NONE NONE NONE NONE 0.7 0.0 NA
ambulant ambulant O JJ ROOT-S-S-VP-ADJP-JJ NONE NONE 0.2 ambulant Ambulation NONE NONE NONE NONE Ambulation 0.7 0.0 MyShift_ActivitiesOfDailyLiving
and and O CC ROOT-S-CC NONE NONE 0.8 and NONE NONE NONE NONE NONE NONE 0.7 0.0 NA
self self O NN ROOT-S-S-NP-NN NONE NONE 0.2 self_caring. Caring care_activity NONE NONE NONE Caring 0.7 0.0 MyShift_ActivitiesOfDailyLiving
caring.he caring.he O NN ROOT-S-S-NP-NN NONE NONE 0.2 NONE NONE NONE NONE NONE NONE NONE 0.7 0.0 NA
is be O VBZ ROOT-S-S-VP-VBZ NONE NONE 1.0 is NONE NONE NONE NONE NONE NONE 0.7 0.0 NA
just just O RB ROOT-S-S-VP-ADVP-RB NONE NONE 0.2 just NONE NONE NONE NONE NONE NONE 0.8 0.0 NA
waiting wait O VBG ROOT-S-S-VP-VP-VBG NONE NONE 0.2 waiting wait NONE NONE NONE NONE wait 0.8 0.0 NA
for for O IN ROOT-S-S-VP-VP-PP-IN NONE NONE 0.4 for_doctors Physicians Doctor_-_Title NONE NONE NONE Physicians 0.8 0.0 NA
doctors doctor O NNS ROOT-S-S-VP-VP-PP-NP-NP-NNS NONE NONE 0.2 for_doctors Physicians Doctor_-_Title NONE NONE NONE Physicians 0.8 0.0 Appointment/Procedure_Description
review review O NN ROOT-S-S-VP-VP-PP-NP-NP-NN NONE NONE 0.2 review Review_[Publication_Type] Act_Class_-_review Reviewing Reviewed NONE Review_[Publication_Type] 0.8 0.0 Appointment/Procedure_Description
and and O CC ROOT-S-CC NONE NONE 0.8 and NONE NONE NONE NONE NONE NONE 0.8 0.0 NA
query query O NN ROOT-S-S-VP-VP-PP-NP-NP-NP-NN NONE NONE 0.4 query_repeat_xray roentgenographic Diagnostic_radiologic_examination Roentgen_Rays Plain_x-ray Radiographic_imaging_procedure Question_(inquiry) 0.8 0.0 NA
repeat repeat O NN ROOT-S-S-VP-VP-PP-NP-NP-NP-NN NONE NONE 0.2 query_repeat_xray roentgenographic Diagnostic_radiologic_examination Roentgen_Rays Plain_x-ray Radiographic_imaging_procedure Question_(inquiry) 0.9 0.0 Appointment/Procedure_Description
xray xray O NN ROOT-S-S-VP-VP-PP-NP-NP-NP-NN NONE NONE 0.2 query_repeat_xray roentgenographic Diagnostic_radiologic_examination Roentgen_Rays Plain_x-ray Radiographic_imaging_procedure Question_(inquiry) 0.9 0.0 Appointment/Procedure_Description
of of O IN ROOT-S-S-VP-VP-PP-NP-NP-PP-IN NONE NONE 0.2 of_KUB. Kidney-Ureter-Bladder NONE NONE NONE NONE Kidney-Ureter-Bladder 0.9 0.0 Appointment/Procedure_Description
KUB KUB ORGANIZATION NNP ROOT-S-S-VP-VP-PP-NP-NP-PP-NP-NNP NONE NONE 0.2 of_KUB. Kidney-Ureter-Bladder NONE NONE NONE NONE Kidney-Ureter-Bladder 0.9 0.0 Appointment/Procedure_Description
. . O . ROOT-S-. NONE NONE 0.6 of_KUB. Kidney-Ureter-Bladder NONE NONE NONE NONE Kidney-Ureter-Bladder 0.9 0.0 NA

for for O IN ROOT-FRAG-PP-IN NONE NONE 0.4 for_query_discharge Body_Fluid_Discharge Patient_Discharge Discharge,_body_substance Question_(inquiry) NONE Question_(inquiry) 0.9 0.0 NA
query query O NN ROOT-FRAG-PP-NP-NP-NN NONE NONE 0.4 for_query_discharge Body_Fluid_Discharge Patient_Discharge Discharge,_body_substance Question_(inquiry) NONE Question_(inquiry) 0.9 0.0 Future_Discharge/TransferPlan
discharge discharge O NN ROOT-FRAG-PP-NP-NP-NN NONE NONE 0.2 for_query_discharge Body_Fluid_Discharge Patient_Discharge Discharge,_body_substance Question_(inquiry) NONE Question_(inquiry) 0.9 0.0 Future_Discharge/TransferPlan
in in O IN ROOT-FRAG-PP-NP-PP-IN NONE NONE 0.8 in_2_days. day 2_Days /day +2 2+_Score +2 1.0 0.0 Future_Discharge/TransferPlan
2 2 DURATION CD ROOT-FRAG-PP-NP-PP-NP-CD NONE NONE 0.2 in_2_days. day 2_Days /day +2 2+_Score +2 1.0 0.0 Future_Discharge/TransferPlan
days day DURATION NNS ROOT-FRAG-PP-NP-PP-NP-NNS NONE NONE 0.4 in_2_days. day 2_Days /day +2 2+_Score +2 1.0 0.0 Future_Discharge/TransferPlan
. . O . ROOT-FRAG-. NONE NONE 0.6 in_2_days. day 2_Days /day +2 2+_Score +2 1.0 0.0 NA
