# Supplementary material for: Adapting State-of-the-Art Deep Language Models to Clinical Information Extraction Systems: Potentials, Challenges, and Solutions
Source: JMIR Med Inform. 2019 Apr 25;7(2):e11499. doi: 10.2196/11499 (PMC6658232; doi:10.2196/11499)
Supplement: Multimedia Appendix 2 [file medinform_v7i2e11499_app2.zip › CRF/389.xml.data]

in in O IN ROOT-SINV-PP-IN NONE NONE 0.33 in_bed_5 Beds NONE NONE NONE NONE Beds 0.0 0.0 NA
bed bed O NN ROOT-SINV-PP-NP-NN NONE NONE 0.17 in_bed_5 Beds NONE NONE NONE NONE Beds 0.0 0.0 PatientIntroduction_CurrentBed
5 5 NUMBER CD ROOT-SINV-PP-NP-CD NONE NONE 0.17 in_bed_5 Beds NONE NONE NONE NONE Beds 0.1 0.0 PatientIntroduction_CurrentBed
is be O VBZ ROOT-SINV-VP-VBZ NONE NONE 0.17 is NONE NONE NONE NONE NONE NONE 0.1 0.0 NA
Saivan Saivan PERSON NNP ROOT-SINV-VP-NP-NP-NNP NONE NONE 0.17 Saivan_Xie, NONE NONE NONE NONE NONE NONE 0.1 0.0 PatientIntroduction_GivenNames/Initials
Xie Xie PERSON NNP ROOT-SINV-VP-NP-NP-NNP NONE NONE 0.17 Saivan_Xie, NONE NONE NONE NONE NONE NONE 0.1 0.0 PatientIntroduction_Lastname
, , O , ROOT-SINV-VP-NP-, NONE NONE 1.0 Saivan_Xie, NONE NONE NONE NONE NONE NONE 0.1 0.0 NA
70 70 DURATION CD ROOT-SINV-VP-NP-ADJP-NP-CD NONE NONE 0.17 70_yrs_old Old NONE NONE NONE NONE Old 0.1 0.0 PatientIntroduction_Ageinyears
yrs yr DURATION NNS ROOT-SINV-VP-NP-ADJP-NP-NNS NONE NONE 0.17 70_yrs_old Old NONE NONE NONE NONE Old 0.2 0.0 PatientIntroduction_Ageinyears
old old DURATION JJ ROOT-SINV-VP-NP-ADJP-JJ NONE NONE 0.17 70_yrs_old Old NONE NONE NONE NONE Old 0.2 0.0 PatientIntroduction_Ageinyears
under under O IN ROOT-SINV-VP-NP-ADJP-PP-IN NONE NONE 0.17 under_Dr_terry, Physicians Delayed_Release_Dosage_Form Doctor_-_Title NONE NONE Physicians 0.2 0.0 NA
Dr Dr O NNP ROOT-SINV-VP-NP-ADJP-PP-NP-NNP NONE NONE 0.17 under_Dr_terry, Physicians Delayed_Release_Dosage_Form Doctor_-_Title NONE NONE Physicians 0.2 0.0 NA
terry terry O NN ROOT-SINV-VP-NP-ADJP-PP-NP-NN NONE NONE 0.17 under_Dr_terry, Physicians Delayed_Release_Dosage_Form Doctor_-_Title NONE NONE Physicians 0.2 0.0 PatientIntroduction_UnderDr_Lastname
, , O , ROOT-SINV-VP-NP-, NONE NONE 1.0 under_Dr_terry, Physicians Delayed_Release_Dosage_Form Doctor_-_Title NONE NONE Physicians 0.3 0.0 NA
came come O VBD ROOT-SINV-VP-NP-SBAR-S-VP-VBD NONE NONE 0.17 came NONE NONE NONE NONE NONE NONE 0.3 0.0 NA
in in O IN ROOT-SINV-PP-IN NONE NONE 0.33 in NONE NONE NONE NONE NONE NONE 0.3 0.0 NA
with with O IN ROOT-SINV-VP-NP-SBAR-S-VP-PP-PP-IN NONE NONE 0.17 with_bronchitis, Bronchitis NONE NONE NONE NONE Bronchitis 0.3 0.0 NA
bronchitis bronchitis O NN ROOT-SINV-VP-NP-SBAR-S-VP-PP-PP-FRAG-NP-NN NONE NONE 0.17 with_bronchitis, Bronchitis NONE NONE NONE NONE Bronchitis 0.3 0.0 PatientIntroduction_Disease/ProblemHistory
, , O , ROOT-SINV-VP-NP-, NONE NONE 1.0 with_bronchitis, Bronchitis NONE NONE NONE NONE Bronchitis 0.3 0.0 NA
on on O IN ROOT-SINV-VP-NP-SBAR-S-VP-PP-PP-FRAG-PP-IN NONE NONE 0.33 on_oxygen_3l/_nasal_prongs, Nasal_prongs Nose Nasal_route Prong_Device_Component Oxygen Oxygen 0.4 0.0 Medication_Status
oxygen oxygen O NN ROOT-SINV-VP-NP-SBAR-S-VP-PP-PP-FRAG-PP-NP-NN NONE NONE 0.17 on_oxygen_3l/_nasal_prongs, Nasal_prongs Nose Nasal_route Prong_Device_Component Oxygen Oxygen 0.4 0.5 Medication_Medicine
3l 3l O NN ROOT-SINV-VP-NP-SBAR-S-VP-PP-PP-FRAG-PP-NP-NN NONE NONE 0.17 on_oxygen_3l/_nasal_prongs, Nasal_prongs Nose Nasal_route Prong_Device_Component Oxygen Oxygen 0.4 0.0 Medication_Medicine
/ / O : ROOT-SINV-VP-NP-SBAR-S-VP-PP-PP-FRAG-: NONE NONE 0.17 on_oxygen_3l/_nasal_prongs, Nasal_prongs Nose Nasal_route Prong_Device_Component Oxygen Oxygen 0.4 0.0 Medication_Medicine
nasal nasal O JJ ROOT-SINV-VP-NP-SBAR-S-VP-NP-JJ NONE NONE 0.17 on_oxygen_3l/_nasal_prongs, Nasal_prongs Nose Nasal_route Prong_Device_Component Oxygen Oxygen 0.4 0.5 Medication_Medicine
prongs prong O NNS ROOT-SINV-VP-NP-SBAR-S-VP-NP-NNS NONE NONE 0.17 on_oxygen_3l/_nasal_prongs, Nasal_prongs Nose Nasal_route Prong_Device_Component Oxygen Oxygen 0.4 0.0 Medication_Medicine
, , O , ROOT-SINV-VP-NP-, NONE NONE 1.0 on_oxygen_3l/_nasal_prongs, Nasal_prongs Nose Nasal_route Prong_Device_Component Oxygen Oxygen 0.5 0.0 NA
on on O IN ROOT-SINV-VP-NP-SBAR-S-VP-PP-PP-FRAG-PP-IN NONE NONE 0.33 on_iv NONE NONE NONE NONE NONE NONE 0.5 0.0 Medication_Status
iv iv O NN ROOT-SINV-VP-NP-SBAR-S-VP-PRN-PP-NP-NN NONE NONE 0.17 on_iv NONE NONE NONE NONE NONE NONE 0.5 0.0 Medication_Medicine
and and O CC ROOT-SINV-VP-NP-SBAR-S-VP-PRN-PP-NP-CC NONE NONE 0.33 and NONE NONE NONE NONE NONE NONE 0.5 0.0 Medication_Medicine
oral oral O JJ ROOT-SINV-VP-NP-SBAR-S-VP-PRN-PP-NP-JJ NONE NONE 0.17 oral_abs, Oral NONE NONE NONE NONE Oral 0.5 0.5 Medication_Medicine
abs ab O NNS ROOT-SINV-VP-NP-SBAR-S-VP-PRN-PP-NP-NNS NONE NONE 0.17 oral_abs, Oral NONE NONE NONE NONE Oral 0.6 0.0 Medication_Medicine
, , O , ROOT-SINV-VP-NP-, NONE NONE 1.0 oral_abs, Oral NONE NONE NONE NONE Oral 0.6 0.0 NA
for for O IN ROOT-SINV-VP-NP-SBAR-S-VP-PP-IN NONE NONE 0.17 for_repeat_chest Chest Anterior_thoracic_region Pectoral Breast Entire_breast Repeat 0.6 0.0 NA
repeat repeat O NN ROOT-SINV-VP-NP-SBAR-S-VP-PP-NP-NN NONE NONE 0.17 for_repeat_chest Chest Anterior_thoracic_region Pectoral Breast Entire_breast Repeat 0.6 0.0 Appointment/Procedure_Description
chest chest O NN ROOT-SINV-VP-NP-SBAR-S-VP-PP-NP-NN NONE NONE 0.17 for_repeat_chest Chest Anterior_thoracic_region Pectoral Breast Entire_breast Repeat 0.6 0.0 Appointment/Procedure_Description
xray xray O NN ROOT-SINV-VP-NP-SBAR-S-VP-PP-NP-NN NONE NONE 0.17 xray roentgenographic Diagnostic_radiologic_examination Roentgen_Rays Plain_x-ray Radiographic_imaging_procedure roentgenographic 0.6 0.0 Appointment/Procedure_Description
this this O DT ROOT-SINV-NP-NP-DT NONE NONE 0.17 this_pm,_sputum_mcs Sputum NONE NONE NONE NONE Sputum 0.7 0.0 Appointment/Procedure_Time
pm pm O NN ROOT-SINV-NP-NP-NN NONE NONE 0.17 this_pm,_sputum_mcs Sputum NONE NONE NONE NONE Sputum 0.7 0.0 Appointment/Procedure_Time
, , O , ROOT-SINV-VP-NP-, NONE NONE 1.0 this_pm,_sputum_mcs Sputum NONE NONE NONE NONE Sputum 0.7 0.0 NA
sputum sputum O NN ROOT-SINV-NP-NP-NP-NN NONE NONE 0.17 this_pm,_sputum_mcs Sputum NONE NONE NONE NONE Sputum 0.7 0.0 Appointment/Procedure_Description
mcs mc O NNS ROOT-SINV-NP-NP-NP-NNS NONE NONE 0.17 this_pm,_sputum_mcs Sputum NONE NONE NONE NONE Sputum 0.7 0.0 Appointment/Procedure_Description
collected collect O VBN ROOT-SINV-NP-NP-VP-VBN NONE NONE 0.17 collected Collected Collection_(action) NONE NONE NONE Collection_(action) 0.8 0.0 NA
awaiting await O VBG ROOT-SINV-NP-NP-VP-S-VP-VBG NONE NONE 0.17 awaiting_results. Result What_subject_filter_-_Result Experimental_Result NONE NONE Result 0.8 0.0 Future_Goal/TaskToBeCompleted/ExpectedOutcome
results.on results.on O JJ ROOT-SINV-NP-NP-VP-S-VP-NP-NP-JJ NONE NONE 0.17 NONE NONE NONE NONE NONE NONE NONE 0.8 0.0 NA
puffers puffer O NNS ROOT-SINV-NP-NP-VP-S-VP-NP-NP-NNS NONE NONE 0.17 on_puffers_prn Pufferfish Nicotine_inhaler NONE NONE NONE Pufferfish 0.8 0.0 Medication_Medicine
prn prn O NN ROOT-SINV-NP-NP-VP-S-VP-NP-SBAR-S-NP-NN NONE NONE 0.33 on_puffers_prn Pufferfish Nicotine_inhaler NONE NONE NONE Pufferfish 0.8 0.0 Medication_Dosage
and and O CC ROOT-SINV-VP-NP-SBAR-S-VP-PRN-PP-NP-CC NONE NONE 0.33 and NONE NONE NONE NONE NONE NONE 0.8 0.0 NA
nebs neb O NNS ROOT-SINV-NP-NP-VP-S-VP-NP-SBAR-S-NP-NNS NONE NONE 0.17 nebs_saline_prn._nil_other_issues Problem Issue_(document) Saline_Solution Nil Nebulizer_solution Nebulizer_solution 0.9 0.0 Medication_Medicine
saline saline O VBP ROOT-SINV-NP-NP-VP-S-VP-NP-SBAR-S-VP-VBP NONE NONE 0.17 nebs_saline_prn._nil_other_issues Problem Issue_(document) Saline_Solution Nil Nebulizer_solution Nebulizer_solution 0.9 0.0 Medication_Medicine
prn prn O NN ROOT-SINV-NP-NP-VP-S-VP-NP-SBAR-S-NP-NN NONE NONE 0.33 nebs_saline_prn._nil_other_issues Problem Issue_(document) Saline_Solution Nil Nebulizer_solution Nebulizer_solution 0.9 0.0 Medication_Dosage
. . O . ROOT-SINV-. NONE NONE 0.17 nebs_saline_prn._nil_other_issues Problem Issue_(document) Saline_Solution Nil Nebulizer_solution Nebulizer_solution 0.9 0.0 NA

nil nil O NN ROOT-S-NP-NP-NN NONE NONE 0.17 nebs_saline_prn._nil_other_issues Problem Issue_(document) Saline_Solution Nil Nebulizer_solution Nebulizer_solution 0.9 0.0 MyShift_Status
other other O JJ ROOT-S-NP-NP-JJ NONE NONE 0.17 nebs_saline_prn._nil_other_issues Problem Issue_(document) Saline_Solution Nil Nebulizer_solution Nebulizer_solution 0.9 0.0 MyShift_Status
issues issue O NNS ROOT-S-NP-NP-NNS NONE NONE 0.17 nebs_saline_prn._nil_other_issues Problem Issue_(document) Saline_Solution Nil Nebulizer_solution Nebulizer_solution 1.0 0.0 MyShift_Status
noted.obs noted.obs O NNS ROOT-S-NP-NP-NNS NONE NONE 0.17 noted.obs Note NONE NONE NONE NONE Note 1.0 0.0 NA
stable stable O JJ ROOT-S-ADJP-JJ NONE NONE 0.17 stable Stable_status Patient_Condition_Code_-_Stable NONE NONE NONE Stable_status 1.0 0.0 MyShift_Status
