# Supplementary material for: Adapting State-of-the-Art Deep Language Models to Clinical Information Extraction Systems: Potentials, Challenges, and Solutions
Source: JMIR Med Inform. 2019 Apr 25;7(2):e11499. doi: 10.2196/11499 (PMC6658232; doi:10.2196/11499)
Supplement: Multimedia Appendix 2 [file medinform_v7i2e11499_app2.zip › CRF/310.xml.data]

in in O IN ROOT-S-PP-IN NONE NONE 0.29 in_room_10, Present Within Room NONE NONE Present 0.0 0.0 NA
room room O NN ROOT-S-PP-NP-NN NONE NONE 0.14 in_room_10, Present Within Room NONE NONE Present 0.0 0.0 PatientIntroduction_CurrentRoom
10 10 NUMBER CD ROOT-S-PP-NP-CD NONE NONE 0.14 in_room_10, Present Within Room NONE NONE Present 0.0 0.0 PatientIntroduction_CurrentRoom
, , O , ROOT-S-, NONE NONE 1.0 in_room_10, Present Within Room NONE NONE Present 0.1 0.0 NA
Nina Nina PERSON NNP ROOT-S-NP-NP-NNP NONE NONE 0.14 Nina_Kambouris, NONE NONE NONE NONE NONE NONE 0.1 0.0 PatientIntroduction_GivenNames/Initials
Kambouris Kambouris PERSON NNP ROOT-S-NP-NP-NNP NONE NONE 0.14 Nina_Kambouris, NONE NONE NONE NONE NONE NONE 0.1 0.0 PatientIntroduction_Lastname
, , O , ROOT-S-, NONE NONE 1.0 Nina_Kambouris, NONE NONE NONE NONE NONE NONE 0.1 0.0 NA
94 94 DURATION CD ROOT-S-NP-NP-NP-ADJP-NP-CD NONE NONE 0.14 94_yrs_old_female Female Woman Females Female,_Self-Report Female_Phenotype Old 0.1 0.0 PatientIntroduction_Ageinyears
yrs yr DURATION NNS ROOT-S-NP-NP-NP-ADJP-NP-NNS NONE NONE 0.14 94_yrs_old_female Female Woman Females Female,_Self-Report Female_Phenotype Old 0.1 0.0 PatientIntroduction_Ageinyears
old old DURATION JJ ROOT-S-NP-NP-NP-ADJP-JJ NONE NONE 0.14 94_yrs_old_female Female Woman Females Female,_Self-Report Female_Phenotype Old 0.1 0.0 PatientIntroduction_Ageinyears
female female O NN ROOT-S-NP-NP-NP-NN NONE NONE 0.14 94_yrs_old_female Female Woman Females Female,_Self-Report Female_Phenotype Old 0.2 0.5 PatientIntroduction_Gender
under under O IN ROOT-S-NP-NP-PP-IN NONE NONE 0.29 under_Dr_Tan, Skin_tanning Skin_tanning_function Physicians Delayed_Release_Dosage_Form Doctor_-_Title Physicians 0.2 0.0 NA
Dr Dr O NNP ROOT-S-NP-NP-PP-NP-NNP NONE NONE 0.14 under_Dr_Tan, Skin_tanning Skin_tanning_function Physicians Delayed_Release_Dosage_Form Doctor_-_Title Physicians 0.2 0.0 PatientIntroduction_UnderDr_Lastname
Tan Tan PERSON NNP ROOT-S-NP-NP-PP-NP-NNP NONE NONE 0.14 under_Dr_Tan, Skin_tanning Skin_tanning_function Physicians Delayed_Release_Dosage_Form Doctor_-_Title Physicians 0.2 0.0 PatientIntroduction_UnderDr_Lastname
, , O , ROOT-S-, NONE NONE 1.0 under_Dr_Tan, Skin_tanning Skin_tanning_function Physicians Delayed_Release_Dosage_Form Doctor_-_Title Physicians 0.2 0.0 NA
came come O VBD ROOT-S-VP-VBD NONE NONE 0.14 came NONE NONE NONE NONE NONE NONE 0.2 0.0 NA
in in O IN ROOT-S-PP-IN NONE NONE 0.29 in NONE NONE NONE NONE NONE NONE 0.2 0.0 NA
with with O IN ROOT-S-VP-PP-IN NONE NONE 0.43 with_query Question_(inquiry) NONE NONE NONE NONE Question_(inquiry) 0.3 0.0 NA
query query O NN ROOT-S-VP-PP-NP-NP-NN NONE NONE 0.14 with_query Question_(inquiry) NONE NONE NONE NONE Question_(inquiry) 0.3 0.0 NA
MI MI O NNP ROOT-S-VP-PP-NP-NP-NNP NONE NONE 0.14 MI, NONE NONE NONE NONE NONE NONE 0.3 0.0 PatientIntroduction_AdmissionReason/Diagnosis
, , O , ROOT-S-, NONE NONE 1.0 MI, NONE NONE NONE NONE NONE NONE 0.3 0.0 NA
so so O IN ROOT-S-VP-PP-NP-SBAR-IN NONE NONE 0.14 so NONE NONE NONE NONE NONE NONE 0.3 0.0 NA
she she O PRP ROOT-S-VP-PP-NP-SBAR-S-NP-PRP NONE NONE 0.29 she NONE NONE NONE NONE NONE NONE 0.3 0.0 PatientIntroduction_Gender
is be O VBZ ROOT-S-VP-PP-NP-SBAR-S-VP-VBZ NONE NONE 0.29 is NONE NONE NONE NONE NONE NONE 0.3 0.0 NA
still still O RB ROOT-S-VP-PP-NP-SBAR-S-VP-ADVP-RB NONE NONE 0.14 still NONE NONE NONE NONE NONE NONE 0.4 0.0 NA
under under O IN ROOT-S-NP-NP-PP-IN NONE NONE 0.29 under_monitoring, Preventive_monitoring Clinical_Trials,_Monitoring NONE NONE NONE Clinical_Trials,_Monitoring 0.4 0.0 NA
monitoring monitoring O NN ROOT-S-VP-PP-NP-SBAR-S-VP-PP-NP-NP-NN NONE NONE 0.29 under_monitoring, Preventive_monitoring Clinical_Trials,_Monitoring NONE NONE NONE Clinical_Trials,_Monitoring 0.4 0.0 MyShift_OtherObservation
, , O , ROOT-S-, NONE NONE 1.0 under_monitoring, Preventive_monitoring Clinical_Trials,_Monitoring NONE NONE NONE Clinical_Trials,_Monitoring 0.4 0.0 NA
complete complete O JJ ROOT-S-VP-PP-NP-SBAR-S-VP-PP-NP-NP-JJ NONE NONE 0.14 complete_bed_rest Bed_rest Beds Rest Lying_in_bed site-specific_telomere_resolvase_activity Complete 0.4 0.0 MyShift_ActivitiesOfDailyLiving
bed bed O NN ROOT-S-VP-PP-NP-SBAR-S-VP-PP-NP-NP-NN NONE NONE 0.14 complete_bed_rest Bed_rest Beds Rest Lying_in_bed site-specific_telomere_resolvase_activity Complete 0.4 0.0 MyShift_ActivitiesOfDailyLiving
rest rest O NN ROOT-S-VP-PP-NP-SBAR-S-VP-PP-NP-NP-NN NONE NONE 0.14 complete_bed_rest Bed_rest Beds Rest Lying_in_bed site-specific_telomere_resolvase_activity Complete 0.4 0.0 MyShift_ActivitiesOfDailyLiving
with with O IN ROOT-S-VP-PP-IN NONE NONE 0.43 with_2 +2 2+_Score NONE NONE NONE +2 0.5 0.0 MyShift_ActivitiesOfDailyLiving
2 2 NUMBER CD ROOT-S-VP-PP-NP-CD NONE NONE 0.14 with_2 +2 2+_Score NONE NONE NONE +2 0.5 0.0 MyShift_ActivitiesOfDailyLiving
assist assist O VB ROOT-S-VP-VP-VB NONE NONE 0.14 assist Helping_Behavior Assisting_(procedure) Assisted_(qualifier_value) NONE NONE Assisting_(procedure) 0.5 0.0 MyShift_ActivitiesOfDailyLiving
with with O IN ROOT-S-VP-PP-IN NONE NONE 0.43 with_adls, Activities_of_Daily_Living_(activity) SGCA_gene NONE NONE NONE Activities_of_Daily_Living_(activity) 0.5 0.0 MyShift_ActivitiesOfDailyLiving
adls adl O NNS ROOT-S-VP-VP-PP-NP-NP-NP-NNS NONE NONE 0.14 with_adls, Activities_of_Daily_Living_(activity) SGCA_gene NONE NONE NONE Activities_of_Daily_Living_(activity) 0.5 0.0 MyShift_ActivitiesOfDailyLiving
, , O , ROOT-S-, NONE NONE 1.0 with_adls, Activities_of_Daily_Living_(activity) SGCA_gene NONE NONE NONE Activities_of_Daily_Living_(activity) 0.5 0.0 NA
low low O JJ ROOT-S-VP-VP-PP-NP-NP-NP-JJ NONE NONE 0.14 low_salt_diabetic_diet, Low_sodium_diet Diabetic_Diet Diet DIABETIC DIETING low 0.5 0.5 MyShift_Input/Diet
salt salt O NN ROOT-S-VP-VP-PP-NP-NP-NP-NN NONE NONE 0.14 low_salt_diabetic_diet, Low_sodium_diet Diabetic_Diet Diet DIABETIC DIETING low 0.5 0.5 MyShift_Input/Diet
diabetic diabetic O JJ ROOT-S-VP-VP-PP-NP-NP-NP-JJ NONE NONE 0.14 low_salt_diabetic_diet, Low_sodium_diet Diabetic_Diet Diet DIABETIC DIETING low 0.6 0.0 MyShift_Input/Diet
diet diet O NN ROOT-S-VP-VP-PP-NP-NP-NP-NN NONE NONE 0.14 low_salt_diabetic_diet, Low_sodium_diet Diabetic_Diet Diet DIABETIC DIETING low 0.6 0.5 MyShift_Input/Diet
, , O , ROOT-S-, NONE NONE 1.0 low_salt_diabetic_diet, Low_sodium_diet Diabetic_Diet Diet DIABETIC DIETING low 0.6 0.0 NA
doubly doubly O RB ROOT-S-VP-VP-PP-NP-ADJP-RB NONE NONE 0.14 doubly_incontinent. Incontinent Incontinence Urinary_Incontinence NONE NONE Incontinent 0.6 0.0 MyShift_Output/Diuresis/BowelMovement
incontinent incontinent O JJ ROOT-S-VP-VP-PP-NP-ADJP-JJ NONE NONE 0.14 doubly_incontinent. Incontinent Incontinence Urinary_Incontinence NONE NONE Incontinent 0.6 0.0 MyShift_Output/Diuresis/BowelMovement
. . O . ROOT-S-. NONE NONE 0.57 doubly_incontinent. Incontinent Incontinence Urinary_Incontinence NONE NONE Incontinent 0.6 0.0 NA

on on O IN ROOT-FRAG-PP-IN NONE NONE 0.14 on_Ivabs NONE NONE NONE NONE NONE NONE 0.6 0.0 Medication_Status
Ivabs Ivabs MISC NNP ROOT-FRAG-PP-NP-NNP NONE NONE 0.14 on_Ivabs NONE NONE NONE NONE NONE NONE 0.7 0.0 Medication_Medicine
and and O CC ROOT-FRAG-PP-NP-CC NONE NONE 0.14 and NONE NONE NONE NONE NONE NONE 0.7 0.0 NA
regular regular O JJ ROOT-FRAG-PP-NP-JJ NONE NONE 0.14 regular_pain_relief._ongoing_holter_monitoring Holter_Electrocardiography Preventive_monitoring Clinical_Trials,_Monitoring Holter_Monitors Biomedical_Monitors Regular 0.7 0.0 Medication_Medicine
pain pain O NN ROOT-FRAG-PP-NP-NN NONE NONE 0.14 regular_pain_relief._ongoing_holter_monitoring Holter_Electrocardiography Preventive_monitoring Clinical_Trials,_Monitoring Holter_Monitors Biomedical_Monitors Regular 0.7 0.5 Medication_Medicine
relief relief O NN ROOT-FRAG-PP-NP-NN NONE NONE 0.14 regular_pain_relief._ongoing_holter_monitoring Holter_Electrocardiography Preventive_monitoring Clinical_Trials,_Monitoring Holter_Monitors Biomedical_Monitors Regular 0.7 0.0 Medication_Medicine
. . O . ROOT-FRAG-. NONE NONE 0.57 regular_pain_relief._ongoing_holter_monitoring Holter_Electrocardiography Preventive_monitoring Clinical_Trials,_Monitoring Holter_Monitors Biomedical_Monitors Regular 0.7 0.0 NA

ongoing ongoing O JJ ROOT-NP-NP-JJ NONE NONE 0.14 regular_pain_relief._ongoing_holter_monitoring Holter_Electrocardiography Preventive_monitoring Clinical_Trials,_Monitoring Holter_Monitors Biomedical_Monitors Regular 0.7 0.0 NA
holter holter O NN ROOT-NP-NP-NN NONE NONE 0.14 regular_pain_relief._ongoing_holter_monitoring Holter_Electrocardiography Preventive_monitoring Clinical_Trials,_Monitoring Holter_Monitors Biomedical_Monitors Regular 0.8 0.0 Appointment/Procedure_Description
monitoring monitoring O NN ROOT-NP-NP-NN NONE NONE 0.29 regular_pain_relief._ongoing_holter_monitoring Holter_Electrocardiography Preventive_monitoring Clinical_Trials,_Monitoring Holter_Monitors Biomedical_Monitors Regular 0.8 0.0 Appointment/Procedure_Description
due due O JJ ROOT-NP-ADJP-JJ NONE NONE 0.14 due_to NONE NONE NONE NONE NONE NONE 0.8 0.0 Appointment/Procedure_Status
to to O TO ROOT-NP-ADJP-S-VP-TO NONE NONE 0.14 due_to NONE NONE NONE NONE NONE NONE 0.8 0.0 Appointment/Procedure_Status
come come O VB ROOT-NP-ADJP-S-VP-VP-VB NONE NONE 0.14 come NONE NONE NONE NONE NONE NONE 0.8 0.0 Appointment/Procedure_Status
off off O RP ROOT-NP-ADJP-S-VP-VP-PRT-RP NONE NONE 0.14 off_tom_9am. PRPF6_gene NONE NONE NONE NONE PRPF6_gene 0.8 0.0 Appointment/Procedure_Status
tom tom O NN ROOT-NP-ADJP-S-VP-VP-NP-NN NONE NONE 0.29 off_tom_9am. PRPF6_gene NONE NONE NONE NONE PRPF6_gene 0.8 0.0 Appointment/Procedure_Day
9am 9am TIME NN ROOT-NP-ADJP-S-VP-VP-NP-NN NONE NONE 0.14 off_tom_9am. PRPF6_gene NONE NONE NONE NONE PRPF6_gene 0.9 0.0 Appointment/Procedure_Time
. . TIME . ROOT-NP-. NONE NONE 0.57 off_tom_9am. PRPF6_gene NONE NONE NONE NONE PRPF6_gene 0.9 0.0 NA

for for O IN ROOT-S-PP-IN NONE NONE 0.14 for_Echo ECHO_protocol Echo_(insect) NONE NONE NONE ECHO_protocol 0.9 0.0 NA
Echo Echo O NNP ROOT-S-PP-NP-NP-NNP NONE NONE 0.14 for_Echo ECHO_protocol Echo_(insect) NONE NONE NONE ECHO_protocol 0.9 0.0 Appointment/Procedure_Description
scheduled schedule O VBN ROOT-S-PP-NP-VP-VBN NONE NONE 0.14 scheduled Schedule_(document_type) Scheduled_-_procedure_status Scheduled_-_priority Scheduling_(procedure) HL7_Committee_ID_In_RIM_-_Scheduling Scheduled_-_procedure_status 0.9 0.0 NA
tom tom O NN ROOT-S-PP-NP-VP-NP-NN NONE NONE 0.29 tom_pm.otherwise PRPF6_gene NONE NONE NONE NONE PRPF6_gene 0.9 0.0 Appointment/Procedure_Day
pm.otherwise pm.otherwise O NN ROOT-S-PP-NP-VP-NP-NN NONE NONE 0.14 tom_pm.otherwise PRPF6_gene NONE NONE NONE NONE PRPF6_gene 0.9 0.0 NA
she she O PRP ROOT-S-NP-PRP NONE NONE 0.29 she NONE NONE NONE NONE NONE NONE 1.0 0.0 PatientIntroduction_Gender
is be O VBZ ROOT-S-VP-VBZ NONE NONE 0.29 is NONE NONE NONE NONE NONE NONE 1.0 0.0 NA
stable stable O JJ ROOT-S-VP-ADJP-JJ NONE NONE 0.14 stable. Stable_status Patient_Condition_Code_-_Stable NONE NONE NONE Stable_status 1.0 0.0 MyShift_Status
. . O . ROOT-S-. NONE NONE 0.57 stable. Stable_status Patient_Condition_Code_-_Stable NONE NONE NONE Stable_status 1.0 0.0 NA
