# Supplementary material for: Adapting State-of-the-Art Deep Language Models to Clinical Information Extraction Systems: Potentials, Challenges, and Solutions
Source: JMIR Med Inform. 2019 Apr 25;7(2):e11499. doi: 10.2196/11499 (PMC6658232; doi:10.2196/11499)
Supplement: Multimedia Appendix 2 [file medinform_v7i2e11499_app2.zip › CRF/378.xml.data]

In in O IN ROOT-S-S-PP-IN NONE NONE 0.33 In_bed_6 Beds NONE NONE NONE NONE Beds 0.0 0.0 NA
bed bed O NN ROOT-S-S-PP-NP-NN NONE NONE 0.17 In_bed_6 Beds NONE NONE NONE NONE Beds 0.0 0.0 PatientIntroduction_CurrentBed
6 6 NUMBER CD ROOT-S-S-NP-CD NONE NONE 0.17 In_bed_6 Beds NONE NONE NONE NONE Beds 0.0 0.0 PatientIntroduction_CurrentBed
is be O VBZ ROOT-S-S-VP-VBZ NONE NONE 0.33 is NONE NONE NONE NONE NONE NONE 0.1 0.0 NA
Hayley Hayley PERSON NNP ROOT-S-S-VP-NP-NP-NNP NONE NONE 0.17 Hayley_Hoang, NONE NONE NONE NONE NONE NONE 0.1 0.0 PatientIntroduction_GivenNames/Initials
Hoang Hoang PERSON NNP ROOT-S-S-VP-NP-NP-NNP NONE NONE 0.17 Hayley_Hoang, NONE NONE NONE NONE NONE NONE 0.1 0.0 PatientIntroduction_Lastname
, , O , ROOT-S-S-VP-NP-, NONE NONE 1.0 Hayley_Hoang, NONE NONE NONE NONE NONE NONE 0.1 0.0 NA
43 43 DURATION CD ROOT-S-S-VP-NP-ADJP-NP-CD NONE NONE 0.17 43_yrs_old Old NONE NONE NONE NONE Old 0.1 0.0 PatientIntroduction_Ageinyears
yrs yr DURATION NNS ROOT-S-S-VP-NP-ADJP-NP-NNS NONE NONE 0.17 43_yrs_old Old NONE NONE NONE NONE Old 0.1 0.0 PatientIntroduction_Ageinyears
old old DURATION JJ ROOT-S-S-VP-NP-ADJP-JJ NONE NONE 0.17 43_yrs_old Old NONE NONE NONE NONE Old 0.2 0.0 PatientIntroduction_Ageinyears
under under O IN ROOT-S-S-VP-NP-ADJP-PP-IN NONE NONE 0.17 under_Dr_ben, Physicians Delayed_Release_Dosage_Form Doctor_-_Title NONE NONE Physicians 0.2 0.0 NA
Dr Dr O NNP ROOT-S-S-VP-NP-ADJP-PP-NP-NNP NONE NONE 0.17 under_Dr_ben, Physicians Delayed_Release_Dosage_Form Doctor_-_Title NONE NONE Physicians 0.2 0.0 PatientIntroduction_UnderDr_GivenNames/Initials
ben ben O NN ROOT-S-S-VP-NP-ADJP-PP-NP-NN NONE NONE 0.17 under_Dr_ben, Physicians Delayed_Release_Dosage_Form Doctor_-_Title NONE NONE Physicians 0.2 0.0 PatientIntroduction_UnderDr_GivenNames/Initials
, , O , ROOT-S-S-VP-NP-, NONE NONE 1.0 under_Dr_ben, Physicians Delayed_Release_Dosage_Form Doctor_-_Title NONE NONE Physicians 0.2 0.0 NA
came come O VBD ROOT-S-S-VP-NP-SBAR-S-VP-VBD NONE NONE 0.17 came NONE NONE NONE NONE NONE NONE 0.2 0.0 NA
in in O IN ROOT-S-S-PP-IN NONE NONE 0.33 in NONE NONE NONE NONE NONE NONE 0.3 0.0 NA
with with O IN ROOT-S-S-VP-NP-SBAR-S-VP-PP-IN NONE NONE 0.33 with_newly_diagnosed_asthma, Asthma Diagnosis newly NONE NONE newly 0.3 0.0 NA
newly newly O RB ROOT-S-S-VP-NP-SBAR-S-VP-PP-NP-NP-ADJP-RB NONE NONE 0.17 with_newly_diagnosed_asthma, Asthma Diagnosis newly NONE NONE newly 0.3 0.0 NA
diagnosed diagnose O VBN ROOT-S-S-VP-NP-SBAR-S-VP-PP-NP-NP-ADJP-VBN NONE NONE 0.17 with_newly_diagnosed_asthma, Asthma Diagnosis newly NONE NONE newly 0.3 0.0 NA
asthma asthma O NN ROOT-S-S-VP-NP-SBAR-S-VP-PP-NP-NP-NN NONE NONE 0.17 with_newly_diagnosed_asthma, Asthma Diagnosis newly NONE NONE newly 0.3 0.0 PatientIntroduction_Disease/ProblemHistory
, , O , ROOT-S-S-VP-NP-, NONE NONE 1.0 with_newly_diagnosed_asthma, Asthma Diagnosis newly NONE NONE newly 0.3 0.0 NA
patient patient O NN ROOT-S-S-VP-NP-SBAR-S-VP-PP-NP-ADJP-NP-NN NONE NONE 0.17 patient Patients NONE NONE NONE NONE Patients 0.3 0.0 NA
stable stable O JJ ROOT-S-S-VP-NP-SBAR-S-VP-PP-NP-ADJP-JJ NONE NONE 0.17 stable, Stable_status Patient_Condition_Code_-_Stable NONE NONE NONE Stable_status 0.4 0.0 MyShift_Status
, , O , ROOT-S-S-VP-NP-, NONE NONE 1.0 stable, Stable_status Patient_Condition_Code_-_Stable NONE NONE NONE Stable_status 0.4 0.0 NA
on on O IN ROOT-S-S-VP-NP-SBAR-S-VP-PP-IN NONE NONE 0.33 on_puffers Pufferfish Nicotine_inhaler NONE NONE NONE Pufferfish 0.4 0.0 Medication_Status
puffers puffer O NNS ROOT-S-S-VP-NP-SBAR-S-VP-PP-NP-NNS NONE NONE 0.17 on_puffers Pufferfish Nicotine_inhaler NONE NONE NONE Pufferfish 0.4 0.0 Medication_Medicine
and and O CC ROOT-S-CC NONE NONE 0.83 and NONE NONE NONE NONE NONE NONE 0.4 0.0 NA
she she O PRP ROOT-S-S-NP-PRP NONE NONE 0.17 she NONE NONE NONE NONE NONE NONE 0.4 0.0 PatientIntroduction_Gender
is be O VBZ ROOT-S-S-VP-VBZ NONE NONE 0.33 is NONE NONE NONE NONE NONE NONE 0.5 0.0 NA
self self O NN ROOT-S-S-VP-NP-NP-NN NONE NONE 0.33 self_caring Caring care_activity NONE NONE NONE Caring 0.5 0.0 MyShift_ActivitiesOfDailyLiving
caring care O VBG ROOT-S-S-VP-NP-VP-VBG NONE NONE 0.33 self_caring Caring care_activity NONE NONE NONE Caring 0.5 0.0 MyShift_ActivitiesOfDailyLiving
with with O IN ROOT-S-S-VP-NP-SBAR-S-VP-PP-IN NONE NONE 0.33 with_it_now, Now_(temporal_qualifier) NONE NONE NONE NONE Now_(temporal_qualifier) 0.5 0.0 NA
it it O PRP ROOT-S-S-VP-NP-VP-PP-NP-PRP NONE NONE 0.17 with_it_now, Now_(temporal_qualifier) NONE NONE NONE NONE Now_(temporal_qualifier) 0.5 0.0 NA
now now DATE RB ROOT-S-S-VP-NP-VP-ADVP-RB NONE NONE 0.17 with_it_now, Now_(temporal_qualifier) NONE NONE NONE NONE Now_(temporal_qualifier) 0.5 0.0 NA
, , O , ROOT-S-S-VP-NP-, NONE NONE 1.0 with_it_now, Now_(temporal_qualifier) NONE NONE NONE NONE Now_(temporal_qualifier) 0.6 0.0 NA
on on O IN ROOT-S-S-VP-NP-SBAR-S-VP-PP-IN NONE NONE 0.33 on_steroids Steroids NONE NONE NONE NONE Steroids 0.6 0.0 Medication_Status
steroids steroid O NNS ROOT-S-S-VP-NP-VP-PP-NP-NP-NNS NONE NONE 0.17 on_steroids Steroids NONE NONE NONE NONE Steroids 0.6 0.5 Medication_Medicine
and and O CC ROOT-S-CC NONE NONE 0.83 and NONE NONE NONE NONE NONE NONE 0.6 0.0 NA
bgl bgl O NN ROOT-S-S-VP-NP-VP-PP-NP-NP-NN NONE NONE 0.17 bgl LRBA_gene NONE NONE NONE NONE LRBA_gene 0.6 0.0 MyShift_Contraption
taken take O VBN ROOT-S-S-VP-NP-VP-PP-NP-VP-VBN NONE NONE 0.17 taken Taken Take NONE NONE NONE Taken 0.6 0.0 NA
and and O CC ROOT-S-CC NONE NONE 0.83 and NONE NONE NONE NONE NONE NONE 0.7 0.0 NA
recorded record O VBN ROOT-S-S-VP-NP-VP-PP-NP-VP-VBN NONE NONE 0.17 recorded. Records Quantity_limited_request_-_Records Query_Quantity_Unit_-_Records NONE NONE Query_Quantity_Unit_-_Records 0.7 0.0 NA
. . O . ROOT-S-. NONE NONE 0.5 recorded. Records Quantity_limited_request_-_Records Query_Quantity_Unit_-_Records NONE NONE Query_Quantity_Unit_-_Records 0.7 0.0 NA

to to O TO ROOT-S-VP-TO NONE NONE 0.17 to_wean Weaning NONE NONE NONE NONE Weaning 0.7 0.0 NA
wean wean O VB ROOT-S-VP-VP-VB NONE NONE 0.17 to_wean Weaning NONE NONE NONE NONE Weaning 0.7 0.0 Appointment/Procedure_Description
off off O RP ROOT-S-VP-VP-PRT-RP NONE NONE 0.17 off_oxygen_today Today Today_(temporal_qualifier) Oxygen NONE NONE Oxygen 0.7 0.0 Appointment/Procedure_Description
oxygen oxygen O NN ROOT-S-VP-VP-NP-NP-NN NONE NONE 0.17 off_oxygen_today Today Today_(temporal_qualifier) Oxygen NONE NONE Oxygen 0.7 0.5 Appointment/Procedure_Description
today today DATE NN ROOT-S-VP-VP-NP-NP-NN NONE NONE 0.17 off_oxygen_today Today Today_(temporal_qualifier) Oxygen NONE NONE Oxygen 0.8 0.0 Appointment/Procedure_Day
and and O CC ROOT-S-VP-VP-NP-CC NONE NONE 0.83 and NONE NONE NONE NONE NONE NONE 0.8 0.0 NA
query query O NN ROOT-S-VP-VP-NP-NP-NN NONE NONE 0.17 query_discharge_tom._nil_other_issues, Problem Issue_(document) Body_Fluid_Discharge Patient_Discharge Nil Question_(inquiry) 0.8 0.0 Future_Discharge/TransferPlan
discharge discharge O NN ROOT-S-VP-VP-NP-NP-NN NONE NONE 0.17 query_discharge_tom._nil_other_issues, Problem Issue_(document) Body_Fluid_Discharge Patient_Discharge Nil Question_(inquiry) 0.8 0.0 Future_Discharge/TransferPlan
tom tom O NN ROOT-S-VP-VP-NP-NP-NN NONE NONE 0.17 query_discharge_tom._nil_other_issues, Problem Issue_(document) Body_Fluid_Discharge Patient_Discharge Nil Question_(inquiry) 0.8 0.0 Future_Discharge/TransferPlan
. . O . ROOT-S-. NONE NONE 0.5 query_discharge_tom._nil_other_issues, Problem Issue_(document) Body_Fluid_Discharge Patient_Discharge Nil Question_(inquiry) 0.8 0.0 NA

nil nil O NN ROOT-NP-NP-NN NONE NONE 0.17 query_discharge_tom._nil_other_issues, Problem Issue_(document) Body_Fluid_Discharge Patient_Discharge Nil Question_(inquiry) 0.9 0.0 MyShift_Status
other other O JJ ROOT-NP-NP-NP-JJ NONE NONE 0.17 query_discharge_tom._nil_other_issues, Problem Issue_(document) Body_Fluid_Discharge Patient_Discharge Nil Question_(inquiry) 0.9 0.0 MyShift_Status
issues issue O NNS ROOT-NP-NP-NP-NNS NONE NONE 0.17 query_discharge_tom._nil_other_issues, Problem Issue_(document) Body_Fluid_Discharge Patient_Discharge Nil Question_(inquiry) 0.9 0.0 MyShift_Status
, , O , ROOT-NP-NP-, NONE NONE 1.0 query_discharge_tom._nil_other_issues, Problem Issue_(document) Body_Fluid_Discharge Patient_Discharge Nil Question_(inquiry) 0.9 0.0 NA
self self O NN ROOT-NP-NP-NP-NN NONE NONE 0.33 self_caring Caring care_activity NONE NONE NONE Caring 0.9 0.0 MyShift_ActivitiesOfDailyLiving
caring caring O NN ROOT-NP-NP-NP-NN NONE NONE 0.33 self_caring Caring care_activity NONE NONE NONE Caring 0.9 0.0 MyShift_ActivitiesOfDailyLiving
and and O CC ROOT-NP-NP-CC NONE NONE 0.83 and NONE NONE NONE NONE NONE NONE 1.0 0.0 NA
ambulant.normal ambulant.normal O JJ ROOT-NP-NP-NP-JJ NONE NONE 0.17 ambulant.normal_diet. Diet Normal_diet Normal Percent_normal Act_Code_-_Normal_diet Ambulation 1.0 0.0 NA
diet diet O NN ROOT-NP-NP-NP-NN NONE NONE 0.17 ambulant.normal_diet. Diet Normal_diet Normal Percent_normal Act_Code_-_Normal_diet Ambulation 1.0 0.5 MyShift_Input/Diet
. . O . ROOT-NP-. NONE NONE 0.5 ambulant.normal_diet. Diet Normal_diet Normal Percent_normal Act_Code_-_Normal_diet Ambulation 1.0 0.0 NA
