# Supplementary material for: Adapting State-of-the-Art Deep Language Models to Clinical Information Extraction Systems: Potentials, Challenges, and Solutions
Source: JMIR Med Inform. 2019 Apr 25;7(2):e11499. doi: 10.2196/11499 (PMC6658232; doi:10.2196/11499)
Supplement: Multimedia Appendix 2 [file medinform_v7i2e11499_app2.zip › CRF/396.xml.data]

In in O IN ROOT-S-PP-IN NONE NONE 0.33 In_room_5_bed_3 Beds Present Within Room NONE Within 0.0 0.0 NA
room room O NN ROOT-S-PP-NP-NN NONE NONE 0.17 In_room_5_bed_3 Beds Present Within Room NONE Within 0.0 0.0 PatientIntroduction_CurrentRoom
5 5 NUMBER CD ROOT-S-PP-NP-CD NONE NONE 0.17 In_room_5_bed_3 Beds Present Within Room NONE Within 0.1 0.0 PatientIntroduction_CurrentRoom
bed bed O NN ROOT-S-NP-NN NONE NONE 0.17 In_room_5_bed_3 Beds Present Within Room NONE Within 0.1 0.0 PatientIntroduction_CurrentBed
3 3 NUMBER CD ROOT-S-NP-CD NONE NONE 0.17 In_room_5_bed_3 Beds Present Within Room NONE Within 0.1 0.0 PatientIntroduction_CurrentBed
is be O VBZ ROOT-S-VP-VBZ NONE NONE 0.17 is NONE NONE NONE NONE NONE NONE 0.1 0.0 NA
christoffer christoffer PERSON NN ROOT-S-VP-NP-NP-NN NONE NONE 0.17 christoffer_Kumar, NONE NONE NONE NONE NONE NONE 0.1 0.0 PatientIntroduction_GivenNames/Initials
Kumar Kumar PERSON NNP ROOT-S-VP-NP-SBAR-S-NP-NP-NNP NONE NONE 0.17 christoffer_Kumar, NONE NONE NONE NONE NONE NONE 0.1 0.0 PatientIntroduction_Lastname
, , O , ROOT-S-VP-NP-SBAR-S-NP-, NONE NONE 1.0 christoffer_Kumar, NONE NONE NONE NONE NONE NONE 0.2 0.0 NA
98 98 DURATION CD ROOT-S-VP-NP-SBAR-S-NP-ADJP-NP-CD NONE NONE 0.17 98_yrs_old Old NONE NONE NONE NONE Old 0.2 0.0 PatientIntroduction_Ageinyears
yrs yr DURATION NNS ROOT-S-VP-NP-SBAR-S-NP-ADJP-NP-NNS NONE NONE 0.17 98_yrs_old Old NONE NONE NONE NONE Old 0.2 0.0 PatientIntroduction_Ageinyears
old old DURATION JJ ROOT-S-VP-NP-SBAR-S-NP-ADJP-JJ NONE NONE 0.17 98_yrs_old Old NONE NONE NONE NONE Old 0.2 0.0 PatientIntroduction_Ageinyears
under under O IN ROOT-S-VP-NP-SBAR-S-NP-ADJP-PP-IN NONE NONE 0.17 under_Dr_temworth, Physicians Delayed_Release_Dosage_Form Doctor_-_Title NONE NONE Physicians 0.2 0.0 NA
Dr dr O NN ROOT-S-VP-NP-SBAR-S-NP-ADJP-PP-NP-NN NONE NONE 0.17 under_Dr_temworth, Physicians Delayed_Release_Dosage_Form Doctor_-_Title NONE NONE Physicians 0.3 0.0 PatientIntroduction_UnderDr_Lastname
temworth temworth O NN ROOT-S-VP-NP-SBAR-S-NP-ADJP-PP-NP-NN NONE NONE 0.17 under_Dr_temworth, Physicians Delayed_Release_Dosage_Form Doctor_-_Title NONE NONE Physicians 0.3 0.0 PatientIntroduction_UnderDr_Lastname
, , O , ROOT-S-VP-NP-SBAR-S-NP-, NONE NONE 1.0 under_Dr_temworth, Physicians Delayed_Release_Dosage_Form Doctor_-_Title NONE NONE Physicians 0.3 0.0 NA
came come O VBD ROOT-S-VP-NP-SBAR-S-VP-VBD NONE NONE 0.17 came NONE NONE NONE NONE NONE NONE 0.3 0.0 NA
in in O IN ROOT-S-PP-IN NONE NONE 0.33 in NONE NONE NONE NONE NONE NONE 0.3 0.0 NA
with with O IN ROOT-S-VP-NP-SBAR-S-VP-PP-PP-IN NONE NONE 0.17 with_Pulmonary_embolism. Embolism Lung Embolus Pulmonary:-:Point_in_time:^Patient:- Pulmonary_(qualifier_value) Pulmonary_(qualifier_value) 0.4 0.0 NA
Pulmonary pulmonary O JJ ROOT-S-VP-NP-SBAR-S-VP-PP-PP-NP-JJ NONE NONE 0.17 with_Pulmonary_embolism. Embolism Lung Embolus Pulmonary:-:Point_in_time:^Patient:- Pulmonary_(qualifier_value) Pulmonary_(qualifier_value) 0.4 0.0 PatientIntroduction_Disease/ProblemHistory
embolism embolism O NN ROOT-S-VP-NP-SBAR-S-VP-PP-PP-NP-NN NONE NONE 0.17 with_Pulmonary_embolism. Embolism Lung Embolus Pulmonary:-:Point_in_time:^Patient:- Pulmonary_(qualifier_value) Pulmonary_(qualifier_value) 0.4 0.0 PatientIntroduction_Disease/ProblemHistory
. . O . ROOT-S-. NONE NONE 0.33 with_Pulmonary_embolism. Embolism Lung Embolus Pulmonary:-:Point_in_time:^Patient:- Pulmonary_(qualifier_value) Pulmonary_(qualifier_value) 0.4 0.0 NA

on on O IN ROOT-S-PP-IN NONE NONE 0.5 on_oxygen_3l_per_nasal_prongs, Nasal_prongs Prong_Device_Component Transnasal_approach Nose Oxygen Oxygen 0.4 0.0 Medication_Status
oxygen oxygen O NN ROOT-S-PP-NP-NP-NN NONE NONE 0.17 on_oxygen_3l_per_nasal_prongs, Nasal_prongs Prong_Device_Component Transnasal_approach Nose Oxygen Oxygen 0.4 0.5 Medication_Medicine
3l 3l O NN ROOT-S-PP-NP-NP-NN NONE NONE 0.17 on_oxygen_3l_per_nasal_prongs, Nasal_prongs Prong_Device_Component Transnasal_approach Nose Oxygen Oxygen 0.5 0.0 Medication_Medicine
per per O IN ROOT-S-PP-NP-PP-IN NONE NONE 0.17 on_oxygen_3l_per_nasal_prongs, Nasal_prongs Prong_Device_Component Transnasal_approach Nose Oxygen Oxygen 0.5 0.0 Medication_Medicine
nasal nasal O JJ ROOT-S-PP-NP-PP-NP-JJ NONE NONE 0.17 on_oxygen_3l_per_nasal_prongs, Nasal_prongs Prong_Device_Component Transnasal_approach Nose Oxygen Oxygen 0.5 0.5 Medication_Medicine
prongs prong O NNS ROOT-S-PP-NP-PP-NP-NNS NONE NONE 0.17 on_oxygen_3l_per_nasal_prongs, Nasal_prongs Prong_Device_Component Transnasal_approach Nose Oxygen Oxygen 0.5 0.0 Medication_Medicine
, , O , ROOT-S-, NONE NONE 1.0 on_oxygen_3l_per_nasal_prongs, Nasal_prongs Prong_Device_Component Transnasal_approach Nose Oxygen Oxygen 0.5 0.0 NA
post post O NN ROOT-S-NP-NP-NN NONE NONE 0.17 post_removal removal_technique Post Excision Post_Device_Component Postal Post 0.6 0.0 Appointment/Procedure_Description
removal removal O NN ROOT-S-NP-NP-NN NONE NONE 0.17 post_removal removal_technique Post Excision Post_Device_Component Postal Post 0.6 0.0 Appointment/Procedure_Description
of of O IN ROOT-S-NP-PP-IN NONE NONE 0.17 of_chest_drain_yesterday, Chest_Tubes Drain_device Chest Anterior_thoracic_region Drain_Specimen_Code Chest 0.6 0.0 Appointment/Procedure_Description
chest chest O NN ROOT-S-NP-PP-NP-NP-NN NONE NONE 0.17 of_chest_drain_yesterday, Chest_Tubes Drain_device Chest Anterior_thoracic_region Drain_Specimen_Code Chest 0.6 0.0 Appointment/Procedure_Description
drain drain O NN ROOT-S-NP-PP-NP-NP-NN NONE NONE 0.17 of_chest_drain_yesterday, Chest_Tubes Drain_device Chest Anterior_thoracic_region Drain_Specimen_Code Chest 0.6 0.0 Appointment/Procedure_Description
yesterday yesterday DATE NN ROOT-S-NP-PP-NP-NP-NN NONE NONE 0.17 of_chest_drain_yesterday, Chest_Tubes Drain_device Chest Anterior_thoracic_region Drain_Specimen_Code Chest 0.6 0.0 Appointment/Procedure_Day
, , O , ROOT-S-, NONE NONE 1.0 of_chest_drain_yesterday, Chest_Tubes Drain_device Chest Anterior_thoracic_region Drain_Specimen_Code Chest 0.7 0.0 NA
on on O IN ROOT-S-PP-IN NONE NONE 0.5 on_regular_pain_relief Pain Pain_relief Feeling_relief Pain_NOS_Adverse_Event Painless Regular 0.7 0.0 Medication_Status
regular regular O JJ ROOT-S-NP-PP-NP-PP-NP-JJ NONE NONE 0.17 on_regular_pain_relief Pain Pain_relief Feeling_relief Pain_NOS_Adverse_Event Painless Regular 0.7 0.0 Medication_Status
pain pain O NN ROOT-S-NP-PP-NP-PP-NP-NN NONE NONE 0.33 on_regular_pain_relief Pain Pain_relief Feeling_relief Pain_NOS_Adverse_Event Painless Regular 0.7 0.5 Medication_Medicine
relief relief O NN ROOT-S-NP-PP-NP-PP-NP-NN NONE NONE 0.17 on_regular_pain_relief Pain Pain_relief Feeling_relief Pain_NOS_Adverse_Event Painless Regular 0.7 0.0 Medication_Medicine
and and O CC ROOT-S-NP-PP-NP-PP-NP-CC NONE NONE 0.33 and NONE NONE NONE NONE NONE NONE 0.8 0.0 NA
nil nil O NN ROOT-S-NP-PP-NP-PP-NP-NN NONE NONE 0.17 nil_pain Pain Pain_NOS_Adverse_Event Painless Nil NONE Nil 0.8 0.0 MyShift_Status
pain pain O NN ROOT-S-NP-PP-NP-PP-NP-NN NONE NONE 0.33 nil_pain Pain Pain_NOS_Adverse_Event Painless Nil NONE Nil 0.8 0.5 MyShift_Status
noted note O VBD ROOT-S-VP-VBD NONE NONE 0.17 noted Note NONE NONE NONE NONE Note 0.8 0.0 MyShift_Status
, , O , ROOT-S-, NONE NONE 1.0 , NONE NONE NONE NONE NONE NONE 0.8 0.0 NA
on on O IN ROOT-S-PP-IN NONE NONE 0.5 on_clexane Clexane NONE NONE NONE NONE Clexane 0.9 0.0 Medication_Status
clexane clexane O NN ROOT-S-VP-PP-NP-NN NONE NONE 0.17 on_clexane Clexane NONE NONE NONE NONE Clexane 0.9 0.0 Medication_Medicine
and and O CC ROOT-S-NP-PP-NP-PP-NP-CC NONE NONE 0.33 and NONE NONE NONE NONE NONE NONE 0.9 0.0 NA
warfarin warfarin O NN ROOT-S-VP-PP-NP-NN NONE NONE 0.17 warfarin, Warfarin NONE NONE NONE NONE Warfarin 0.9 0.5 Medication_Medicine
, , O , ROOT-S-, NONE NONE 1.0 warfarin, Warfarin NONE NONE NONE NONE Warfarin 0.9 0.0 NA
for for O IN ROOT-S-VP-PP-IN NONE NONE 0.17 for_discharge_tom. PRPF6_gene Body_Fluid_Discharge Patient_Discharge Discharge,_body_substance NONE Patient_Discharge 0.9 0.0 Future_Discharge/TransferPlan
discharge discharge O NN ROOT-S-VP-PP-NP-NN NONE NONE 0.17 for_discharge_tom. PRPF6_gene Body_Fluid_Discharge Patient_Discharge Discharge,_body_substance NONE Patient_Discharge 1.0 0.0 Future_Discharge/TransferPlan
tom tom O NN ROOT-S-VP-PP-NP-NN NONE NONE 0.17 for_discharge_tom. PRPF6_gene Body_Fluid_Discharge Patient_Discharge Discharge,_body_substance NONE Patient_Discharge 1.0 0.0 Future_Discharge/TransferPlan
. . O . ROOT-S-. NONE NONE 0.33 for_discharge_tom. PRPF6_gene Body_Fluid_Discharge Patient_Discharge Discharge,_body_substance NONE Patient_Discharge 1.0 0.0 NA
