# Supplementary material for: Adapting State-of-the-Art Deep Language Models to Clinical Information Extraction Systems: Potentials, Challenges, and Solutions
Source: JMIR Med Inform. 2019 Apr 25;7(2):e11499. doi: 10.2196/11499 (PMC6658232; doi:10.2196/11499)
Supplement: Multimedia Appendix 2 [file medinform_v7i2e11499_app2.zip › CRF/316.xml.data]

In in O IN ROOT-S-PP-IN NONE NONE 0.25 In_bed_4, Beds NONE NONE NONE NONE Beds 0.0 0.0 NA
bed bed O NN ROOT-S-PP-NP-NN NONE NONE 0.13 In_bed_4, Beds NONE NONE NONE NONE Beds 0.0 0.0 PatientIntroduction_CurrentBed
4 4 NUMBER CD ROOT-S-PP-NP-CD NONE NONE 0.13 In_bed_4, Beds NONE NONE NONE NONE Beds 0.0 0.0 PatientIntroduction_CurrentBed
, , O , ROOT-S-, NONE NONE 1.0 In_bed_4, Beds NONE NONE NONE NONE Beds 0.0 0.0 NA
Luke Luke PERSON NNP ROOT-S-NP-NP-NNP NONE NONE 0.13 Luke_Chen, Chen NONE NONE NONE NONE Chen 0.1 0.0 PatientIntroduction_GivenNames/Initials
Chen Chen PERSON NNP ROOT-S-NP-NP-NNP NONE NONE 0.13 Luke_Chen, Chen NONE NONE NONE NONE Chen 0.1 0.0 PatientIntroduction_Lastname
, , O , ROOT-S-, NONE NONE 1.0 Luke_Chen, Chen NONE NONE NONE NONE Chen 0.1 0.0 NA
95 95 DURATION CD ROOT-S-NP-ADJP-NP-CD NONE NONE 0.13 95_yrs_old Old NONE NONE NONE NONE Old 0.1 0.0 PatientIntroduction_Ageinyears
yrs yr DURATION NNS ROOT-S-NP-ADJP-NP-NNS NONE NONE 0.25 95_yrs_old Old NONE NONE NONE NONE Old 0.1 0.0 PatientIntroduction_Ageinyears
old old DURATION JJ ROOT-S-NP-ADJP-JJ NONE NONE 0.13 95_yrs_old Old NONE NONE NONE NONE Old 0.1 0.0 PatientIntroduction_Ageinyears
under under O IN ROOT-S-NP-ADJP-PP-IN NONE NONE 0.13 under_dr_Barlow, Physicians Delayed_Release_Dosage_Form Doctor_-_Title NONE NONE Doctor_-_Title 0.1 0.0 NA
dr dr O NN ROOT-S-NP-ADJP-PP-NP-NN NONE NONE 0.13 under_dr_Barlow, Physicians Delayed_Release_Dosage_Form Doctor_-_Title NONE NONE Doctor_-_Title 0.1 0.0 PatientIntroduction_UnderDr_Lastname
Barlow Barlow PERSON NNP ROOT-S-NP-ADJP-PP-NP-NNP NONE NONE 0.13 under_dr_Barlow, Physicians Delayed_Release_Dosage_Form Doctor_-_Title NONE NONE Doctor_-_Title 0.1 0.0 PatientIntroduction_UnderDr_Lastname
, , O , ROOT-S-, NONE NONE 1.0 under_dr_Barlow, Physicians Delayed_Release_Dosage_Form Doctor_-_Title NONE NONE Doctor_-_Title 0.2 0.0 NA
came come O VBD ROOT-S-VP-VBD NONE NONE 0.13 came NONE NONE NONE NONE NONE NONE 0.2 0.0 NA
in in O IN ROOT-S-PP-IN NONE NONE 0.25 in NONE NONE NONE NONE NONE NONE 0.2 0.0 NA
with with O IN ROOT-S-VP-PP-IN NONE NONE 0.38 with_query Question_(inquiry) NONE NONE NONE NONE Question_(inquiry) 0.2 0.0 NA
query query O NN ROOT-S-VP-PP-NP-NP-NP-NN NONE NONE 0.25 with_query Question_(inquiry) NONE NONE NONE NONE Question_(inquiry) 0.2 0.0 PatientIntroduction_AdmissionReason/Diagnosis
suspected suspect O VBN ROOT-S-VP-PP-NP-NP-VP-VBN NONE NONE 0.13 suspected Suspected_diagnosis Suspected_qualifier Allergy_Clinical_Status_-_Suspect NONE NONE Suspected_diagnosis 0.2 0.0 PatientIntroduction_AdmissionReason/Diagnosis
and and O CC ROOT-S-VP-PP-NP-CC NONE NONE 0.25 and NONE NONE NONE NONE NONE NONE 0.2 0.0 PatientIntroduction_AdmissionReason/Diagnosis
undiagnosed undiagnosed O JJ ROOT-S-VP-PP-NP-NP-JJ NONE NONE 0.13 undiagnosed_congenital_heart_disease. Congenital_Disorders Heart_Diseases Disease Heart Congenital_heart_disease Congenital_MeSH_qualifier 0.2 0.0 PatientIntroduction_AdmissionReason/Diagnosis
congenital congenital O JJ ROOT-S-VP-PP-NP-NP-JJ NONE NONE 0.25 undiagnosed_congenital_heart_disease. Congenital_Disorders Heart_Diseases Disease Heart Congenital_heart_disease Congenital_MeSH_qualifier 0.3 0.0 PatientIntroduction_AdmissionReason/Diagnosis
heart heart O NN ROOT-S-VP-PP-NP-NP-NN NONE NONE 0.13 undiagnosed_congenital_heart_disease. Congenital_Disorders Heart_Diseases Disease Heart Congenital_heart_disease Congenital_MeSH_qualifier 0.3 0.0 PatientIntroduction_AdmissionReason/Diagnosis
disease disease O NN ROOT-S-VP-PP-NP-NP-NN NONE NONE 0.13 undiagnosed_congenital_heart_disease. Congenital_Disorders Heart_Diseases Disease Heart Congenital_heart_disease Congenital_MeSH_qualifier 0.3 0.5 PatientIntroduction_AdmissionReason/Diagnosis
. . O . ROOT-S-. NONE NONE 0.75 undiagnosed_congenital_heart_disease. Congenital_Disorders Heart_Diseases Disease Heart Congenital_heart_disease Congenital_MeSH_qualifier 0.3 0.0 NA

he he O PRP ROOT-S-S-NP-PRP NONE NONE 0.38 he NONE NONE NONE NONE NONE NONE 0.3 0.0 PatientIntroduction_Gender
was be O VBD ROOT-S-S-VP-VBD NONE NONE 0.13 was NONE NONE NONE NONE NONE NONE 0.3 0.0 NA
assymptomatic assymptomatic O JJ ROOT-S-S-VP-ADJP-JJ NONE NONE 0.13 assymptomatic NONE NONE NONE NONE NONE NONE 0.3 0.0 PatientIntroduction_ChronicCondition
for for O IN ROOT-S-S-VP-ADJP-PP-IN NONE NONE 0.25 for_several_yrs Several NONE NONE NONE NONE Several 0.3 0.0 PatientIntroduction_ChronicCondition
several several DURATION JJ ROOT-S-S-VP-ADJP-PP-NP-JJ NONE NONE 0.13 for_several_yrs Several NONE NONE NONE NONE Several 0.3 0.0 PatientIntroduction_ChronicCondition
yrs yr DURATION NNS ROOT-S-S-VP-ADJP-PP-NP-NNS NONE NONE 0.25 for_several_yrs Several NONE NONE NONE NONE Several 0.4 0.0 PatientIntroduction_ChronicCondition
but but O CC ROOT-S-CC NONE NONE 0.13 but NONE NONE NONE NONE NONE NONE 0.4 0.0 NA
Echo Echo O NNP ROOT-S-S-NP-NNP NONE NONE 0.25 Echo ECHO_protocol Echo_(insect) NONE NONE NONE ECHO_protocol 0.4 0.0 Appointment/Procedure_Description
showed show O VBD ROOT-S-S-VP-VBD NONE NONE 0.13 showed Show NONE NONE NONE NONE Show 0.4 0.0 NA
some some O DT ROOT-S-S-VP-SBAR-S-NP-DT NONE NONE 0.13 some_valve_defects defects_aspect Defect THYROID_HORMONE_PLASMA_MEMBRANE_TRANSPORT_DEFECT Valvular_defects Medical_Valves Medical_Valves 0.4 0.0 NA
valve valve O NN ROOT-S-S-VP-SBAR-S-NP-NN NONE NONE 0.13 some_valve_defects defects_aspect Defect THYROID_HORMONE_PLASMA_MEMBRANE_TRANSPORT_DEFECT Valvular_defects Medical_Valves Medical_Valves 0.4 0.0 PatientIntroduction_Disease/ProblemHistory
defects defect O VBZ ROOT-S-S-VP-SBAR-S-VP-VBZ NONE NONE 0.13 some_valve_defects defects_aspect Defect THYROID_HORMONE_PLASMA_MEMBRANE_TRANSPORT_DEFECT Valvular_defects Medical_Valves Medical_Valves 0.4 0.0 PatientIntroduction_Disease/ProblemHistory
that that O DT ROOT-S-S-VP-SBAR-S-VP-SBAR-S-NP-DT NONE NONE 0.13 that NONE NONE NONE NONE NONE NONE 0.4 0.0 PatientIntroduction_Disease/ProblemHistory
are be O VBP ROOT-S-S-VP-SBAR-S-VP-SBAR-S-VP-VBP NONE NONE 0.13 are NONE NONE NONE NONE NONE NONE 0.4 0.0 PatientIntroduction_Disease/ProblemHistory
query query O JJ ROOT-S-S-VP-SBAR-S-VP-SBAR-S-VP-ADJP-JJ NONE NONE 0.25 query_congenital. Congenital_MeSH_qualifier Neonatal_hemochromatosis Congenital_qualifier Question_(inquiry) NONE Question_(inquiry) 0.5 0.0 PatientIntroduction_Disease/ProblemHistory
congenital congenital O JJ ROOT-S-S-VP-SBAR-S-VP-SBAR-S-VP-ADJP-JJ NONE NONE 0.25 query_congenital. Congenital_MeSH_qualifier Neonatal_hemochromatosis Congenital_qualifier Question_(inquiry) NONE Question_(inquiry) 0.5 0.0 PatientIntroduction_Disease/ProblemHistory
. . O . ROOT-S-. NONE NONE 0.75 query_congenital. Congenital_MeSH_qualifier Neonatal_hemochromatosis Congenital_qualifier Question_(inquiry) NONE Question_(inquiry) 0.5 0.0 NA

he he O PRP ROOT-S-S-NP-PRP NONE NONE 0.38 he NONE NONE NONE NONE NONE NONE 0.5 0.0 PatientIntroduction_Gender
's be O VBZ ROOT-S-S-VP-VBZ NONE NONE 0.25 's NONE NONE NONE NONE NONE NONE 0.5 0.0 NA
diabetic diabetic O JJ ROOT-S-S-VP-NP-NP-ADJP-JJ NONE NONE 0.25 diabetic DIABETIC NONE NONE NONE NONE DIABETIC 0.5 0.0 PatientIntroduction_ChronicCondition
on on O IN ROOT-S-S-VP-NP-NP-ADJP-PP-IN NONE NONE 0.25 on_qid_bgls, Four_times_daily NONE NONE NONE NONE Four_times_daily 0.5 0.0 NA
qid qid O NN ROOT-S-S-VP-NP-NP-ADJP-PP-NP-NP-NN NONE NONE 0.13 on_qid_bgls, Four_times_daily NONE NONE NONE NONE Four_times_daily 0.5 0.0 Appointment/Procedure_Time
bgls bgl O NNS ROOT-S-S-VP-NP-NP-ADJP-PP-NP-NP-NNS NONE NONE 0.13 on_qid_bgls, Four_times_daily NONE NONE NONE NONE Four_times_daily 0.6 0.0 Appointment/Procedure_Description
, , O , ROOT-S-S-VP-NP-NP-ADJP-PP-NP-, NONE NONE 1.0 on_qid_bgls, Four_times_daily NONE NONE NONE NONE Four_times_daily 0.6 0.0 NA
diabetic diabetic O JJ ROOT-S-S-VP-NP-NP-ADJP-JJ NONE NONE 0.25 diabetic_diet, Diet DIABETIC Diabetic_Diet DIETING Dietetics DIABETIC 0.6 0.0 MyShift_Input/Diet
diet diet O NN ROOT-S-S-VP-NP-NP-ADJP-PP-NP-NP-NN NONE NONE 0.13 diabetic_diet, Diet DIABETIC Diabetic_Diet DIETING Dietetics DIABETIC 0.6 0.5 MyShift_Input/Diet
, , O , ROOT-S-S-VP-NP-NP-ADJP-PP-NP-, NONE NONE 1.0 diabetic_diet, Diet DIABETIC Diabetic_Diet DIETING Dietetics DIABETIC 0.6 0.0 NA
ambulant ambulant O NN ROOT-S-S-VP-NP-NP-NN NONE NONE 0.13 ambulant Ambulation NONE NONE NONE NONE Ambulation 0.6 0.0 MyShift_ActivitiesOfDailyLiving
with with O IN ROOT-S-S-VP-NP-PP-IN NONE NONE 0.38 with_wheely NONE NONE NONE NONE NONE NONE 0.6 0.0 MyShift_ActivitiesOfDailyLiving
wheely wheely O JJ ROOT-S-S-VP-NP-PP-NP-NP-JJ NONE NONE 0.13 with_wheely NONE NONE NONE NONE NONE NONE 0.6 0.0 MyShift_ActivitiesOfDailyLiving
frame frame O NN ROOT-S-S-VP-NP-PP-NP-NP-NN NONE NONE 0.13 frame Reading_Frames_(Nucleotide_Sequence) Frame_(physical_object) Frame_Device_Component NONE NONE Frame_(physical_object) 0.6 0.0 MyShift_ActivitiesOfDailyLiving
with with O IN ROOT-S-S-VP-NP-PP-IN NONE NONE 0.38 with_1 +1 1+_Score NONE NONE NONE +1 0.7 0.0 MyShift_ActivitiesOfDailyLiving
1 1 NUMBER CD ROOT-S-S-VP-NP-PP-NP-PP-NP-CD NONE NONE 0.13 with_1 +1 1+_Score NONE NONE NONE +1 0.7 0.0 MyShift_ActivitiesOfDailyLiving
assist assist O VB ROOT-S-S-VP-NP-S-VP-VB NONE NONE 0.13 assist Helping_Behavior Assisting_(procedure) Assisted_(qualifier_value) NONE NONE Assisting_(procedure) 0.7 0.0 MyShift_ActivitiesOfDailyLiving
, , O , ROOT-S-S-VP-NP-NP-ADJP-PP-NP-, NONE NONE 1.0 , NONE NONE NONE NONE NONE NONE 0.7 0.0 NA
continent continent O NN ROOT-S-S-VP-NP-NP-NN NONE NONE 0.13 continent, Continent_(qualifier_value) Geographical_continent NONE NONE NONE Continent_(qualifier_value) 0.7 0.0 MyShift_Output/Diuresis/BowelMovement
, , O , ROOT-S-S-VP-NP-NP-ADJP-PP-NP-, NONE NONE 1.0 continent, Continent_(qualifier_value) Geographical_continent NONE NONE NONE Continent_(qualifier_value) 0.7 0.0 NA
for for O IN ROOT-S-S-VP-NP-PP-IN NONE NONE 0.25 for_surgical_planning Cognitive_function:_planning Planned Operative_Surgical_Procedures NONE NONE Operative_Surgical_Procedures 0.7 0.0 NA
surgical surgical O JJ ROOT-S-S-VP-NP-PP-NP-JJ NONE NONE 0.13 for_surgical_planning Cognitive_function:_planning Planned Operative_Surgical_Procedures NONE NONE Operative_Surgical_Procedures 0.7 0.5 Appointment/Procedure_Description
planning planning O NN ROOT-S-S-VP-NP-PP-NP-NN NONE NONE 0.13 for_surgical_planning Cognitive_function:_planning Planned Operative_Surgical_Procedures NONE NONE Operative_Surgical_Procedures 0.7 0.0 Appointment/Procedure_Description
and and O CC ROOT-S-CC NONE NONE 0.25 and NONE NONE NONE NONE NONE NONE 0.8 0.0 NA
awaiting await O VBG ROOT-S-S-VP-VBG NONE NONE 0.13 awaiting_cardiac_surgeon's_review._echo, Echocardiography ECHO_protocol Echo_(insect) Cardiac_surgeon Heart Cardiac_-_anatomy_qualifier 0.8 0.0 Appointment/Procedure_Status
cardiac cardiac O JJ ROOT-S-S-VP-NP-NP-JJ NONE NONE 0.13 awaiting_cardiac_surgeon's_review._echo, Echocardiography ECHO_protocol Echo_(insect) Cardiac_surgeon Heart Cardiac_-_anatomy_qualifier 0.8 0.5 Appointment/Procedure_Description
surgeon surgeon O NN ROOT-S-S-VP-NP-NP-NN NONE NONE 0.13 awaiting_cardiac_surgeon's_review._echo, Echocardiography ECHO_protocol Echo_(insect) Cardiac_surgeon Heart Cardiac_-_anatomy_qualifier 0.8 0.0 Appointment/Procedure_Description
's 's O POS ROOT-S-S-VP-VBZ NONE NONE 0.25 awaiting_cardiac_surgeon's_review._echo, Echocardiography ECHO_protocol Echo_(insect) Cardiac_surgeon Heart Cardiac_-_anatomy_qualifier 0.8 0.0 Appointment/Procedure_Description
review review O NN ROOT-S-S-VP-NP-NN NONE NONE 0.13 awaiting_cardiac_surgeon's_review._echo, Echocardiography ECHO_protocol Echo_(insect) Cardiac_surgeon Heart Cardiac_-_anatomy_qualifier 0.8 0.0 Appointment/Procedure_Description
. . O . ROOT-S-. NONE NONE 0.75 awaiting_cardiac_surgeon's_review._echo, Echocardiography ECHO_protocol Echo_(insect) Cardiac_surgeon Heart Cardiac_-_anatomy_qualifier 0.8 0.0 NA

echo echo O VB ROOT-S-VP-VB NONE NONE 0.25 awaiting_cardiac_surgeon's_review._echo, Echocardiography ECHO_protocol Echo_(insect) Cardiac_surgeon Heart Cardiac_-_anatomy_qualifier 0.8 0.0 Appointment/Procedure_Description
, , O , ROOT-S-VP-, NONE NONE 1.0 awaiting_cardiac_surgeon's_review._echo, Echocardiography ECHO_protocol Echo_(insect) Cardiac_surgeon Heart Cardiac_-_anatomy_qualifier 0.9 0.0 NA
Mri Mri O NNP ROOT-S-VP-S-NP-NNP NONE NONE 0.13 Mri Magnetic_Resonance_Imaging NONE NONE NONE NONE Magnetic_Resonance_Imaging 0.9 0.0 Appointment/Procedure_Description
done do O VBN ROOT-S-VP-S-VP-VBN NONE NONE 0.13 done NONE NONE NONE NONE NONE NONE 0.9 0.0 Appointment/Procedure_Status
yesterday yesterday DATE NN ROOT-S-VP-S-VP-NP-TMP-NN NONE NONE 0.13 yesterday. NONE NONE NONE NONE NONE NONE 0.9 0.0 Appointment/Procedure_Day
. . O . ROOT-S-. NONE NONE 0.75 yesterday. NONE NONE NONE NONE NONE NONE 0.9 0.0 NA

on on O IN ROOT-FRAG-PP-IN NONE NONE 0.25 on_ongoing_ecg._otherwise Continuous Electrocardiography Electrocardiogram NONE NONE Continuous 0.9 0.0 NA
ongoing ongoing O JJ ROOT-FRAG-PP-NP-JJ NONE NONE 0.13 on_ongoing_ecg._otherwise Continuous Electrocardiography Electrocardiogram NONE NONE Continuous 0.9 0.0 Appointment/Procedure_Status
ecg ecg O NN ROOT-FRAG-PP-NP-NN NONE NONE 0.13 on_ongoing_ecg._otherwise Continuous Electrocardiography Electrocardiogram NONE NONE Continuous 0.9 0.0 Appointment/Procedure_Description
. . O . ROOT-FRAG-. NONE NONE 0.75 on_ongoing_ecg._otherwise Continuous Electrocardiography Electrocardiogram NONE NONE Continuous 0.9 0.0 NA

otherwise otherwise O RB ROOT-S-ADVP-RB NONE NONE 0.13 on_ongoing_ecg._otherwise Continuous Electrocardiography Electrocardiogram NONE NONE Continuous 1.0 0.0 NA
he he O PRP ROOT-S-NP-PRP NONE NONE 0.38 he NONE NONE NONE NONE NONE NONE 1.0 0.0 PatientIntroduction_Gender
is be O VBZ ROOT-S-VP-VBZ NONE NONE 0.13 is NONE NONE NONE NONE NONE NONE 1.0 0.0 NA
stable stable O JJ ROOT-S-VP-ADJP-JJ NONE NONE 0.13 stable. Stable_status Patient_Condition_Code_-_Stable NONE NONE NONE Stable_status 1.0 0.0 MyShift_Status
. . O . ROOT-S-. NONE NONE 0.75 stable. Stable_status Patient_Condition_Code_-_Stable NONE NONE NONE Stable_status 1.0 0.0 NA
