# Supplementary material for: Adapting State-of-the-Art Deep Language Models to Clinical Information Extraction Systems: Potentials, Challenges, and Solutions
Source: JMIR Med Inform. 2019 Apr 25;7(2):e11499. doi: 10.2196/11499 (PMC6658232; doi:10.2196/11499)
Supplement: Multimedia Appendix 2 [file medinform_v7i2e11499_app2.zip › CRF/400.xml.data]

In in O IN ROOT-S-PP-IN NONE NONE 0.25 In_bed_10 Beds NONE NONE NONE NONE Beds 0.0 0.0 NA
bed bed O NN ROOT-S-PP-NP-NN NONE NONE 0.13 In_bed_10 Beds NONE NONE NONE NONE Beds 0.0 0.0 PatientIntroduction_CurrentBed
10 10 NUMBER CD ROOT-S-NP-CD NONE NONE 0.13 In_bed_10 Beds NONE NONE NONE NONE Beds 0.0 0.0 PatientIntroduction_CurrentBed
is be O VBZ ROOT-S-VP-VBZ NONE NONE 0.13 is NONE NONE NONE NONE NONE NONE 0.1 0.0 NA
james james PERSON NNP ROOT-S-VP-NP-NP-NNP NONE NONE 0.13 james_Weiss, NONE NONE NONE NONE NONE NONE 0.1 0.0 PatientIntroduction_GivenNames/Initials
Weiss Weiss PERSON NNP ROOT-S-VP-NP-NP-NNP NONE NONE 0.13 james_Weiss, NONE NONE NONE NONE NONE NONE 0.1 0.0 PatientIntroduction_Lastname
, , O , ROOT-S-VP-NP-, NONE NONE 1.0 james_Weiss, NONE NONE NONE NONE NONE NONE 0.1 0.0 NA
23 23 DURATION CD ROOT-S-VP-NP-ADJP-NP-CD NONE NONE 0.13 23_yrs_old Old 23 NONE NONE NONE 23 0.1 0.0 PatientIntroduction_Ageinyears
yrs yr DURATION NNS ROOT-S-VP-NP-ADJP-NP-NNS NONE NONE 0.13 23_yrs_old Old 23 NONE NONE NONE 23 0.1 0.0 PatientIntroduction_Ageinyears
old old DURATION JJ ROOT-S-VP-NP-ADJP-JJ NONE NONE 0.13 23_yrs_old Old 23 NONE NONE NONE 23 0.2 0.0 PatientIntroduction_Ageinyears
under under O IN ROOT-S-VP-NP-ADJP-PP-IN NONE NONE 0.13 under_dr_Omar, Physicians Delayed_Release_Dosage_Form Doctor_-_Title NONE NONE Physicians 0.2 0.0 NA
dr dr O NN ROOT-S-VP-NP-ADJP-PP-NP-NN NONE NONE 0.13 under_dr_Omar, Physicians Delayed_Release_Dosage_Form Doctor_-_Title NONE NONE Physicians 0.2 0.0 PatientIntroduction_UnderDr_GivenNames/Initials
Omar Omar PERSON NNP ROOT-S-VP-NP-ADJP-PP-NP-NNP NONE NONE 0.13 under_dr_Omar, Physicians Delayed_Release_Dosage_Form Doctor_-_Title NONE NONE Physicians 0.2 0.0 PatientIntroduction_UnderDr_GivenNames/Initials
, , O , ROOT-S-VP-NP-, NONE NONE 1.0 under_dr_Omar, Physicians Delayed_Release_Dosage_Form Doctor_-_Title NONE NONE Physicians 0.2 0.0 NA
came come O VBD ROOT-S-VP-NP-SBAR-S-VP-VBD NONE NONE 0.13 came NONE NONE NONE NONE NONE NONE 0.2 0.0 NA
in in O IN ROOT-S-PP-IN NONE NONE 0.25 in NONE NONE NONE NONE NONE NONE 0.2 0.0 NA
with with O IN ROOT-S-VP-NP-SBAR-S-VP-PP-IN NONE NONE 0.13 with_pleural_effusion effusion Pleura Pleural Specimen_Source_Codes_-_Effusion Effusion_(substance) Pleural 0.3 0.0 NA
pleural pleural O JJ ROOT-S-VP-NP-SBAR-S-VP-PP-NP-NP-JJ NONE NONE 0.13 with_pleural_effusion effusion Pleura Pleural Specimen_Source_Codes_-_Effusion Effusion_(substance) Pleural 0.3 0.0 PatientIntroduction_Disease/ProblemHistory
effusion effusion O NN ROOT-S-VP-NP-SBAR-S-VP-PP-NP-NP-NN NONE NONE 0.13 with_pleural_effusion effusion Pleura Pleural Specimen_Source_Codes_-_Effusion Effusion_(substance) Pleural 0.3 0.0 PatientIntroduction_Disease/ProblemHistory
due due O JJ ROOT-S-VP-NP-SBAR-S-VP-PP-NP-ADJP-JJ NONE NONE 0.13 due_to_trauma Wounds_and_Injuries Injury trauma_qualifier Traumatic NONE Wounds_and_Injuries 0.3 0.0 NA
to to O TO ROOT-S-VP-NP-SBAR-S-VP-PP-NP-ADJP-PP-TO NONE NONE 0.13 due_to_trauma Wounds_and_Injuries Injury trauma_qualifier Traumatic NONE Wounds_and_Injuries 0.3 0.0 NA
trauma trauma O NN ROOT-S-VP-NP-SBAR-S-VP-PP-NP-ADJP-PP-NP-NN NONE NONE 0.13 due_to_trauma Wounds_and_Injuries Injury trauma_qualifier Traumatic NONE Wounds_and_Injuries 0.3 0.0 PatientIntroduction_AdmissionReason/Diagnosis
from from O IN ROOT-S-VP-NP-SBAR-S-VP-PP-NP-PP-IN NONE NONE 0.25 from_car_crash, Car_crash_(event) Automobiles car_(eukaryote) NONE NONE Car_crash_(event) 0.3 0.0 NA
car car O NN ROOT-S-VP-NP-SBAR-S-VP-PP-NP-PP-NP-NN NONE NONE 0.13 from_car_crash, Car_crash_(event) Automobiles car_(eukaryote) NONE NONE Car_crash_(event) 0.4 0.0 PatientIntroduction_AdmissionReason/Diagnosis
crash crash O NN ROOT-S-VP-NP-SBAR-S-VP-PP-NP-PP-NP-NN NONE NONE 0.13 from_car_crash, Car_crash_(event) Automobiles car_(eukaryote) NONE NONE Car_crash_(event) 0.4 0.0 PatientIntroduction_AdmissionReason/Diagnosis
, , O , ROOT-S-VP-NP-, NONE NONE 1.0 from_car_crash, Car_crash_(event) Automobiles car_(eukaryote) NONE NONE Car_crash_(event) 0.4 0.0 NA
dressing dress O VBG ROOT-S-VP-NP-SBAR-S-VP-PP-NP-VP-VBG NONE NONE 0.13 dressing Sterile_coverings Dressing_of_skin_or_wound Dressing_self-care Dressing-_activity_of_daily_living dress_garment Dressing_self-care 0.4 0.0 MyShift_Wounds/Skin
from from O IN ROOT-S-VP-NP-SBAR-S-VP-PP-NP-PP-IN NONE NONE 0.25 from_chest_drain Drain_device Drain_Specimen_Code Drain_-_SpecimenType Chest_Tubes Chest Chest 0.4 0.0 NA
chest chest O NN ROOT-S-VP-NP-SBAR-S-VP-PP-NP-VP-PP-NP-NP-NN NONE NONE 0.13 from_chest_drain Drain_device Drain_Specimen_Code Drain_-_SpecimenType Chest_Tubes Chest Chest 0.4 0.0 MyShift_Contraption
drain drain O NN ROOT-S-VP-NP-SBAR-S-VP-PP-NP-VP-PP-NP-NP-NN NONE NONE 0.13 from_chest_drain Drain_device Drain_Specimen_Code Drain_-_SpecimenType Chest_Tubes Chest Chest 0.5 0.0 MyShift_Contraption
dry dry O JJ ROOT-S-VP-NP-SBAR-S-VP-PP-NP-VP-PP-NP-ADJP-JJ NONE NONE 0.13 dry Dry Dryness_(characteristic) NONE NONE NONE Dry 0.5 0.0 MyShift_Wounds/Skin
and and O CC ROOT-S-VP-NP-SBAR-S-VP-PP-NP-VP-PP-NP-ADJP-CC NONE NONE 0.38 and NONE NONE NONE NONE NONE NONE 0.5 0.0 MyShift_Wounds/Skin
intact intact O JJ ROOT-S-VP-NP-SBAR-S-VP-PP-NP-VP-PP-NP-ADJP-JJ NONE NONE 0.13 intact,_still Intact Gender_Status_-_Intact NONE NONE NONE Intact 0.5 0.0 MyShift_Wounds/Skin
, , O , ROOT-S-VP-NP-, NONE NONE 1.0 intact,_still Intact Gender_Status_-_Intact NONE NONE NONE Intact 0.5 0.0 NA
still still O RB ROOT-S-VP-NP-SBAR-S-VP-PP-NP-VP-ADVP-RB NONE NONE 0.13 intact,_still Intact Gender_Status_-_Intact NONE NONE NONE Intact 0.5 0.0 NA
on on O IN ROOT-S-VP-NP-SBAR-S-VP-PP-NP-VP-PP-IN NONE NONE 0.38 on_puffer Nicotine_inhaler Pufferfish NONE NONE NONE Pufferfish 0.5 0.0 Medication_Status
puffer puffer O NN ROOT-S-VP-NP-SBAR-S-VP-PP-NP-VP-PP-NP-NN NONE NONE 0.13 on_puffer Nicotine_inhaler Pufferfish NONE NONE NONE Pufferfish 0.6 0.0 Medication_Medicine
and and O CC ROOT-S-VP-NP-SBAR-S-VP-PP-NP-VP-PP-NP-ADJP-CC NONE NONE 0.38 and NONE NONE NONE NONE NONE NONE 0.6 0.0 NA
prn prn O NN ROOT-S-VP-NP-SBAR-S-VP-PP-NP-VP-PP-NP-NN NONE NONE 0.25 prn_nebs, Nebulizer_solution NEB_gene Acetaminophen Acetaminophen_[EPC] Tempra Nebulizer_solution 0.6 0.0 Medication_Dosage
nebs neb O NNS ROOT-S-VP-NP-SBAR-S-VP-PP-NP-VP-PP-NP-NNS NONE NONE 0.13 prn_nebs, Nebulizer_solution NEB_gene Acetaminophen Acetaminophen_[EPC] Tempra Nebulizer_solution 0.6 0.0 Medication_Medicine
, , O , ROOT-S-VP-NP-, NONE NONE 1.0 prn_nebs, Nebulizer_solution NEB_gene Acetaminophen Acetaminophen_[EPC] Tempra Nebulizer_solution 0.6 0.0 NA
on on O IN ROOT-S-VP-NP-SBAR-S-VP-PP-NP-VP-PP-IN NONE NONE 0.38 on_oxygen_2-3l_prn, Oxygen_2_% Oxygen NONE NONE NONE Oxygen_2_% 0.6 0.0 Medication_Status
oxygen oxygen O NN ROOT-S-VP-NP-SBAR-S-VP-PP-NP-PP-NP-NN NONE NONE 0.13 on_oxygen_2-3l_prn, Oxygen_2_% Oxygen NONE NONE NONE Oxygen_2_% 0.7 0.5 Medication_Medicine
2-3l 2-3l O JJ ROOT-S-VP-NP-SBAR-S-VP-PP-NP-PP-NP-JJ NONE NONE 0.13 on_oxygen_2-3l_prn, Oxygen_2_% Oxygen NONE NONE NONE Oxygen_2_% 0.7 0.0 Medication_Medicine
prn prn O NN ROOT-S-VP-NP-SBAR-S-VP-PP-NP-VP-PP-NP-NN NONE NONE 0.25 on_oxygen_2-3l_prn, Oxygen_2_% Oxygen NONE NONE NONE Oxygen_2_% 0.7 0.0 Medication_Medicine
, , O , ROOT-S-VP-NP-, NONE NONE 1.0 on_oxygen_2-3l_prn, Oxygen_2_% Oxygen NONE NONE NONE Oxygen_2_% 0.7 0.0 NA
on on O IN ROOT-S-VP-NP-SBAR-S-VP-PP-NP-VP-PP-IN NONE NONE 0.38 on_regular_pain_relief, Pain Pain_relief Feeling_relief Pain_NOS_Adverse_Event Painless Regular 0.7 0.0 Medication_Status
regular regular O JJ ROOT-S-VP-NP-SBAR-S-VP-PP-NP-PP-NP-NP-JJ NONE NONE 0.13 on_regular_pain_relief, Pain Pain_relief Feeling_relief Pain_NOS_Adverse_Event Painless Regular 0.7 0.0 Medication_Dosage
pain pain O NN ROOT-S-VP-NP-SBAR-S-VP-PP-NP-PP-NP-NP-NN NONE NONE 0.13 on_regular_pain_relief, Pain Pain_relief Feeling_relief Pain_NOS_Adverse_Event Painless Regular 0.7 0.5 Medication_Medicine
relief relief O NN ROOT-S-VP-NP-SBAR-S-VP-PP-NP-PP-NP-NP-NN NONE NONE 0.13 on_regular_pain_relief, Pain Pain_relief Feeling_relief Pain_NOS_Adverse_Event Painless Regular 0.8 0.0 Medication_Medicine
, , O , ROOT-S-VP-NP-, NONE NONE 1.0 on_regular_pain_relief, Pain Pain_relief Feeling_relief Pain_NOS_Adverse_Event Painless Regular 0.8 0.0 NA
ambulant ambulant O NN ROOT-S-VP-NP-SBAR-S-VP-PP-NP-PP-NP-NP-NN NONE NONE 0.13 ambulant Ambulation NONE NONE NONE NONE Ambulation 0.8 0.0 MyShift_ActivitiesOfDailyLiving
and and O CC ROOT-S-VP-NP-SBAR-S-VP-PP-NP-VP-PP-NP-ADJP-CC NONE NONE 0.38 and NONE NONE NONE NONE NONE NONE 0.8 0.0 NA
self self O NN ROOT-S-VP-NP-SBAR-S-VP-PP-NP-PP-NP-NP-NN NONE NONE 0.13 self_caring, Caring care_activity NONE NONE NONE Caring 0.8 0.0 MyShift_ActivitiesOfDailyLiving
caring caring O NN ROOT-S-VP-NP-SBAR-S-VP-PP-NP-PP-NP-NP-NN NONE NONE 0.13 self_caring, Caring care_activity NONE NONE NONE Caring 0.8 0.0 MyShift_ActivitiesOfDailyLiving
, , O , ROOT-S-VP-NP-, NONE NONE 1.0 self_caring, Caring care_activity NONE NONE NONE Caring 0.8 0.0 NA
nil nil O NN ROOT-S-VP-NP-SBAR-S-VP-PP-NP-PP-NP-NP-NP-NN NONE NONE 0.13 nil_known_allergies. Hypersensitivity Response_to_antigens Allergy_Specialty Allergic Known Nil 0.9 0.0 PatientIntroduction_Allergy
known know O VBN ROOT-S-VP-NP-SBAR-S-VP-PP-NP-PP-NP-NP-VP-VBN NONE NONE 0.13 nil_known_allergies. Hypersensitivity Response_to_antigens Allergy_Specialty Allergic Known Nil 0.9 0.0 PatientIntroduction_Allergy
allergies allergy O NNS ROOT-S-VP-NP-SBAR-S-VP-PP-NP-PP-NP-NP-VP-NP-NNS NONE NONE 0.13 nil_known_allergies. Hypersensitivity Response_to_antigens Allergy_Specialty Allergic Known Nil 0.9 0.0 PatientIntroduction_Allergy
. . O . ROOT-S-. NONE NONE 0.25 nil_known_allergies. Hypersensitivity Response_to_antigens Allergy_Specialty Allergic Known Nil 0.9 0.0 NA

for for O IN ROOT-FRAG-PP-IN NONE NONE 0.13 for_query_discharge_tom. PRPF6_gene Body_Fluid_Discharge Patient_Discharge Question_(inquiry) Discharge,_body_substance Question_(inquiry) 0.9 0.0 NA
query query O NN ROOT-FRAG-PP-NP-NP-NN NONE NONE 0.13 for_query_discharge_tom. PRPF6_gene Body_Fluid_Discharge Patient_Discharge Question_(inquiry) Discharge,_body_substance Question_(inquiry) 0.9 0.0 Future_Discharge/TransferPlan
discharge discharge O NN ROOT-FRAG-PP-NP-NP-NN NONE NONE 0.13 for_query_discharge_tom. PRPF6_gene Body_Fluid_Discharge Patient_Discharge Question_(inquiry) Discharge,_body_substance Question_(inquiry) 1.0 0.0 Future_Discharge/TransferPlan
tom.all tom.all O NN ROOT-FRAG-PP-NP-NP-NN NONE NONE 0.13 NONE NONE NONE NONE NONE NONE NONE 1.0 0.0 NA
stable stable O JJ ROOT-FRAG-PP-NP-ADJP-JJ NONE NONE 0.13 all_stable. Stable_status Patient_Condition_Code_-_Stable NONE NONE NONE Stable_status 1.0 0.0 MyShift_Status
. . O . ROOT-FRAG-. NONE NONE 0.25 all_stable. Stable_status Patient_Condition_Code_-_Stable NONE NONE NONE Stable_status 1.0 0.0 NA
