# Supplementary material for: Adapting State-of-the-Art Deep Language Models to Clinical Information Extraction Systems: Potentials, Challenges, and Solutions
Source: JMIR Med Inform. 2019 Apr 25;7(2):e11499. doi: 10.2196/11499 (PMC6658232; doi:10.2196/11499)
Supplement: Multimedia Appendix 2 [file medinform_v7i2e11499_app2.zip › CRF/371.xml.data]

In in O IN ROOT-S-PP-IN NONE NONE 0.5 In_bed_7 Beds NONE NONE NONE NONE Beds 0.0 0.0 NA
bed bed O NN ROOT-S-PP-NP-NP-NN NONE NONE 0.17 In_bed_7 Beds NONE NONE NONE NONE Beds 0.0 0.0 PatientIntroduction_CurrentBed
7 7 NUMBER CD ROOT-S-PP-NP-NP-CD NONE NONE 0.17 In_bed_7 Beds NONE NONE NONE NONE Beds 0.0 0.0 PatientIntroduction_CurrentBed
is be O VBZ ROOT-S-PP-NP-SBAR-S-VP-VBZ NONE NONE 1.0 is NONE NONE NONE NONE NONE NONE 0.0 0.0 NA
Gerhard Gerhard PERSON NNP ROOT-S-PP-NP-SBAR-S-VP-NP-NP-NNP NONE NONE 0.17 Gerhard_Dwyer, NONE NONE NONE NONE NONE NONE 0.1 0.0 PatientIntroduction_GivenNames/Initials
Dwyer Dwyer PERSON NNP ROOT-S-PP-NP-SBAR-S-VP-NP-NP-NNP NONE NONE 0.17 Gerhard_Dwyer, NONE NONE NONE NONE NONE NONE 0.1 0.0 PatientIntroduction_Lastname
, , O , ROOT-S-PP-NP-SBAR-S-VP-NP-, NONE NONE 0.5 Gerhard_Dwyer, NONE NONE NONE NONE NONE NONE 0.1 0.0 NA
93 93 DURATION CD ROOT-S-PP-NP-SBAR-S-VP-NP-ADJP-NP-CD NONE NONE 0.17 93_yrs_old Old NONE NONE NONE NONE Old 0.1 0.0 PatientIntroduction_Ageinyears
yrs yr DURATION NNS ROOT-S-PP-NP-SBAR-S-VP-NP-ADJP-NP-NNS NONE NONE 0.17 93_yrs_old Old NONE NONE NONE NONE Old 0.1 0.0 PatientIntroduction_Ageinyears
old old DURATION JJ ROOT-S-PP-NP-SBAR-S-VP-NP-ADJP-JJ NONE NONE 0.17 93_yrs_old Old NONE NONE NONE NONE Old 0.1 0.0 PatientIntroduction_Ageinyears
under under O IN ROOT-S-PP-NP-SBAR-S-VP-NP-ADJP-PP-IN NONE NONE 0.17 under_Dr_fatima, Physicians Delayed_Release_Dosage_Form Doctor_-_Title NONE NONE Physicians 0.1 0.0 NA
Dr Dr O NNP ROOT-S-PP-NP-SBAR-S-VP-NP-ADJP-PP-NP-NNP NONE NONE 0.17 under_Dr_fatima, Physicians Delayed_Release_Dosage_Form Doctor_-_Title NONE NONE Physicians 0.1 0.0 PatientIntroduction_UnderDr_GivenNames/Initials
fatima fatima O NN ROOT-S-PP-NP-SBAR-S-VP-NP-ADJP-PP-NP-NN NONE NONE 0.17 under_Dr_fatima, Physicians Delayed_Release_Dosage_Form Doctor_-_Title NONE NONE Physicians 0.2 0.0 PatientIntroduction_UnderDr_GivenNames/Initials
, , O , ROOT-S-PP-NP-SBAR-S-VP-NP-, NONE NONE 0.5 under_Dr_fatima, Physicians Delayed_Release_Dosage_Form Doctor_-_Title NONE NONE Physicians 0.2 0.0 NA
came come O VBD ROOT-S-PP-NP-SBAR-S-VP-NP-SBAR-S-VP-VBD NONE NONE 0.17 came NONE NONE NONE NONE NONE NONE 0.2 0.0 NA
in in O IN ROOT-S-PP-IN NONE NONE 0.5 in NONE NONE NONE NONE NONE NONE 0.2 0.0 NA
with with O IN ROOT-S-PP-NP-SBAR-S-VP-NP-SBAR-S-VP-PP-PP-IN NONE NONE 0.33 with_acute_kidney_injury, Injury_of_kidney Injury Kidney_Failure,_Acute Acute_kidney_injury trauma_qualifier acute 0.2 0.0 NA
acute acute O JJ ROOT-S-PP-NP-SBAR-S-VP-NP-SBAR-S-VP-PP-PP-NP-JJ NONE NONE 0.17 with_acute_kidney_injury, Injury_of_kidney Injury Kidney_Failure,_Acute Acute_kidney_injury trauma_qualifier acute 0.2 0.0 PatientIntroduction_Disease/ProblemHistory
kidney kidney O NN ROOT-S-PP-NP-SBAR-S-VP-NP-SBAR-S-VP-PP-PP-NP-NN NONE NONE 0.17 with_acute_kidney_injury, Injury_of_kidney Injury Kidney_Failure,_Acute Acute_kidney_injury trauma_qualifier acute 0.2 0.0 PatientIntroduction_Disease/ProblemHistory
injury injury O NN ROOT-S-PP-NP-SBAR-S-VP-NP-SBAR-S-VP-PP-PP-NP-NN NONE NONE 0.17 with_acute_kidney_injury, Injury_of_kidney Injury Kidney_Failure,_Acute Acute_kidney_injury trauma_qualifier acute 0.2 0.0 PatientIntroduction_Disease/ProblemHistory
, , O , ROOT-S-PP-NP-SBAR-S-VP-NP-, NONE NONE 0.5 with_acute_kidney_injury, Injury_of_kidney Injury Kidney_Failure,_Acute Acute_kidney_injury trauma_qualifier acute 0.3 0.0 NA
he he O PRP ROOT-S-NP-PRP NONE NONE 0.83 he NONE NONE NONE NONE NONE NONE 0.3 0.0 PatientIntroduction_Gender
is be O VBZ ROOT-S-PP-NP-SBAR-S-VP-VBZ NONE NONE 1.0 is NONE NONE NONE NONE NONE NONE 0.3 0.0 NA
on on O IN ROOT-S-VP-VP-PP-PP-IN NONE NONE 0.17 on_ongoing_haemodialysis Hemodialysis Drug_Administration_via_Hemodialysis Continuous NONE NONE Continuous 0.3 0.0 NA
ongoing ongoing O JJ ROOT-S-VP-VP-PP-PP-NP-JJ NONE NONE 0.17 on_ongoing_haemodialysis Hemodialysis Drug_Administration_via_Hemodialysis Continuous NONE NONE Continuous 0.3 0.0 Appointment/Procedure_Status
haemodialysis haemodialysis O NN ROOT-S-VP-VP-PP-PP-NP-NN NONE NONE 0.17 on_ongoing_haemodialysis Hemodialysis Drug_Administration_via_Hemodialysis Continuous NONE NONE Continuous 0.3 0.0 Appointment/Procedure_Description
and and O CC ROOT-S-VP-VP-PP-CC NONE NONE 0.83 and NONE NONE NONE NONE NONE NONE 0.3 0.0 NA
for for O IN ROOT-S-VP-VP-PP-PP-IN NONE NONE 0.67 for_new_access_today Today Today_(temporal_qualifier) New Access Role_Class_-_access New 0.3 0.0 Future_Goal/TaskToBeCompleted/ExpectedOutcome
new new O JJ ROOT-S-VP-VP-PP-PP-NP-JJ NONE NONE 0.33 for_new_access_today Today Today_(temporal_qualifier) New Access Role_Class_-_access New 0.4 0.0 Future_Goal/TaskToBeCompleted/ExpectedOutcome
access access O NN ROOT-S-VP-VP-PP-PP-NP-NN NONE NONE 0.17 for_new_access_today Today Today_(temporal_qualifier) New Access Role_Class_-_access New 0.4 0.0 Future_Goal/TaskToBeCompleted/ExpectedOutcome
today today DATE NN ROOT-S-VP-VP-PP-PP-NP-NN NONE NONE 0.17 for_new_access_today Today Today_(temporal_qualifier) New Access Role_Class_-_access New 0.4 0.0 Future_Goal/TaskToBeCompleted/ExpectedOutcome
and and O CC ROOT-S-VP-VP-PP-CC NONE NONE 0.83 and NONE NONE NONE NONE NONE NONE 0.4 0.0 NA
will will O MD ROOT-S-VP-VP-MD NONE NONE 0.17 will NONE NONE NONE NONE NONE NONE 0.4 0.0 NA
be be O VB ROOT-S-VP-VP-VP-VB NONE NONE 0.17 be NONE NONE NONE NONE NONE NONE 0.4 0.0 NA
done do O VBN ROOT-S-VP-VP-VP-VP-VBN NONE NONE 0.17 done NONE NONE NONE NONE NONE NONE 0.4 0.0 NA
in in O IN ROOT-S-PP-IN NONE NONE 0.5 in_medical Medical NONE NONE NONE NONE Medical 0.4 0.0 NA
medical medical O JJ ROOT-S-VP-VP-VP-VP-PP-NP-JJ NONE NONE 0.17 in_medical Medical NONE NONE NONE NONE Medical 0.5 0.5 Appointment/Procedure_Ward
imaging imaging O NN ROOT-S-VP-VP-VP-VP-PP-NP-NN NONE NONE 0.17 imaging Diagnostic_Imaging Imaging_Techniques Medical_Image Image NONE Diagnostic_Imaging 0.5 0.5 Appointment/Procedure_Ward
for for O IN ROOT-S-VP-VP-PP-PP-IN NONE NONE 0.67 for_tunnelled_line_insertion. Implantation_procedure Clinical_act_of_insertion Insertion_Mutation Insert_(object) Linear Tunnelled 0.5 0.0 NA
tunnelled tunnel O VBN ROOT-S-VP-VP-VP-VP-PP-S-VP-VBN NONE NONE 0.17 for_tunnelled_line_insertion. Implantation_procedure Clinical_act_of_insertion Insertion_Mutation Insert_(object) Linear Tunnelled 0.5 0.0 Appointment/Procedure_Description
line line O NN ROOT-S-VP-VP-VP-VP-PP-S-VP-NP-NN NONE NONE 0.33 for_tunnelled_line_insertion. Implantation_procedure Clinical_act_of_insertion Insertion_Mutation Insert_(object) Linear Tunnelled 0.5 0.0 Appointment/Procedure_Description
insertion insertion O NN ROOT-S-VP-VP-VP-VP-PP-S-VP-NP-NN NONE NONE 0.33 for_tunnelled_line_insertion. Implantation_procedure Clinical_act_of_insertion Insertion_Mutation Insert_(object) Linear Tunnelled 0.5 0.0 Appointment/Procedure_Description
. . O . ROOT-S-. NONE NONE 0.5 for_tunnelled_line_insertion. Implantation_procedure Clinical_act_of_insertion Insertion_Mutation Insert_(object) Linear Tunnelled 0.5 0.0 NA

he he O PRP ROOT-S-S-NP-PRP NONE NONE 0.83 he NONE NONE NONE NONE NONE NONE 0.5 0.0 PatientIntroduction_Gender
is be O VBZ ROOT-S-S-VP-VBZ NONE NONE 1.0 is NONE NONE NONE NONE NONE NONE 0.5 0.0 NA
also also O RB ROOT-S-S-VP-ADVP-RB NONE NONE 0.17 also NONE NONE NONE NONE NONE NONE 0.6 0.0 NA
for for O IN ROOT-S-S-VP-PP-IN NONE NONE 0.67 for_blood_transfusion Blood In_Blood Blood_Transfusion Transfusion_-_action peripheral_blood In_Blood 0.6 0.0 Appointment/Procedure_Status
blood blood O NN ROOT-S-S-VP-PP-NP-NN NONE NONE 0.17 for_blood_transfusion Blood In_Blood Blood_Transfusion Transfusion_-_action peripheral_blood In_Blood 0.6 0.5 Appointment/Procedure_Description
transfusion transfusion O NN ROOT-S-S-VP-PP-NP-NN NONE NONE 0.17 for_blood_transfusion Blood In_Blood Blood_Transfusion Transfusion_-_action peripheral_blood In_Blood 0.6 0.0 Appointment/Procedure_Description
and and O CC ROOT-S-CC NONE NONE 0.83 and NONE NONE NONE NONE NONE NONE 0.6 0.0 NA
iron iron O NN ROOT-S-S-NP-NN NONE NONE 0.17 iron_infusion_tom. PRPF6_gene Iron Dietary_Iron Infusion_procedures Ferrum_metallicum,_Homeopathic_preparation Iron 0.6 0.5 Appointment/Procedure_Description
infusion infusion O NN ROOT-S-S-NP-NN NONE NONE 0.17 iron_infusion_tom. PRPF6_gene Iron Dietary_Iron Infusion_procedures Ferrum_metallicum,_Homeopathic_preparation Iron 0.6 0.0 Appointment/Procedure_Description
tom.He tom.he O NN ROOT-S-S-NP-NN NONE NONE 0.17 NONE NONE NONE NONE NONE NONE NONE 0.6 0.0 NA
is be O VBZ ROOT-S-S-VP-VBZ NONE NONE 1.0 is NONE NONE NONE NONE NONE NONE 0.7 0.0 NA
for for O IN ROOT-S-S-VP-PP-IN NONE NONE 0.67 for_dialysis Physical_Dialysis Dialysis_procedure Renal_dialysis Genus_Dialysis NONE Dialysis_procedure 0.7 0.0 NA
dialysis dialysis O NN ROOT-S-S-VP-PP-NP-NN NONE NONE 0.17 for_dialysis Physical_Dialysis Dialysis_procedure Renal_dialysis Genus_Dialysis NONE Dialysis_procedure 0.7 0.0 Appointment/Procedure_Description
after after O IN ROOT-S-S-VP-PP-IN NONE NONE 0.17 after_new_line_insertion. Implantation_procedure Clinical_act_of_insertion Insertion_Mutation Insert_(object) Linear New 0.7 0.0 NA
new new O JJ ROOT-S-S-VP-PP-NP-JJ NONE NONE 0.33 after_new_line_insertion. Implantation_procedure Clinical_act_of_insertion Insertion_Mutation Insert_(object) Linear New 0.7 0.0 Appointment/Procedure_Description
line line O NN ROOT-S-S-VP-PP-NP-NN NONE NONE 0.33 after_new_line_insertion. Implantation_procedure Clinical_act_of_insertion Insertion_Mutation Insert_(object) Linear New 0.7 0.0 Appointment/Procedure_Description
insertion insertion O NN ROOT-S-S-VP-PP-NP-NN NONE NONE 0.33 after_new_line_insertion. Implantation_procedure Clinical_act_of_insertion Insertion_Mutation Insert_(object) Linear New 0.7 0.0 Appointment/Procedure_Description
. . O . ROOT-S-. NONE NONE 0.5 after_new_line_insertion. Implantation_procedure Clinical_act_of_insertion Insertion_Mutation Insert_(object) Linear New 0.7 0.0 NA

he he O PRP ROOT-SINV-S-S-NP-PRP NONE NONE 0.83 he NONE NONE NONE NONE NONE NONE 0.8 0.0 PatientIntroduction_Gender
needs need O VBZ ROOT-SINV-S-S-VP-VBZ NONE NONE 0.17 needs Needs Patient_need_for_(contextual_qualifier) NONE NONE NONE Needs 0.8 0.0 MyShift_ActivitiesOfDailyLiving
2 2 NUMBER CD ROOT-SINV-S-S-VP-S-NP-CD NONE NONE 0.17 2 +2 2+_Score NONE NONE NONE +2 0.8 0.0 MyShift_ActivitiesOfDailyLiving
assist assist O VB ROOT-SINV-S-S-VP-S-VP-VB NONE NONE 0.17 assist Helping_Behavior Assisting_(procedure) Assisted_(qualifier_value) NONE NONE Assisting_(procedure) 0.8 0.0 MyShift_ActivitiesOfDailyLiving
with with O IN ROOT-SINV-S-S-VP-S-VP-PP-IN NONE NONE 0.33 with_adls Activities_of_Daily_Living_(activity) SGCA_gene NONE NONE NONE Activities_of_Daily_Living_(activity) 0.8 0.0 MyShift_ActivitiesOfDailyLiving
adls adl O NNS ROOT-SINV-S-S-VP-S-VP-PP-NP-NNS NONE NONE 0.17 with_adls Activities_of_Daily_Living_(activity) SGCA_gene NONE NONE NONE Activities_of_Daily_Living_(activity) 0.8 0.0 MyShift_ActivitiesOfDailyLiving
and and O CC ROOT-SINV-S-CC NONE NONE 0.83 and NONE NONE NONE NONE NONE NONE 0.8 0.0 NA
he he O PRP ROOT-SINV-S-S-NP-PRP NONE NONE 0.83 he NONE NONE NONE NONE NONE NONE 0.8 0.0 PatientIntroduction_Gender
is be O VBZ ROOT-SINV-S-S-VP-VBZ NONE NONE 1.0 is NONE NONE NONE NONE NONE NONE 0.9 0.0 NA
doubly doubly O RB ROOT-SINV-S-S-VP-ADJP-RB NONE NONE 0.17 doubly_incontinent. Incontinent Incontinence Urinary_Incontinence NONE NONE Incontinent 0.9 0.0 MyShift_Output/Diuresis/BowelMovement
incontinent.he incontinent.he O JJ ROOT-SINV-S-S-VP-ADJP-JJ NONE NONE 0.17 NONE NONE NONE NONE NONE NONE NONE 0.9 0.0 NA
wears wear O VBZ ROOT-SINV-VP-VBZ NONE NONE 0.17 wears NONE NONE NONE NONE NONE NONE 0.9 0.0 MyShift_Output/Diuresis/BowelMovement
pads.otherwise pads.otherwise O NN ROOT-SINV-NP-NP-NP-NN NONE NONE 0.17 pads.otherwise Pads Pad_-_unit_of_product_usage Pad_Mass Pad_Device_Component NONE Pads 0.9 0.0 NA
he he O PRP ROOT-SINV-S-S-NP-PRP NONE NONE 0.83 he NONE NONE NONE NONE NONE NONE 0.9 0.0 PatientIntroduction_Gender
is be O VBZ ROOT-SINV-S-S-VP-VBZ NONE NONE 1.0 is NONE NONE NONE NONE NONE NONE 0.9 0.0 NA
stable stable O JJ ROOT-SINV-NP-NP-SBAR-S-VP-ADJP-JJ NONE NONE 0.17 stable Stable_status Patient_Condition_Code_-_Stable NONE NONE NONE Stable_status 0.9 0.0 MyShift_Status
and and O CC ROOT-SINV-S-CC NONE NONE 0.83 and NONE NONE NONE NONE NONE NONE 1.0 0.0 NA
obs ob O NNS ROOT-SINV-NP-NP-NP-NNS NONE NONE 0.17 obs NONE NONE NONE NONE NONE NONE 1.0 0.0 MyShift_OtherObservation
as as O IN ROOT-SINV-NP-NP-SBAR-IN NONE NONE 0.17 as NONE NONE NONE NONE NONE NONE 1.0 0.0 MyShift_OtherObservation
charted chart O VBN ROOT-SINV-NP-NP-SBAR-S-VP-VBN NONE NONE 0.17 charted. Charts_(device) Charts_(publication) NONE NONE NONE Charts_(device) 1.0 0.0 MyShift_OtherObservation
. . O . ROOT-SINV-. NONE NONE 0.5 charted. Charts_(device) Charts_(publication) NONE NONE NONE Charts_(device) 1.0 0.0 NA
