# Supplementary material for: Adapting State-of-the-Art Deep Language Models to Clinical Information Extraction Systems: Potentials, Challenges, and Solutions
Source: JMIR Med Inform. 2019 Apr 25;7(2):e11499. doi: 10.2196/11499 (PMC6658232; doi:10.2196/11499)
Supplement: Multimedia Appendix 2 [file medinform_v7i2e11499_app2.zip › CRF/383.xml.data]

In in O IN ROOT-SINV-PP-IN NONE NONE 0.5 In_bed_5 Beds NONE NONE NONE NONE Beds 0.0 0.0 NA
bed bed O NN ROOT-SINV-PP-NP-NN NONE NONE 0.25 In_bed_5 Beds NONE NONE NONE NONE Beds 0.0 0.0 PatientIntroduction_CurrentBed
5 5 NUMBER CD ROOT-SINV-PP-NP-CD NONE NONE 0.25 In_bed_5 Beds NONE NONE NONE NONE Beds 0.1 0.0 PatientIntroduction_CurrentBed
is be O VBZ ROOT-SINV-VP-VBZ NONE NONE 0.25 is NONE NONE NONE NONE NONE NONE 0.1 0.0 NA
Banafsheh Banafsheh O NNP ROOT-SINV-NP-NP-NNP NONE NONE 0.25 Banafsheh_millan, NONE NONE NONE NONE NONE NONE 0.1 0.0 PatientIntroduction_GivenNames/Initials
millan millan O NNP ROOT-SINV-NP-NP-NNP NONE NONE 0.25 Banafsheh_millan, NONE NONE NONE NONE NONE NONE 0.1 0.0 PatientIntroduction_Lastname
, , O , ROOT-SINV-NP-, NONE NONE 0.75 Banafsheh_millan, NONE NONE NONE NONE NONE NONE 0.1 0.0 NA
36 36 DURATION CD ROOT-SINV-NP-NP-NP-CD NONE NONE 0.25 36_yrs_old Old NONE NONE NONE NONE Old 0.1 0.0 PatientIntroduction_Ageinyears
yrs yr DURATION NNS ROOT-SINV-NP-NP-NP-NNS NONE NONE 0.25 36_yrs_old Old NONE NONE NONE NONE Old 0.2 0.0 PatientIntroduction_Ageinyears
old old DURATION JJ ROOT-SINV-NP-NP-ADJP-JJ NONE NONE 0.25 36_yrs_old Old NONE NONE NONE NONE Old 0.2 0.0 PatientIntroduction_Ageinyears
under under O IN ROOT-SINV-NP-NP-ADJP-PP-IN NONE NONE 0.25 under_dr_Gibbs Physicians Delayed_Release_Dosage_Form Doctor_-_Title NONE NONE Physicians 0.2 0.0 NA
dr dr O NN ROOT-SINV-NP-NP-ADJP-PP-NP-NP-NN NONE NONE 0.25 under_dr_Gibbs Physicians Delayed_Release_Dosage_Form Doctor_-_Title NONE NONE Physicians 0.2 0.0 PatientIntroduction_UnderDr_Lastname
Gibbs Gibbs PERSON NNP ROOT-SINV-NP-NP-ADJP-PP-NP-SBAR-S-NP-NNP NONE NONE 0.25 under_dr_Gibbs Physicians Delayed_Release_Dosage_Form Doctor_-_Title NONE NONE Physicians 0.2 0.0 PatientIntroduction_UnderDr_Lastname
came come O VBD ROOT-SINV-NP-NP-ADJP-PP-NP-SBAR-S-VP-VBD NONE NONE 0.25 came NONE NONE NONE NONE NONE NONE 0.3 0.0 NA
in in O IN ROOT-SINV-PP-IN NONE NONE 0.5 in NONE NONE NONE NONE NONE NONE 0.3 0.0 NA
with with O IN ROOT-SINV-NP-NP-ADJP-PP-NP-SBAR-S-VP-PP-IN NONE NONE 0.25 with_COPD, Chronic_Obstructive_Airway_Disease NONE NONE NONE NONE Chronic_Obstructive_Airway_Disease 0.3 0.0 NA
COPD copd O NN ROOT-SINV-NP-NP-ADJP-PP-NP-SBAR-S-VP-PP-NP-NP-NP-NN NONE NONE 0.25 with_COPD, Chronic_Obstructive_Airway_Disease NONE NONE NONE NONE Chronic_Obstructive_Airway_Disease 0.3 0.0 PatientIntroduction_Disease/ProblemHistory
, , O , ROOT-SINV-NP-, NONE NONE 0.75 with_COPD, Chronic_Obstructive_Airway_Disease NONE NONE NONE NONE Chronic_Obstructive_Airway_Disease 0.3 0.0 NA
nil nil O NN ROOT-SINV-NP-NP-ADJP-PP-NP-SBAR-S-VP-PP-NP-NP-NP-NN NONE NONE 0.5 nil_known_allergies, Hypersensitivity Response_to_antigens Allergy_Specialty Allergic Known Nil 0.3 0.0 PatientIntroduction_Allergy
known know O VBN ROOT-SINV-NP-NP-ADJP-PP-NP-SBAR-S-VP-PP-NP-NP-NP-VBN NONE NONE 0.25 nil_known_allergies, Hypersensitivity Response_to_antigens Allergy_Specialty Allergic Known Nil 0.4 0.0 PatientIntroduction_Allergy
allergies allergy O NNS ROOT-SINV-NP-NP-ADJP-PP-NP-SBAR-S-VP-PP-NP-NP-NP-NNS NONE NONE 0.25 nil_known_allergies, Hypersensitivity Response_to_antigens Allergy_Specialty Allergic Known Nil 0.4 0.0 PatientIntroduction_Allergy
, , O , ROOT-SINV-NP-, NONE NONE 0.75 nil_known_allergies, Hypersensitivity Response_to_antigens Allergy_Specialty Allergic Known Nil 0.4 0.0 NA
on on O IN ROOT-SINV-NP-NP-ADJP-PP-NP-SBAR-S-VP-PP-NP-NP-PP-IN NONE NONE 1.0 on_oxygen_2l_per_nasal_prongs Nasal_prongs Prong_Device_Component Transnasal_approach Nose Oxygen Oxygen 0.4 0.0 Medication_Status
oxygen oxygen O NN ROOT-SINV-NP-NP-ADJP-PP-NP-SBAR-S-VP-PP-NP-NP-PP-NP-NP-NN NONE NONE 0.25 on_oxygen_2l_per_nasal_prongs Nasal_prongs Prong_Device_Component Transnasal_approach Nose Oxygen Oxygen 0.4 0.5 Medication_Medicine
2l 2l O NN ROOT-SINV-NP-NP-ADJP-PP-NP-SBAR-S-VP-PP-NP-NP-PP-NP-NP-NN NONE NONE 0.25 on_oxygen_2l_per_nasal_prongs Nasal_prongs Prong_Device_Component Transnasal_approach Nose Oxygen Oxygen 0.5 0.0 Medication_Medicine
per per O IN ROOT-SINV-NP-NP-ADJP-PP-NP-SBAR-S-VP-PP-NP-NP-PP-NP-PP-IN NONE NONE 0.25 on_oxygen_2l_per_nasal_prongs Nasal_prongs Prong_Device_Component Transnasal_approach Nose Oxygen Oxygen 0.5 0.0 Medication_Medicine
nasal nasal O JJ ROOT-SINV-NP-NP-ADJP-PP-NP-SBAR-S-VP-PP-NP-NP-PP-NP-PP-NP-NP-JJ NONE NONE 0.25 on_oxygen_2l_per_nasal_prongs Nasal_prongs Prong_Device_Component Transnasal_approach Nose Oxygen Oxygen 0.5 0.5 Medication_Medicine
prongs prong O NNS ROOT-SINV-NP-NP-ADJP-PP-NP-SBAR-S-VP-PP-NP-NP-PP-NP-PP-NP-NP-NNS NONE NONE 0.25 on_oxygen_2l_per_nasal_prongs Nasal_prongs Prong_Device_Component Transnasal_approach Nose Oxygen Oxygen 0.5 0.0 Medication_Medicine
on on O IN ROOT-SINV-NP-NP-ADJP-PP-NP-SBAR-S-VP-PP-NP-NP-PP-IN NONE NONE 1.0 on_puffers Pufferfish Nicotine_inhaler NONE NONE NONE Pufferfish 0.5 0.0 Medication_Status
puffers puffer O NNS ROOT-SINV-NP-NP-ADJP-PP-NP-SBAR-S-VP-PP-NP-NP-PP-NP-PP-NP-PP-NP-NNS NONE NONE 0.25 on_puffers Pufferfish Nicotine_inhaler NONE NONE NONE Pufferfish 0.5 0.0 Medication_Medicine
and and O CC ROOT-SINV-NP-NP-ADJP-PP-NP-SBAR-S-VP-PP-NP-CC NONE NONE 0.75 and NONE NONE NONE NONE NONE NONE 0.6 0.0 NA
high high O JJ ROOT-SINV-NP-NP-ADJP-PP-NP-SBAR-S-VP-PP-NP-NP-NP-JJ NONE NONE 0.25 high_dose Dosage High Unit_dose Dose_number:Number:Point_in_time:^Patient:Quantitative Abnormally_high High 0.6 0.5 Medication_Dosage
dose dose O NN ROOT-SINV-NP-NP-ADJP-PP-NP-SBAR-S-VP-PP-NP-NP-NP-NN NONE NONE 0.25 high_dose Dosage High Unit_dose Dose_number:Number:Point_in_time:^Patient:Quantitative Abnormally_high High 0.6 0.0 Medication_Dosage
of of O IN ROOT-SINV-NP-NP-ADJP-PP-NP-SBAR-S-VP-PP-NP-NP-PP-IN NONE NONE 0.25 of_prednisolone prednisolone Sterane Meticortelone Hydeltra NONE prednisolone 0.6 0.0 NA
prednisolone prednisolone O NN ROOT-SINV-NP-NP-ADJP-PP-NP-SBAR-S-VP-PP-NP-NP-PP-NP-NP-NN NONE NONE 0.25 of_prednisolone prednisolone Sterane Meticortelone Hydeltra NONE prednisolone 0.6 0.5 Medication_Medicine
on on O IN ROOT-SINV-NP-NP-ADJP-PP-NP-SBAR-S-VP-PP-NP-NP-PP-IN NONE NONE 1.0 on_random_bgls. Randomization Random NONE NONE NONE Random 0.7 0.0 NA
random random O JJ ROOT-SINV-NP-NP-ADJP-PP-NP-SBAR-S-VP-PP-NP-NP-PP-NP-PP-NP-JJ NONE NONE 0.25 on_random_bgls. Randomization Random NONE NONE NONE Random 0.7 0.0 Appointment/Procedure_Description
bgls bgl O NNS ROOT-SINV-NP-NP-ADJP-PP-NP-SBAR-S-VP-PP-NP-NP-PP-NP-PP-NP-NNS NONE NONE 0.25 on_random_bgls. Randomization Random NONE NONE NONE Random 0.7 0.0 Appointment/Procedure_Description
. . O . ROOT-SINV-. NONE NONE 0.75 on_random_bgls. Randomization Random NONE NONE NONE Random 0.7 0.0 NA

on on O IN ROOT-FRAG-PP-IN NONE NONE 1.0 on_ongoing_respiratory_team_review Ongoing_review Review_[Publication_Type] Act_Class_-_review respiratory Continuous Continuous 0.7 0.0 NA
ongoing ongoing O JJ ROOT-FRAG-PP-NP-NP-NP-JJ NONE NONE 0.25 on_ongoing_respiratory_team_review Ongoing_review Review_[Publication_Type] Act_Class_-_review respiratory Continuous Continuous 0.7 0.0 Appointment/Procedure_Status
respiratory respiratory O JJ ROOT-FRAG-PP-NP-NP-NP-JJ NONE NONE 0.25 on_ongoing_respiratory_team_review Ongoing_review Review_[Publication_Type] Act_Class_-_review respiratory Continuous Continuous 0.8 0.5 Appointment/Procedure_Description
team team O NN ROOT-FRAG-PP-NP-NP-NP-NN NONE NONE 0.25 on_ongoing_respiratory_team_review Ongoing_review Review_[Publication_Type] Act_Class_-_review respiratory Continuous Continuous 0.8 0.0 Appointment/Procedure_Description
review review O NN ROOT-FRAG-PP-NP-NP-NP-NN NONE NONE 0.5 on_ongoing_respiratory_team_review Ongoing_review Review_[Publication_Type] Act_Class_-_review respiratory Continuous Continuous 0.8 0.0 Appointment/Procedure_Description
and and O CC ROOT-FRAG-PP-NP-NP-CC NONE NONE 0.75 and NONE NONE NONE NONE NONE NONE 0.8 0.0 NA
physio physio O NN ROOT-FRAG-PP-NP-NP-NP-NN NONE NONE 0.25 physio NONE NONE NONE NONE NONE NONE 0.8 0.0 Appointment/Procedure_Description
and and O CC ROOT-FRAG-PP-NP-NP-CC NONE NONE 0.75 and NONE NONE NONE NONE NONE NONE 0.9 0.0 Appointment/Procedure_Description
to to O TO ROOT-FRAG-PP-NP-S-VP-TO NONE NONE 0.25 to To NONE NONE NONE NONE To 0.9 0.0 Appointment/Procedure_Description
review review O VB ROOT-FRAG-PP-NP-NP-NP-NN NONE NONE 0.5 review._nil_other_issues Problem Issue_(document) Review_[Publication_Type] Nil Act_Class_-_review Review_[Publication_Type] 0.9 0.0 Appointment/Procedure_Description
. . O . ROOT-FRAG-. NONE NONE 0.75 review._nil_other_issues Problem Issue_(document) Review_[Publication_Type] Nil Act_Class_-_review Review_[Publication_Type] 0.9 0.0 NA

nil nil O NN ROOT-S-NP-NN NONE NONE 0.5 review._nil_other_issues Problem Issue_(document) Review_[Publication_Type] Nil Act_Class_-_review Review_[Publication_Type] 0.9 0.0 MyShift_Status
other other O JJ ROOT-S-NP-JJ NONE NONE 0.25 review._nil_other_issues Problem Issue_(document) Review_[Publication_Type] Nil Act_Class_-_review Review_[Publication_Type] 0.9 0.0 MyShift_Status
issues issue O NNS ROOT-S-NP-NNS NONE NONE 0.25 review._nil_other_issues Problem Issue_(document) Review_[Publication_Type] Nil Act_Class_-_review Review_[Publication_Type] 1.0 0.0 MyShift_Status
noted note O VBD ROOT-S-VP-VBD NONE NONE 0.25 noted. Note NONE NONE NONE NONE Note 1.0 0.0 NA
. . O . ROOT-S-. NONE NONE 0.75 noted. Note NONE NONE NONE NONE Note 1.0 0.0 NA
