# Supplementary material for: Adapting State-of-the-Art Deep Language Models to Clinical Information Extraction Systems: Potentials, Challenges, and Solutions
Source: JMIR Med Inform. 2019 Apr 25;7(2):e11499. doi: 10.2196/11499 (PMC6658232; doi:10.2196/11499)
Supplement: Multimedia Appendix 2 [file medinform_v7i2e11499_app2.zip › CRF/392.xml.data]

In in O IN ROOT-S-PP-IN NONE NONE 1.0 In_bed_6 Beds NONE NONE NONE NONE Beds 0.0 0.0 NA
bed bed O NN ROOT-S-PP-NP-NN NONE NONE 0.5 In_bed_6 Beds NONE NONE NONE NONE Beds 0.0 0.0 PatientIntroduction_CurrentBed
6 6 NUMBER CD ROOT-S-PP-NP-CD NONE NONE 0.5 In_bed_6 Beds NONE NONE NONE NONE Beds 0.1 0.0 PatientIntroduction_CurrentBed
is be O VBZ ROOT-S-VP-VBZ NONE NONE 0.5 is NONE NONE NONE NONE NONE NONE 0.1 0.0 NA
Alejandro Alejandro PERSON NNP ROOT-S-VP-NP-NP-NNP NONE NONE 0.5 Alejandro_Jakobs, NONE NONE NONE NONE NONE NONE 0.1 0.0 PatientIntroduction_GivenNames/Initials
Jakobs Jakobs PERSON NNP ROOT-S-VP-NP-NP-NNP NONE NONE 0.5 Alejandro_Jakobs, NONE NONE NONE NONE NONE NONE 0.1 0.0 PatientIntroduction_Lastname
, , O , ROOT-S-VP-NP-, NONE NONE 1.0 Alejandro_Jakobs, NONE NONE NONE NONE NONE NONE 0.1 0.0 NA
23 23 DURATION CD ROOT-S-VP-NP-ADJP-NP-CD NONE NONE 0.5 23_yrs_old Old 23 NONE NONE NONE 23 0.2 0.0 PatientIntroduction_Ageinyears
yrs yr DURATION NNS ROOT-S-VP-NP-ADJP-NP-NNS NONE NONE 0.5 23_yrs_old Old 23 NONE NONE NONE 23 0.2 0.0 PatientIntroduction_Ageinyears
old old DURATION JJ ROOT-S-VP-NP-ADJP-JJ NONE NONE 0.5 23_yrs_old Old 23 NONE NONE NONE 23 0.2 0.0 PatientIntroduction_Ageinyears
under under O IN ROOT-S-VP-NP-ADJP-PP-IN NONE NONE 0.5 under_dr_Cathy, Physicians Delayed_Release_Dosage_Form Doctor_-_Title NONE NONE Physicians 0.2 0.0 NA
dr dr O NN ROOT-S-VP-NP-ADJP-PP-NP-NN NONE NONE 0.5 under_dr_Cathy, Physicians Delayed_Release_Dosage_Form Doctor_-_Title NONE NONE Physicians 0.2 0.0 PatientIntroduction_UnderDr_GivenNames/Initials
Cathy Cathy PERSON NNP ROOT-S-VP-NP-ADJP-PP-NP-NNP NONE NONE 0.5 under_dr_Cathy, Physicians Delayed_Release_Dosage_Form Doctor_-_Title NONE NONE Physicians 0.3 0.0 PatientIntroduction_UnderDr_GivenNames/Initials
, , O , ROOT-S-VP-NP-, NONE NONE 1.0 under_dr_Cathy, Physicians Delayed_Release_Dosage_Form Doctor_-_Title NONE NONE Physicians 0.3 0.0 NA
came come O VBD ROOT-S-VP-NP-SBAR-S-VP-VBD NONE NONE 0.5 came NONE NONE NONE NONE NONE NONE 0.3 0.0 NA
in in O IN ROOT-S-PP-IN NONE NONE 1.0 in NONE NONE NONE NONE NONE NONE 0.3 0.0 NA
due due O JJ ROOT-S-VP-NP-SBAR-S-VP-PP-UCP-ADJP-JJ NONE NONE 1.0 due_to_workplace_injury Injury trauma_qualifier Workplace NONE NONE Workplace 0.3 0.0 NA
to to O TO ROOT-S-VP-NP-SBAR-S-VP-PP-UCP-ADJP-PP-TO NONE NONE 1.0 due_to_workplace_injury Injury trauma_qualifier Workplace NONE NONE Workplace 0.3 0.0 NA
workplace workplace O NN ROOT-S-VP-NP-SBAR-S-VP-PP-UCP-ADJP-PP-NP-NN NONE NONE 0.5 due_to_workplace_injury Injury trauma_qualifier Workplace NONE NONE Workplace 0.4 0.0 PatientIntroduction_AdmissionReason/Diagnosis
injury injury O NN ROOT-S-VP-NP-SBAR-S-VP-PP-UCP-ADJP-PP-NP-NN NONE NONE 0.5 due_to_workplace_injury Injury trauma_qualifier Workplace NONE NONE Workplace 0.4 0.0 PatientIntroduction_AdmissionReason/Diagnosis
and and O CC ROOT-S-VP-NP-SBAR-S-VP-PP-UCP-CC NONE NONE 1.0 and NONE NONE NONE NONE NONE NONE 0.4 0.0 NA
diagnosed diagnose O VBN ROOT-S-VP-NP-SBAR-S-VP-PP-UCP-VP-VBN NONE NONE 0.5 diagnosed Diagnosis NONE NONE NONE NONE Diagnosis 0.4 0.0 NA
with with O IN ROOT-S-VP-NP-SBAR-S-VP-PP-UCP-VP-PP-IN NONE NONE 0.5 with_lung_cancer Malignant_Neoplasms Lung Cancer_Genus Entire_lung Primary_malignant_neoplasm Lung 0.4 0.0 NA
lung lung O NN ROOT-S-VP-NP-SBAR-S-VP-PP-UCP-VP-PP-NP-NP-NN NONE NONE 1.0 with_lung_cancer Malignant_Neoplasms Lung Cancer_Genus Entire_lung Primary_malignant_neoplasm Lung 0.5 0.5 PatientIntroduction_Disease/ProblemHistory
cancer cancer O NN ROOT-S-VP-NP-SBAR-S-VP-PP-UCP-VP-PP-NP-NP-NN NONE NONE 0.5 with_lung_cancer Malignant_Neoplasms Lung Cancer_Genus Entire_lung Primary_malignant_neoplasm Lung 0.5 0.0 PatientIntroduction_Disease/ProblemHistory
due due O JJ ROOT-S-VP-NP-SBAR-S-VP-PP-UCP-ADJP-JJ NONE NONE 1.0 due_to_inhalation Inspiration_function Inhalation_Route_of_Drug_Administration Inhalation_Dosing_Unit Inhalation_preparations Inhalation_Drug_Administration Inhalation_Dosing_Unit 0.5 0.0 NA
to to O TO ROOT-S-VP-NP-SBAR-S-VP-PP-UCP-ADJP-PP-TO NONE NONE 1.0 due_to_inhalation Inspiration_function Inhalation_Route_of_Drug_Administration Inhalation_Dosing_Unit Inhalation_preparations Inhalation_Drug_Administration Inhalation_Dosing_Unit 0.5 0.0 NA
inhalation inhalation O NN ROOT-S-VP-NP-SBAR-S-VP-PP-UCP-VP-PP-NP-ADJP-PP-NP-NP-NN NONE NONE 0.5 due_to_inhalation Inspiration_function Inhalation_Route_of_Drug_Administration Inhalation_Dosing_Unit Inhalation_preparations Inhalation_Drug_Administration Inhalation_Dosing_Unit 0.5 0.5 PatientIntroduction_AdmissionReason/Diagnosis
of of O IN ROOT-S-VP-NP-SBAR-S-VP-PP-UCP-VP-PP-NP-ADJP-PP-NP-PP-IN NONE NONE 0.5 of_grind_metal_steel. Steel Metals Removal_by_grinding NONE NONE Removal_by_grinding 0.6 0.0 PatientIntroduction_AdmissionReason/Diagnosis
grind grind O NN ROOT-S-VP-NP-SBAR-S-VP-PP-UCP-VP-PP-NP-ADJP-PP-NP-PP-NP-NN NONE NONE 0.5 of_grind_metal_steel. Steel Metals Removal_by_grinding NONE NONE Removal_by_grinding 0.6 0.0 PatientIntroduction_AdmissionReason/Diagnosis
metal metal O NN ROOT-S-VP-NP-SBAR-S-VP-PP-UCP-VP-PP-NP-ADJP-PP-NP-PP-NP-NN NONE NONE 0.5 of_grind_metal_steel. Steel Metals Removal_by_grinding NONE NONE Removal_by_grinding 0.6 0.0 PatientIntroduction_AdmissionReason/Diagnosis
steel.for steel.for O NN ROOT-S-VP-NP-SBAR-S-VP-PP-UCP-VP-PP-NP-ADJP-PP-NP-PP-NP-NN NONE NONE 0.5 NONE NONE NONE NONE NONE NONE NONE 0.6 0.0 NA
lung lung O NN ROOT-S-VP-NP-SBAR-S-VP-PP-UCP-VP-PP-NP-NP-NN NONE NONE 1.0 for_lung_biopsy_tom. PRPF6_gene Biopsy Lung Biopsy_of_lung biopsy_characteristics Lung 0.6 0.5 Appointment/Procedure_Description
biopsy biopsy O NN ROOT-S-VP-NP-SBAR-S-VP-PP-UCP-VP-PP-NP-NN NONE NONE 0.5 for_lung_biopsy_tom. PRPF6_gene Biopsy Lung Biopsy_of_lung biopsy_characteristics Lung 0.7 0.0 Appointment/Procedure_Description
tom.on tom.on O NN ROOT-S-NP-NP-NN NONE NONE 0.5 NONE NONE NONE NONE NONE NONE NONE 0.7 0.0 NA
3l 3l O NN ROOT-S-NP-NP-NN NONE NONE 0.5 on_3l_oxygen_per_nasal_prongs.ambulant Ambulation Nasal_prongs Transnasal_approach Nose Oxygen Oxygen 0.7 0.0 Medication_Medicine
oxygen oxygen O NN ROOT-S-NP-NP-NN NONE NONE 0.5 on_3l_oxygen_per_nasal_prongs.ambulant Ambulation Nasal_prongs Transnasal_approach Nose Oxygen Oxygen 0.7 0.5 Medication_Medicine
per per O IN ROOT-S-NP-PP-IN NONE NONE 0.5 on_3l_oxygen_per_nasal_prongs.ambulant Ambulation Nasal_prongs Transnasal_approach Nose Oxygen Oxygen 0.7 0.0 Medication_Medicine
nasal nasal O JJ ROOT-S-NP-PP-NP-JJ NONE NONE 0.5 on_3l_oxygen_per_nasal_prongs.ambulant Ambulation Nasal_prongs Transnasal_approach Nose Oxygen Oxygen 0.8 0.5 Medication_Medicine
prongs.ambulant prongs.ambulant O NN ROOT-S-NP-PP-NP-NN NONE NONE 0.5 on_3l_oxygen_per_nasal_prongs.ambulant Ambulation Nasal_prongs Transnasal_approach Nose Oxygen Oxygen 0.8 0.0 NA
and and O CC ROOT-S-VP-NP-SBAR-S-VP-PP-UCP-CC NONE NONE 1.0 and NONE NONE NONE NONE NONE NONE 0.8 0.0 NA
self self O NN ROOT-S-NP-PP-NP-NN NONE NONE 0.5 self_caring. Caring care_activity NONE NONE NONE Caring 0.8 0.0 MyShift_ActivitiesOfDailyLiving
caring caring O NN ROOT-S-NP-PP-NP-NN NONE NONE 0.5 self_caring. Caring care_activity NONE NONE NONE Caring 0.8 0.0 MyShift_ActivitiesOfDailyLiving
. . O . ROOT-S-. NONE NONE 1.0 self_caring. Caring care_activity NONE NONE NONE Caring 0.8 0.0 NA

on on O IN ROOT-FRAG-PP-IN NONE NONE 0.5 on_regular_pain_relief.awaiting_doctor's_rounds. Round_shape Pain_relief Pain Physicians Regular Regular 0.9 0.0 Medication_Status
regular regular O JJ ROOT-FRAG-PP-NP-NP-JJ NONE NONE 0.5 on_regular_pain_relief.awaiting_doctor's_rounds. Round_shape Pain_relief Pain Physicians Regular Regular 0.9 0.0 Medication_Dosage
pain pain O NN ROOT-FRAG-PP-NP-NP-NN NONE NONE 0.5 on_regular_pain_relief.awaiting_doctor's_rounds. Round_shape Pain_relief Pain Physicians Regular Regular 0.9 0.5 Medication_Medicine
relief.awaiting relief.awaiting O VBG ROOT-FRAG-PP-NP-VP-VBG NONE NONE 0.5 on_regular_pain_relief.awaiting_doctor's_rounds. Round_shape Pain_relief Pain Physicians Regular Regular 0.9 0.0 NA
doctor doctor O NN ROOT-FRAG-PP-NP-VP-NP-NP-NN NONE NONE 0.5 on_regular_pain_relief.awaiting_doctor's_rounds. Round_shape Pain_relief Pain Physicians Regular Regular 0.9 0.0 Appointment/Procedure_Description
's 's O POS ROOT-FRAG-PP-NP-VP-NP-NP-POS NONE NONE 0.5 on_regular_pain_relief.awaiting_doctor's_rounds. Round_shape Pain_relief Pain Physicians Regular Regular 1.0 0.0 Appointment/Procedure_Description
rounds round O NNS ROOT-FRAG-PP-NP-VP-NP-NNS NONE NONE 0.5 on_regular_pain_relief.awaiting_doctor's_rounds. Round_shape Pain_relief Pain Physicians Regular Regular 1.0 0.0 Appointment/Procedure_Description
. . O . ROOT-FRAG-. NONE NONE 1.0 on_regular_pain_relief.awaiting_doctor's_rounds. Round_shape Pain_relief Pain Physicians Regular Regular 1.0 0.0 NA
