# Supplementary material for: Adapting State-of-the-Art Deep Language Models to Clinical Information Extraction Systems: Potentials, Challenges, and Solutions
Source: JMIR Med Inform. 2019 Apr 25;7(2):e11499. doi: 10.2196/11499 (PMC6658232; doi:10.2196/11499)
Supplement: Multimedia Appendix 2 [file medinform_v7i2e11499_app2.zip › CRF/340.xml.data]

In in O IN ROOT-S-S-PP-IN NONE NONE 0.6 In_bed_10_room_4 Beds Room NONE NONE NONE Beds 0.0 0.0 NA
bed bed O NN ROOT-S-S-PP-NP-NN NONE NONE 0.6 In_bed_10_room_4 Beds Room NONE NONE NONE Beds 0.0 0.0 PatientIntroduction_CurrentBed
10 10 NUMBER CD ROOT-S-S-PP-NP-CD NONE NONE 0.2 In_bed_10_room_4 Beds Room NONE NONE NONE Beds 0.0 0.0 PatientIntroduction_CurrentBed
room room O NN ROOT-S-S-NP-NN NONE NONE 0.2 In_bed_10_room_4 Beds Room NONE NONE NONE Beds 0.0 0.0 PatientIntroduction_CurrentRoom
4 4 NUMBER CD ROOT-S-S-NP-CD NONE NONE 0.2 In_bed_10_room_4 Beds Room NONE NONE NONE Beds 0.1 0.0 PatientIntroduction_CurrentRoom
is be O VBZ ROOT-S-S-VP-VBZ NONE NONE 1.0 is NONE NONE NONE NONE NONE NONE 0.1 0.0 NA
Linnea Linnea PERSON NNP ROOT-S-S-VP-NP-NNP NONE NONE 0.2 Linnea_whyte, NONE NONE NONE NONE NONE NONE 0.1 0.0 PatientIntroduction_GivenNames/Initials
whyte whyte O NNP ROOT-S-S-VP-NP-NNP NONE NONE 0.2 Linnea_whyte, NONE NONE NONE NONE NONE NONE 0.1 0.0 PatientIntroduction_Lastname
, , O , ROOT-S-, NONE NONE 1.0 Linnea_whyte, NONE NONE NONE NONE NONE NONE 0.1 0.0 NA
65 65 DURATION CD ROOT-S-NP-CD NONE NONE 0.2 65_yr_old_female, Female Woman Females Female,_Self-Report Female_Phenotype 65 0.1 0.0 PatientIntroduction_Ageinyears
yr yr DURATION NN ROOT-S-NP-NN NONE NONE 0.2 65_yr_old_female, Female Woman Females Female,_Self-Report Female_Phenotype 65 0.1 0.0 PatientIntroduction_Ageinyears
old old DURATION JJ ROOT-S-NP-JJ NONE NONE 0.2 65_yr_old_female, Female Woman Females Female,_Self-Report Female_Phenotype 65 0.1 0.0 PatientIntroduction_Ageinyears
female female O NN ROOT-S-NP-NN NONE NONE 0.2 65_yr_old_female, Female Woman Females Female,_Self-Report Female_Phenotype 65 0.1 0.5 PatientIntroduction_Gender
, , O , ROOT-S-, NONE NONE 1.0 65_yr_old_female, Female Woman Females Female,_Self-Report Female_Phenotype 65 0.2 0.0 NA
under under O IN ROOT-S-PP-IN NONE NONE 0.2 under_Dr_daniel, Daniels Physicians Delayed_Release_Dosage_Form Doctor_-_Title NONE Physicians 0.2 0.0 NA
Dr Dr O NNP ROOT-S-PP-NP-NNP NONE NONE 0.2 under_Dr_daniel, Daniels Physicians Delayed_Release_Dosage_Form Doctor_-_Title NONE Physicians 0.2 0.0 PatientIntroduction_UnderDr_GivenNames/Initials
daniel daniel PERSON NNP ROOT-S-PP-NP-NNP NONE NONE 0.2 under_Dr_daniel, Daniels Physicians Delayed_Release_Dosage_Form Doctor_-_Title NONE Physicians 0.2 0.0 PatientIntroduction_UnderDr_GivenNames/Initials
, , O , ROOT-S-, NONE NONE 1.0 under_Dr_daniel, Daniels Physicians Delayed_Release_Dosage_Form Doctor_-_Title NONE Physicians 0.2 0.0 NA
came come O VBD ROOT-S-VP-VBD NONE NONE 0.2 came NONE NONE NONE NONE NONE NONE 0.2 0.0 NA
in in O IN ROOT-S-S-PP-IN NONE NONE 0.6 in NONE NONE NONE NONE NONE NONE 0.2 0.0 NA
with with O IN ROOT-S-VP-PP-IN NONE NONE 0.6 with_suspected_alzheimers._patient_pleasantly Patients Suspected_diagnosis Suspected_qualifier Allergy_Clinical_Status_-_Suspect NONE Suspected_diagnosis 0.2 0.0 NA
suspected suspect O VBN ROOT-S-VP-PP-NP-VBN NONE NONE 0.2 with_suspected_alzheimers._patient_pleasantly Patients Suspected_diagnosis Suspected_qualifier Allergy_Clinical_Status_-_Suspect NONE Suspected_diagnosis 0.3 0.0 NA
alzheimers alzheimer O NNS ROOT-S-VP-PP-NP-NNS NONE NONE 0.2 with_suspected_alzheimers._patient_pleasantly Patients Suspected_diagnosis Suspected_qualifier Allergy_Clinical_Status_-_Suspect NONE Suspected_diagnosis 0.3 0.0 PatientIntroduction_Disease/ProblemHistory
. . O . ROOT-S-. NONE NONE 0.8 with_suspected_alzheimers._patient_pleasantly Patients Suspected_diagnosis Suspected_qualifier Allergy_Clinical_Status_-_Suspect NONE Suspected_diagnosis 0.3 0.0 NA

patient patient O NN ROOT-S-S-NP-NP-NN NONE NONE 0.2 with_suspected_alzheimers._patient_pleasantly Patients Suspected_diagnosis Suspected_qualifier Allergy_Clinical_Status_-_Suspect NONE Suspected_diagnosis 0.3 0.0 NA
pleasantly pleasantly O RB ROOT-S-S-NP-ADJP-RB NONE NONE 0.2 with_suspected_alzheimers._patient_pleasantly Patients Suspected_diagnosis Suspected_qualifier Allergy_Clinical_Status_-_Suspect NONE Suspected_diagnosis 0.3 0.0 NA
confused confused O JJ ROOT-S-S-NP-ADJP-JJ NONE NONE 0.2 confused Confusion Precaution_Code_-_Confused NONE NONE NONE Precaution_Code_-_Confused 0.3 0.0 MyShift_OtherObservation
, , O , ROOT-S-S-, NONE NONE 1.0 , NONE NONE NONE NONE NONE NONE 0.3 0.0 NA
need need O VBP ROOT-S-S-VP-VBP NONE NONE 0.2 need_1-2 Needs Patient_need_for_(contextual_qualifier) NONE NONE NONE Needs 0.3 0.0 MyShift_ActivitiesOfDailyLiving
1-2 1-2 NUMBER CD ROOT-S-S-VP-S-NP-CD NONE NONE 0.2 need_1-2 Needs Patient_need_for_(contextual_qualifier) NONE NONE NONE Needs 0.3 0.0 MyShift_ActivitiesOfDailyLiving
assist assist O VB ROOT-S-S-VP-S-VP-VB NONE NONE 0.2 assist Helping_Behavior Assisting_(procedure) Assisted_(qualifier_value) NONE NONE Assisting_(procedure) 0.4 0.0 MyShift_ActivitiesOfDailyLiving
with with O IN ROOT-S-S-VP-S-VP-PP-IN NONE NONE 0.6 with_adls, Activities_of_Daily_Living_(activity) SGCA_gene NONE NONE NONE Activities_of_Daily_Living_(activity) 0.4 0.0 MyShift_ActivitiesOfDailyLiving
adls adl O NNS ROOT-S-S-VP-S-VP-PP-NP-NP-NNS NONE NONE 0.2 with_adls, Activities_of_Daily_Living_(activity) SGCA_gene NONE NONE NONE Activities_of_Daily_Living_(activity) 0.4 0.0 MyShift_ActivitiesOfDailyLiving
, , O , ROOT-S-S-, NONE NONE 1.0 with_adls, Activities_of_Daily_Living_(activity) SGCA_gene NONE NONE NONE Activities_of_Daily_Living_(activity) 0.4 0.0 NA
refusing refuse O VBG ROOT-S-S-VP-S-VP-PP-NP-VP-VBG NONE NONE 0.2 refusing Garbage Refused_-_Completion_Status_for_valid_values Refused Refused_(qualifier_value) NONE Refused_(qualifier_value) 0.4 0.0 MyShift_ActivitiesOfDailyLiving
to to O TO ROOT-S-S-VP-S-VP-PP-NP-VP-S-VP-TO NONE NONE 0.2 to To NONE NONE NONE NONE To 0.4 0.0 MyShift_ActivitiesOfDailyLiving
eat eat O VB ROOT-S-S-VP-S-VP-PP-NP-VP-S-VP-VP-VB NONE NONE 0.2 eat Eating NONE NONE NONE NONE Eating 0.4 0.0 MyShift_ActivitiesOfDailyLiving
and and O CC ROOT-S-S-VP-S-VP-PP-NP-VP-S-VP-VP-CC NONE NONE 0.6 and NONE NONE NONE NONE NONE NONE 0.4 0.0 MyShift_ActivitiesOfDailyLiving
drink.on drink.on O VB ROOT-S-S-VP-S-VP-PP-NP-VP-S-VP-VP-VB NONE NONE 0.2 NONE NONE NONE NONE NONE NONE NONE 0.4 0.0 NA
ongoing ongoing O JJ ROOT-S-S-VP-S-VP-PP-NP-VP-S-VP-VP-NP-JJ NONE NONE 0.2 on_ongoing_close_monitoring Preventive_monitoring Clinical_Trials,_Monitoring Continuous Closed NONE Continuous 0.5 0.0 Appointment/Procedure_Status
close close O JJ ROOT-S-S-VP-S-VP-PP-NP-VP-S-VP-VP-NP-JJ NONE NONE 0.2 on_ongoing_close_monitoring Preventive_monitoring Clinical_Trials,_Monitoring Continuous Closed NONE Continuous 0.5 0.5 NA
monitoring monitoring O NN ROOT-S-S-VP-S-VP-PP-NP-VP-S-VP-VP-NP-NN NONE NONE 0.2 on_ongoing_close_monitoring Preventive_monitoring Clinical_Trials,_Monitoring Continuous Closed NONE Continuous 0.5 0.0 Appointment/Procedure_Description
and and O CC ROOT-S-S-VP-S-VP-PP-NP-VP-S-VP-VP-CC NONE NONE 0.6 and NONE NONE NONE NONE NONE NONE 0.5 0.0 NA
she she O PRP ROOT-S-S-NP-PRP NONE NONE 1.0 she NONE NONE NONE NONE NONE NONE 0.5 0.0 PatientIntroduction_Gender
is be O VBZ ROOT-S-S-VP-VBZ NONE NONE 1.0 is NONE NONE NONE NONE NONE NONE 0.5 0.0 NA
climbing climb O VBG ROOT-S-S-VP-VP-VBG NONE NONE 0.2 climbing Does_climb Climbing NONE NONE NONE Does_climb 0.5 0.0 MyShift_OtherObservation
out out O IN ROOT-S-S-VP-VP-PRT-IN NONE NONE 0.2 out_of_bed Beds NONE NONE NONE NONE Beds 0.5 0.0 MyShift_OtherObservation
of of O IN ROOT-S-S-VP-VP-PP-IN NONE NONE 0.2 out_of_bed Beds NONE NONE NONE NONE Beds 0.5 0.0 MyShift_OtherObservation
bed bed O NN ROOT-S-S-VP-VP-PP-NP-NN NONE NONE 0.6 out_of_bed Beds NONE NONE NONE NONE Beds 0.6 0.0 MyShift_OtherObservation
so so O IN ROOT-S-S-VP-VP-SBAR-IN NONE NONE 0.2 so NONE NONE NONE NONE NONE NONE 0.6 0.0 NA
she she O PRP ROOT-S-S-NP-PRP NONE NONE 1.0 she NONE NONE NONE NONE NONE NONE 0.6 0.0 PatientIntroduction_Gender
was be O VBD ROOT-S-S-VP-VP-SBAR-S-VP-VBD NONE NONE 0.2 was NONE NONE NONE NONE NONE NONE 0.6 0.0 NA
put put O VBN ROOT-S-S-VP-VP-SBAR-S-VP-VP-VBN NONE NONE 0.2 put put_-_instruction_imperative NONE NONE NONE NONE put_-_instruction_imperative 0.6 0.0 NA
in in O IN ROOT-S-S-VP-VP-SBAR-S-VP-VP-PP-IN NONE NONE 0.6 in_a_high_low_bed Beds High low Abnormally_high Abnormally_low_(qualifier_value) High 0.6 0.0 NA
a a O DT ROOT-S-S-VP-VP-SBAR-S-VP-VP-PP-NP-DT NONE NONE 0.2 in_a_high_low_bed Beds High low Abnormally_high Abnormally_low_(qualifier_value) High 0.6 0.0 NA
high high O JJ ROOT-S-S-VP-VP-SBAR-S-VP-VP-PP-NP-JJ NONE NONE 0.2 in_a_high_low_bed Beds High low Abnormally_high Abnormally_low_(qualifier_value) High 0.6 0.5 MyShift_RiskManagement
low low O JJ ROOT-S-S-VP-VP-SBAR-S-VP-VP-PP-NP-JJ NONE NONE 0.2 in_a_high_low_bed Beds High low Abnormally_high Abnormally_low_(qualifier_value) High 0.6 0.5 MyShift_RiskManagement
bed bed O NN ROOT-S-S-VP-VP-PP-NP-NN NONE NONE 0.6 in_a_high_low_bed Beds High low Abnormally_high Abnormally_low_(qualifier_value) High 0.7 0.0 MyShift_RiskManagement
as as O IN ROOT-S-SBAR-IN NONE NONE 0.2 as NONE NONE NONE NONE NONE NONE 0.7 0.0 NA
she she O PRP ROOT-S-S-NP-PRP NONE NONE 1.0 she NONE NONE NONE NONE NONE NONE 0.7 0.0 PatientIntroduction_Gender
is be O VBZ ROOT-S-S-VP-VBZ NONE NONE 1.0 is NONE NONE NONE NONE NONE NONE 0.7 0.0 NA
falls fall O VBZ ROOT-S-SBAR-S-VP-VP-VBZ NONE NONE 0.2 falls Falls NONE NONE NONE NONE Falls 0.7 0.0 MyShift_RiskManagement
risk.she risk.she O NN ROOT-S-SBAR-S-VP-VP-SBAR-S-NP-NN NONE NONE 0.2 NONE NONE NONE NONE NONE NONE NONE 0.7 0.0 NA
can can O MD ROOT-S-SBAR-S-VP-VP-SBAR-S-VP-MD NONE NONE 0.2 can NONE NONE NONE NONE NONE NONE 0.7 0.0 MyShift_ActivitiesOfDailyLiving
mobilise mobilise O VB ROOT-S-SBAR-S-VP-VP-SBAR-S-VP-VP-VB NONE NONE 0.2 mobilise Therapeutic_Mobilization Does_mobilize NONE NONE NONE Does_mobilize 0.7 0.0 MyShift_ActivitiesOfDailyLiving
with with O IN ROOT-S-S-VP-S-VP-PP-IN NONE NONE 0.6 with_commode_chair Chairs Chairperson Commode NONE NONE Commode 0.8 0.0 MyShift_ActivitiesOfDailyLiving
commode commode O NN ROOT-S-SBAR-S-VP-VP-SBAR-S-VP-VP-PP-NP-NN NONE NONE 0.2 with_commode_chair Chairs Chairperson Commode NONE NONE Commode 0.8 0.0 MyShift_ActivitiesOfDailyLiving
chair chair O NN ROOT-S-SBAR-S-VP-VP-SBAR-S-VP-VP-PP-NP-NN NONE NONE 0.2 with_commode_chair Chairs Chairperson Commode NONE NONE Commode 0.8 0.0 MyShift_ActivitiesOfDailyLiving
and and O CC ROOT-S-S-VP-S-VP-PP-NP-VP-S-VP-VP-CC NONE NONE 0.6 and NONE NONE NONE NONE NONE NONE 0.8 0.0 NA
she she O PRP ROOT-S-S-NP-PRP NONE NONE 1.0 she NONE NONE NONE NONE NONE NONE 0.8 0.0 PatientIntroduction_Gender
is be O VBZ ROOT-S-S-VP-VBZ NONE NONE 1.0 is NONE NONE NONE NONE NONE NONE 0.8 0.0 NA
doubly doubly O RB ROOT-S-S-VP-ADJP-RB NONE NONE 0.2 doubly_incontinent. Incontinent Incontinence Urinary_Incontinence NONE NONE Incontinent 0.8 0.0 MyShift_Output/Diuresis/BowelMovement
incontinent incontinent O JJ ROOT-S-S-VP-ADJP-JJ NONE NONE 0.2 doubly_incontinent. Incontinent Incontinence Urinary_Incontinence NONE NONE Incontinent 0.8 0.0 MyShift_Output/Diuresis/BowelMovement
. . O . ROOT-S-. NONE NONE 0.8 doubly_incontinent. Incontinent Incontinence Urinary_Incontinence NONE NONE Incontinent 0.8 0.0 NA

she she O PRP ROOT-S-NP-PRP NONE NONE 1.0 she NONE NONE NONE NONE NONE NONE 0.9 0.0 PatientIntroduction_Gender
is be O VBZ ROOT-S-VP-VBZ NONE NONE 1.0 is NONE NONE NONE NONE NONE NONE 0.9 0.0 NA
for for O IN ROOT-S-VP-PP-IN NONE NONE 0.2 for_medication_review Review_[Publication_Type] Act_Class_-_review Review_of_medication Pharmaceutical_Preparations Medications:Presence_or_Identity:Duration_of_the_study:^Patient:Nominal Pharmaceutical_Preparations 0.9 0.0 NA
medication medication O NN ROOT-S-VP-PP-NP-NN NONE NONE 0.2 for_medication_review Review_[Publication_Type] Act_Class_-_review Review_of_medication Pharmaceutical_Preparations Medications:Presence_or_Identity:Duration_of_the_study:^Patient:Nominal Pharmaceutical_Preparations 0.9 0.0 Appointment/Procedure_Description
review review O NN ROOT-S-VP-PP-NP-NN NONE NONE 0.2 for_medication_review Review_[Publication_Type] Act_Class_-_review Review_of_medication Pharmaceutical_Preparations Medications:Presence_or_Identity:Duration_of_the_study:^Patient:Nominal Pharmaceutical_Preparations 0.9 0.0 Appointment/Procedure_Description
by by O IN ROOT-S-VP-PP-IN NONE NONE 0.2 by_the_team._nil_other_issues Problem Issue_(document) Nil Team Others Team 0.9 0.0 NA
the the O DT ROOT-S-VP-PP-NP-DT NONE NONE 0.2 by_the_team._nil_other_issues Problem Issue_(document) Nil Team Others Team 0.9 0.0 NA
team team O NN ROOT-S-VP-PP-NP-NN NONE NONE 0.2 by_the_team._nil_other_issues Problem Issue_(document) Nil Team Others Team 0.9 0.0 Appointment/Procedure_ClinicianTitle
. . O . ROOT-S-. NONE NONE 0.8 by_the_team._nil_other_issues Problem Issue_(document) Nil Team Others Team 0.9 0.0 NA

nil nil O NN ROOT-S-NP-NN NONE NONE 0.2 by_the_team._nil_other_issues Problem Issue_(document) Nil Team Others Team 1.0 0.0 MyShift_Status
other other O JJ ROOT-S-NP-JJ NONE NONE 0.2 by_the_team._nil_other_issues Problem Issue_(document) Nil Team Others Team 1.0 0.0 MyShift_Status
issues issue O NNS ROOT-S-NP-NNS NONE NONE 0.2 by_the_team._nil_other_issues Problem Issue_(document) Nil Team Others Team 1.0 0.0 MyShift_Status
noted note O VBD ROOT-S-VP-VBD NONE NONE 0.2 noted. Note NONE NONE NONE NONE Note 1.0 0.0 MyShift_Status
. . O . ROOT-S-. NONE NONE 0.8 noted. Note NONE NONE NONE NONE Note 1.0 0.0 NA
