# Supplementary material for: Adapting State-of-the-Art Deep Language Models to Clinical Information Extraction Systems: Potentials, Challenges, and Solutions
Source: JMIR Med Inform. 2019 Apr 25;7(2):e11499. doi: 10.2196/11499 (PMC6658232; doi:10.2196/11499)
Supplement: Multimedia Appendix 2 [file medinform_v7i2e11499_app2.zip › CRF/375.xml.data]

In in O IN ROOT-S-PP-IN NONE NONE 0.5 In_room_6_bed_2 Beds Present Within Room NONE Within 0.0 0.0 NA
room room O NN ROOT-S-PP-NP-NN NONE NONE 0.25 In_room_6_bed_2 Beds Present Within Room NONE Within 0.0 0.0 PatientIntroduction_CurrentRoom
6 6 NUMBER CD ROOT-S-PP-NP-CD NONE NONE 0.25 In_room_6_bed_2 Beds Present Within Room NONE Within 0.1 0.0 PatientIntroduction_CurrentRoom
bed bed O NN ROOT-S-NP-NN NONE NONE 0.25 In_room_6_bed_2 Beds Present Within Room NONE Within 0.1 0.0 PatientIntroduction_CurrentBed
2 2 NUMBER CD ROOT-S-NP-CD NONE NONE 0.25 In_room_6_bed_2 Beds Present Within Room NONE Within 0.1 0.0 PatientIntroduction_CurrentBed
is be O VBZ ROOT-S-VP-VBZ NONE NONE 0.25 is NONE NONE NONE NONE NONE NONE 0.1 0.0 NA
Matthew Matthew PERSON NNP ROOT-S-VP-NP-NP-NNP NONE NONE 0.25 Matthew_Archuleta, NONE NONE NONE NONE NONE NONE 0.1 0.0 PatientIntroduction_GivenNames/Initials
Archuleta Archuleta PERSON NNP ROOT-S-VP-NP-NP-NNP NONE NONE 0.25 Matthew_Archuleta, NONE NONE NONE NONE NONE NONE 0.2 0.0 PatientIntroduction_Lastname
, , O , ROOT-S-VP-NP-, NONE NONE 1.0 Matthew_Archuleta, NONE NONE NONE NONE NONE NONE 0.2 0.0 NA
51 51 DURATION CD ROOT-S-VP-NP-ADJP-NP-CD NONE NONE 0.25 51_yrs_old Old NONE NONE NONE NONE Old 0.2 0.0 PatientIntroduction_Ageinyears
yrs yr DURATION NNS ROOT-S-VP-NP-ADJP-NP-NNS NONE NONE 0.25 51_yrs_old Old NONE NONE NONE NONE Old 0.2 0.0 PatientIntroduction_Ageinyears
old old DURATION JJ ROOT-S-VP-NP-ADJP-JJ NONE NONE 0.25 51_yrs_old Old NONE NONE NONE NONE Old 0.3 0.0 PatientIntroduction_Ageinyears
under under O IN ROOT-S-VP-NP-ADJP-PP-IN NONE NONE 0.25 under_dr_gusto, Physicians Delayed_Release_Dosage_Form Doctor_-_Title NONE NONE Physicians 0.3 0.0 NA
dr dr O NN ROOT-S-VP-NP-ADJP-PP-NP-NN NONE NONE 0.25 under_dr_gusto, Physicians Delayed_Release_Dosage_Form Doctor_-_Title NONE NONE Physicians 0.3 0.0 PatientIntroduction_UnderDr_Lastname
gusto gusto O NN ROOT-S-VP-NP-ADJP-PP-NP-NN NONE NONE 0.25 under_dr_gusto, Physicians Delayed_Release_Dosage_Form Doctor_-_Title NONE NONE Physicians 0.3 0.0 PatientIntroduction_UnderDr_Lastname
, , O , ROOT-S-VP-NP-, NONE NONE 1.0 under_dr_gusto, Physicians Delayed_Release_Dosage_Form Doctor_-_Title NONE NONE Physicians 0.3 0.0 NA
came come O VBD ROOT-S-VP-NP-SBAR-S-VP-VBD NONE NONE 0.25 came NONE NONE NONE NONE NONE NONE 0.4 0.0 NA
in in O IN ROOT-S-PP-IN NONE NONE 0.5 in NONE NONE NONE NONE NONE NONE 0.4 0.0 NA
with with O IN ROOT-S-VP-NP-SBAR-S-VP-PP-IN NONE NONE 0.25 with_kidney_stones_7_days_post_op._puncture_site, Opsiture Site Anatomic_Site Study_Site Kidney_Calculi Kidney 0.4 0.0 NA
kidney kidney O NN ROOT-S-VP-NP-SBAR-S-VP-PP-NP-NN NONE NONE 0.25 with_kidney_stones_7_days_post_op._puncture_site, Opsiture Site Anatomic_Site Study_Site Kidney_Calculi Kidney 0.4 0.0 PatientIntroduction_Disease/ProblemHistory
stones stone O NNS ROOT-S-VP-NP-SBAR-S-VP-PP-NP-NNS NONE NONE 0.25 with_kidney_stones_7_days_post_op._puncture_site, Opsiture Site Anatomic_Site Study_Site Kidney_Calculi Kidney 0.4 0.0 PatientIntroduction_Disease/ProblemHistory
7 7 DURATION CD ROOT-S-VP-NP-SBAR-S-VP-X-NP-ADJP-NP-CD NONE NONE 0.25 with_kidney_stones_7_days_post_op._puncture_site, Opsiture Site Anatomic_Site Study_Site Kidney_Calculi Kidney 0.5 0.0 NA
days day DURATION NNS ROOT-S-VP-NP-SBAR-S-VP-X-NP-ADJP-NP-NNS NONE NONE 0.25 with_kidney_stones_7_days_post_op._puncture_site, Opsiture Site Anatomic_Site Study_Site Kidney_Calculi Kidney 0.5 0.0 NA
post post O JJ ROOT-S-VP-NP-SBAR-S-VP-X-NP-ADJP-JJ NONE NONE 0.25 with_kidney_stones_7_days_post_op._puncture_site, Opsiture Site Anatomic_Site Study_Site Kidney_Calculi Kidney 0.5 0.0 PatientIntroduction_Disease/ProblemHistory
op op O NN ROOT-S-VP-NP-SBAR-S-VP-X-NP-NN NONE NONE 0.25 with_kidney_stones_7_days_post_op._puncture_site, Opsiture Site Anatomic_Site Study_Site Kidney_Calculi Kidney 0.5 0.0 PatientIntroduction_Disease/ProblemHistory
. . O . ROOT-S-. NONE NONE 0.75 with_kidney_stones_7_days_post_op._puncture_site, Opsiture Site Anatomic_Site Study_Site Kidney_Calculi Kidney 0.5 0.0 NA

puncture puncture O NN ROOT-NP-NP-NN NONE NONE 0.25 with_kidney_stones_7_days_post_op._puncture_site, Opsiture Site Anatomic_Site Study_Site Kidney_Calculi Kidney 0.6 0.0 MyShift_Wounds/Skin
site site O NN ROOT-NP-NP-NN NONE NONE 0.25 with_kidney_stones_7_days_post_op._puncture_site, Opsiture Site Anatomic_Site Study_Site Kidney_Calculi Kidney 0.6 0.0 MyShift_Wounds/Skin
, , O , ROOT-NP-, NONE NONE 1.0 with_kidney_stones_7_days_post_op._puncture_site, Opsiture Site Anatomic_Site Study_Site Kidney_Calculi Kidney 0.6 0.0 NA
dry dry O JJ ROOT-NP-NP-NP-JJ NONE NONE 0.25 dry Dry Dryness_(characteristic) NONE NONE NONE Dry 0.6 0.0 MyShift_Wounds/Skin
and and O CC ROOT-NP-NP-CC NONE NONE 0.5 and NONE NONE NONE NONE NONE NONE 0.6 0.0 MyShift_Wounds/Skin
healing healing O NN ROOT-NP-NP-NP-NN NONE NONE 0.25 healing._nil_complaints Chief_complaint_(finding) Wound_Healing Healed Nil NONE Healed 0.7 0.0 MyShift_Wounds/Skin
. . O . ROOT-NP-. NONE NONE 0.75 healing._nil_complaints Chief_complaint_(finding) Wound_Healing Healed Nil NONE Healed 0.7 0.0 NA

nil nil O NN ROOT-S-S-NP-NP-NN NONE NONE 0.25 healing._nil_complaints Chief_complaint_(finding) Wound_Healing Healed Nil NONE Healed 0.7 0.0 MyShift_OtherObservation
complaints complaint O NNS ROOT-S-S-NP-NP-NNS NONE NONE 0.5 healing._nil_complaints Chief_complaint_(finding) Wound_Healing Healed Nil NONE Healed 0.7 0.0 MyShift_OtherObservation
of of O IN ROOT-S-S-NP-PP-IN NONE NONE 0.25 of_pain Pain Pain_NOS_Adverse_Event Painless NONE NONE Pain_NOS_Adverse_Event 0.8 0.0 MyShift_OtherObservation
pain pain O NN ROOT-S-S-NP-PP-NP-NN NONE NONE 0.25 of_pain Pain Pain_NOS_Adverse_Event Painless NONE NONE Pain_NOS_Adverse_Event 0.8 0.5 MyShift_OtherObservation
noted note O VBD ROOT-S-S-VP-VBD NONE NONE 0.25 noted Note NONE NONE NONE NONE Note 0.8 0.0 MyShift_OtherObservation
, , O , ROOT-S-, NONE NONE 1.0 , NONE NONE NONE NONE NONE NONE 0.8 0.0 NA
obs ob O NNS ROOT-S-S-NP-NNS NONE NONE 0.25 obs NONE NONE NONE NONE NONE NONE 0.8 0.0 MyShift_OtherObservation
as as O IN ROOT-S-S-VP-ADVP-IN NONE NONE 0.25 as NONE NONE NONE NONE NONE NONE 0.9 0.0 MyShift_OtherObservation
charted chart O VBN ROOT-S-S-VP-VBN NONE NONE 0.25 charted Charts_(device) Charts_(publication) NONE NONE NONE Charts_(device) 0.9 0.0 MyShift_OtherObservation
and and O CC ROOT-S-CC NONE NONE 0.5 and NONE NONE NONE NONE NONE NONE 0.9 0.0 NA
no no O DT ROOT-S-S-NP-DT NONE NONE 0.25 no_other_complaints Chief_complaint_(finding) Other Others NONE NONE Other 0.9 0.0 MyShift_Status
other other O JJ ROOT-S-S-NP-JJ NONE NONE 0.25 no_other_complaints Chief_complaint_(finding) Other Others NONE NONE Other 0.9 0.0 MyShift_Status
complaints complaint O NNS ROOT-S-S-NP-NP-NNS NONE NONE 0.5 no_other_complaints Chief_complaint_(finding) Other Others NONE NONE Other 1.0 0.0 MyShift_Status
made make O VBN ROOT-S-S-VP-VBN NONE NONE 0.25 made. Make_-_Instruction_Imperative NONE NONE NONE NONE Make_-_Instruction_Imperative 1.0 0.0 MyShift_Status
. . O . ROOT-S-. NONE NONE 0.75 made. Make_-_Instruction_Imperative NONE NONE NONE NONE Make_-_Instruction_Imperative 1.0 0.0 NA
