# Supplementary material for: Adapting State-of-the-Art Deep Language Models to Clinical Information Extraction Systems: Potentials, Challenges, and Solutions
Source: JMIR Med Inform. 2019 Apr 25;7(2):e11499. doi: 10.2196/11499 (PMC6658232; doi:10.2196/11499)
Supplement: Multimedia Appendix 2 [file medinform_v7i2e11499_app2.zip › CRF/359.xml.data]

in in O IN ROOT-S-S-VP-VP-PP-IN NONE NONE 0.6 in_bed_8 Beds NONE NONE NONE NONE Beds 0.0 0.0 NA
bed bed O NN ROOT-S-S-VP-VP-PP-NP-NN NONE NONE 0.2 in_bed_8 Beds NONE NONE NONE NONE Beds 0.0 0.0 PatientIntroduction_CurrentBed
8 8 NUMBER CD ROOT-S-S-VP-VP-PP-NP-CD NONE NONE 0.2 in_bed_8 Beds NONE NONE NONE NONE Beds 0.0 0.0 PatientIntroduction_CurrentBed
is be O VBZ ROOT-S-S-VP-VP-VBZ NONE NONE 0.2 is NONE NONE NONE NONE NONE NONE 0.1 0.0 NA
lola lola O JJ ROOT-S-S-VP-VP-ADJP-JJ NONE NONE 0.2 lola_mckenzie, NONE NONE NONE NONE NONE NONE 0.1 0.0 PatientIntroduction_GivenNames/Initials
mckenzie mckenzie O NN ROOT-S-S-VP-VP-ADJP-SBAR-S-NP-NP-NN NONE NONE 0.2 lola_mckenzie, NONE NONE NONE NONE NONE NONE 0.1 0.0 PatientIntroduction_Lastname
, , O , ROOT-S-S-VP-VP-ADJP-SBAR-S-NP-, NONE NONE 1.0 lola_mckenzie, NONE NONE NONE NONE NONE NONE 0.1 0.0 NA
77 77 DURATION CD ROOT-S-S-VP-VP-ADJP-SBAR-S-NP-NP-NP-ADJP-NP-CD NONE NONE 0.2 77_yrs_old_female Female Woman Females Female,_Self-Report Female_Phenotype Old 0.1 0.0 PatientIntroduction_Ageinyears
yrs yr DURATION NNS ROOT-S-S-VP-VP-ADJP-SBAR-S-NP-NP-NP-ADJP-NP-NNS NONE NONE 0.2 77_yrs_old_female Female Woman Females Female,_Self-Report Female_Phenotype Old 0.1 0.0 PatientIntroduction_Ageinyears
old old DURATION JJ ROOT-S-S-VP-VP-ADJP-SBAR-S-NP-NP-NP-ADJP-JJ NONE NONE 0.2 77_yrs_old_female Female Woman Females Female,_Self-Report Female_Phenotype Old 0.2 0.0 PatientIntroduction_Ageinyears
female female O NN ROOT-S-S-VP-VP-ADJP-SBAR-S-NP-NP-NP-NN NONE NONE 0.2 77_yrs_old_female Female Woman Females Female,_Self-Report Female_Phenotype Old 0.2 0.5 PatientIntroduction_Gender
under under O IN ROOT-S-S-VP-VP-ADJP-SBAR-S-NP-NP-PP-IN NONE NONE 0.2 under_Dr_Goody, Physicians Delayed_Release_Dosage_Form Doctor_-_Title NONE NONE Physicians 0.2 0.0 NA
Dr Dr O NNP ROOT-S-S-VP-VP-ADJP-SBAR-S-NP-NP-PP-NP-NNP NONE NONE 0.2 under_Dr_Goody, Physicians Delayed_Release_Dosage_Form Doctor_-_Title NONE NONE Physicians 0.2 0.0 PatientIntroduction_CurrentBed
Goody Goody O NNP ROOT-S-S-VP-VP-ADJP-SBAR-S-NP-NP-PP-NP-NNP NONE NONE 0.2 under_Dr_Goody, Physicians Delayed_Release_Dosage_Form Doctor_-_Title NONE NONE Physicians 0.2 0.0 PatientIntroduction_CurrentBed
, , O , ROOT-S-S-VP-VP-ADJP-SBAR-S-NP-, NONE NONE 1.0 under_Dr_Goody, Physicians Delayed_Release_Dosage_Form Doctor_-_Title NONE NONE Physicians 0.2 0.0 NA
came come O VBD ROOT-S-S-VP-VP-ADJP-SBAR-S-VP-VBD NONE NONE 0.2 came NONE NONE NONE NONE NONE NONE 0.3 0.0 NA
in in O IN ROOT-S-S-VP-VP-PP-IN NONE NONE 0.6 in NONE NONE NONE NONE NONE NONE 0.3 0.0 NA
with with O IN ROOT-S-S-VP-VP-ADJP-SBAR-S-VP-PP-PP-IN NONE NONE 1.0 with_UTI Urinary_tract_infection AMBP_gene NONE NONE NONE Urinary_tract_infection 0.3 0.0 NA
UTI uti O NN ROOT-S-S-VP-VP-ADJP-SBAR-S-VP-PP-PP-NP-NN NONE NONE 0.2 with_UTI Urinary_tract_infection AMBP_gene NONE NONE NONE Urinary_tract_infection 0.3 0.0 PatientIntroduction_AdmissionReason/Diagnosis
with with O IN ROOT-S-S-VP-VP-ADJP-SBAR-S-VP-PP-PP-IN NONE NONE 1.0 with_history Recording_of_previous_events_(discipline) Historical_aspects_qualifier History_of_present_illness Medical_History Concept_History Medical_History 0.3 0.0 NA
history history O NN ROOT-S-S-VP-VP-ADJP-SBAR-S-VP-PP-NP-NP-NN NONE NONE 0.2 with_history Recording_of_previous_events_(discipline) Historical_aspects_qualifier History_of_present_illness Medical_History Concept_History Medical_History 0.3 0.0 NA
of of O IN ROOT-S-S-VP-VP-ADJP-SBAR-S-VP-PP-NP-PP-IN NONE NONE 0.2 of_the_same. Same NONE NONE NONE NONE Same 0.4 0.0 NA
the the O DT ROOT-S-S-VP-VP-ADJP-SBAR-S-VP-PP-NP-PP-NP-DT NONE NONE 0.2 of_the_same. Same NONE NONE NONE NONE Same 0.4 0.0 NA
same.on same.on O JJ ROOT-S-S-VP-VP-ADJP-SBAR-S-VP-PP-NP-PP-NP-JJ NONE NONE 0.2 NONE NONE NONE NONE NONE NONE NONE 0.4 0.0 NA
ongoing ongoing O JJ ROOT-S-S-VP-VP-ADJP-SBAR-S-VP-PP-NP-PP-NP-JJ NONE NONE 0.4 on_ongoing_iv_fluids, Body_Fluids Liquid_substance Body_Fluids_and_Substances Intravenous_fluid Fluid,_IV Continuous 0.4 0.0 Medication_Status
iv iv O NN ROOT-S-S-VP-VP-ADJP-SBAR-S-VP-PP-NP-PP-NP-NN NONE NONE 0.4 on_ongoing_iv_fluids, Body_Fluids Liquid_substance Body_Fluids_and_Substances Intravenous_fluid Fluid,_IV Continuous 0.4 0.0 Medication_Medicine
fluids fluid O NNS ROOT-S-S-VP-VP-ADJP-SBAR-S-VP-PP-NP-PP-NP-NNS NONE NONE 0.2 on_ongoing_iv_fluids, Body_Fluids Liquid_substance Body_Fluids_and_Substances Intravenous_fluid Fluid,_IV Continuous 0.4 0.0 Medication_Medicine
, , O , ROOT-S-S-VP-VP-ADJP-SBAR-S-NP-, NONE NONE 1.0 on_ongoing_iv_fluids, Body_Fluids Liquid_substance Body_Fluids_and_Substances Intravenous_fluid Fluid,_IV Continuous 0.5 0.0 NA
on on O IN ROOT-S-S-VP-VP-ADJP-SBAR-S-VP-PP-IN NONE NONE 0.4 on_ural_sachets, Sachet Sachet_-_EntityCode Sachet_Dosing_Unit NONE NONE Sachet 0.5 0.0 Medication_Status
ural ural O JJ ROOT-S-S-VP-VP-ADJP-SBAR-S-VP-PP-NP-JJ NONE NONE 0.2 on_ural_sachets, Sachet Sachet_-_EntityCode Sachet_Dosing_Unit NONE NONE Sachet 0.5 0.0 Medication_Medicine
sachets sachet O NNS ROOT-S-S-VP-VP-ADJP-SBAR-S-VP-PP-NP-NNS NONE NONE 0.2 on_ural_sachets, Sachet Sachet_-_EntityCode Sachet_Dosing_Unit NONE NONE Sachet 0.5 0.0 Medication_Medicine
, , O , ROOT-S-S-VP-VP-ADJP-SBAR-S-NP-, NONE NONE 1.0 on_ural_sachets, Sachet Sachet_-_EntityCode Sachet_Dosing_Unit NONE NONE Sachet 0.5 0.0 NA
encouraged encourage O VBD ROOT-S-S-VP-VP-VBD NONE NONE 0.2 encouraged NONE NONE NONE NONE NONE NONE 0.5 0.0 MyShift_Input/Diet
to to O TO ROOT-S-S-VP-VP-S-VP-TO NONE NONE 0.2 to To NONE NONE NONE NONE To 0.6 0.0 MyShift_Input/Diet
eat eat O VB ROOT-S-S-VP-VP-S-VP-VP-VB NONE NONE 0.2 eat Eating NONE NONE NONE NONE Eating 0.6 0.0 MyShift_Input/Diet
and and O CC ROOT-S-S-VP-VP-S-VP-VP-CC NONE NONE 0.4 and NONE NONE NONE NONE NONE NONE 0.6 0.0 MyShift_Input/Diet
drink drink O VB ROOT-S-S-VP-VP-S-VP-VP-VB NONE NONE 0.2 drink, Drink_(dietary_substance) NONE NONE NONE NONE Drink_(dietary_substance) 0.6 0.0 MyShift_Input/Diet
, , O , ROOT-S-S-VP-VP-ADJP-SBAR-S-NP-, NONE NONE 1.0 drink, Drink_(dietary_substance) NONE NONE NONE NONE Drink_(dietary_substance) 0.6 0.0 NA
with with O IN ROOT-S-S-VP-VP-ADJP-SBAR-S-VP-PP-PP-IN NONE NONE 1.0 with_idc Primary_idiopathic_dilated_cardiomyopathy NONE NONE NONE NONE Primary_idiopathic_dilated_cardiomyopathy 0.6 0.0 NA
idc idc O NN ROOT-S-S-VP-PP-NP-NP-NN NONE NONE 0.2 with_idc Primary_idiopathic_dilated_cardiomyopathy NONE NONE NONE NONE Primary_idiopathic_dilated_cardiomyopathy 0.7 0.0 MyShift_Contraption
in in O FW ROOT-S-S-VP-VP-PP-IN NONE NONE 0.6 in_situ_draining_very_cloudy_urine Cloudy_urine Urine In_Urine Cloudy Portion_of_urine Drain_Specimen_Code 0.7 0.0 NA
situ situ O FW ROOT-S-S-VP-PP-NP-VP-ADVP-FW NONE NONE 0.2 in_situ_draining_very_cloudy_urine Cloudy_urine Urine In_Urine Cloudy Portion_of_urine Drain_Specimen_Code 0.7 0.0 NA
draining drain O VBG ROOT-S-S-VP-PP-NP-VP-VBG NONE NONE 0.2 in_situ_draining_very_cloudy_urine Cloudy_urine Urine In_Urine Cloudy Portion_of_urine Drain_Specimen_Code 0.7 0.0 MyShift_Output/Diuresis/BowelMovement
very very O RB ROOT-S-S-VP-PP-NP-VP-NP-NP-ADJP-RB NONE NONE 0.2 in_situ_draining_very_cloudy_urine Cloudy_urine Urine In_Urine Cloudy Portion_of_urine Drain_Specimen_Code 0.7 0.0 MyShift_Output/Diuresis/BowelMovement
cloudy cloudy O JJ ROOT-S-S-VP-PP-NP-VP-NP-NP-ADJP-JJ NONE NONE 0.2 in_situ_draining_very_cloudy_urine Cloudy_urine Urine In_Urine Cloudy Portion_of_urine Drain_Specimen_Code 0.7 0.0 MyShift_Output/Diuresis/BowelMovement
urine urine O NN ROOT-S-S-VP-PP-NP-VP-NP-NP-NN NONE NONE 0.2 in_situ_draining_very_cloudy_urine Cloudy_urine Urine In_Urine Cloudy Portion_of_urine Drain_Specimen_Code 0.8 0.5 MyShift_Output/Diuresis/BowelMovement
on on O IN ROOT-S-S-VP-VP-ADJP-SBAR-S-VP-PP-IN NONE NONE 0.4 on_ongoing_iv_abs.need_1 Needs Continuous Patient_need_for_(contextual_qualifier) NONE NONE Continuous 0.8 0.0 Medication_Status
ongoing ongoing O JJ ROOT-S-S-VP-VP-ADJP-SBAR-S-VP-PP-NP-PP-NP-JJ NONE NONE 0.4 on_ongoing_iv_abs.need_1 Needs Continuous Patient_need_for_(contextual_qualifier) NONE NONE Continuous 0.8 0.0 Medication_Status
iv iv O NN ROOT-S-S-VP-VP-ADJP-SBAR-S-VP-PP-NP-PP-NP-NN NONE NONE 0.4 on_ongoing_iv_abs.need_1 Needs Continuous Patient_need_for_(contextual_qualifier) NONE NONE Continuous 0.8 0.0 Medication_Medicine
abs.need abs.need O VBD ROOT-S-VP-VP-VBD NONE NONE 0.2 on_ongoing_iv_abs.need_1 Needs Continuous Patient_need_for_(contextual_qualifier) NONE NONE Continuous 0.8 0.0 NA
1 1 NUMBER CD ROOT-S-VP-VP-NP-CD NONE NONE 0.2 on_ongoing_iv_abs.need_1 Needs Continuous Patient_need_for_(contextual_qualifier) NONE NONE Continuous 0.8 0.0 MyShift_ActivitiesOfDailyLiving
assist assist O VB ROOT-S-VP-VP-VP-VB NONE NONE 0.2 assist Helping_Behavior Assisting_(procedure) Assisted_(qualifier_value) NONE NONE Assisting_(procedure) 0.9 0.0 MyShift_ActivitiesOfDailyLiving
with with O IN ROOT-S-S-VP-VP-ADJP-SBAR-S-VP-PP-PP-IN NONE NONE 1.0 with_adls Activities_of_Daily_Living_(activity) SGCA_gene NONE NONE NONE Activities_of_Daily_Living_(activity) 0.9 0.0 MyShift_ActivitiesOfDailyLiving
adls adl O NNS ROOT-S-VP-VP-VP-PP-NP-NNS NONE NONE 0.2 with_adls Activities_of_Daily_Living_(activity) SGCA_gene NONE NONE NONE Activities_of_Daily_Living_(activity) 0.9 0.0 MyShift_ActivitiesOfDailyLiving
and and O CC ROOT-S-S-VP-VP-S-VP-VP-CC NONE NONE 0.4 and NONE NONE NONE NONE NONE NONE 0.9 0.0 NA
walks walk O VBZ ROOT-S-VP-VP-VBZ NONE NONE 0.2 walks Does_walk Walking_(activity) NONE NONE NONE Does_walk 0.9 0.0 MyShift_ActivitiesOfDailyLiving
with with O IN ROOT-S-S-VP-VP-ADJP-SBAR-S-VP-PP-PP-IN NONE NONE 1.0 with_a_wheely_walker. Walkers NONE NONE NONE NONE Walkers 0.9 0.0 MyShift_ActivitiesOfDailyLiving
a a O DT ROOT-S-VP-VP-PP-NP-DT NONE NONE 0.2 with_a_wheely_walker. Walkers NONE NONE NONE NONE Walkers 1.0 0.0 MyShift_ActivitiesOfDailyLiving
wheely wheely O JJ ROOT-S-VP-VP-PP-NP-JJ NONE NONE 0.2 with_a_wheely_walker. Walkers NONE NONE NONE NONE Walkers 1.0 0.0 MyShift_ActivitiesOfDailyLiving
walker walker O NN ROOT-S-VP-VP-PP-NP-NN NONE NONE 0.2 with_a_wheely_walker. Walkers NONE NONE NONE NONE Walkers 1.0 0.0 MyShift_ActivitiesOfDailyLiving
. . O . ROOT-S-. NONE NONE 0.2 with_a_wheely_walker. Walkers NONE NONE NONE NONE Walkers 1.0 0.0 NA
