# Supplementary material for: Adapting State-of-the-Art Deep Language Models to Clinical Information Extraction Systems: Potentials, Challenges, and Solutions
Source: JMIR Med Inform. 2019 Apr 25;7(2):e11499. doi: 10.2196/11499 (PMC6658232; doi:10.2196/11499)
Supplement: Multimedia Appendix 2 [file medinform_v7i2e11499_app2.zip › CRF/330.xml.data]

In in O IN ROOT-S-PP-IN NONE NONE 0.63 In_bed_3, Beds NONE NONE NONE NONE Beds 0.0 0.0 NA
bed bed O NN ROOT-S-PP-NP-NN NONE NONE 0.25 In_bed_3, Beds NONE NONE NONE NONE Beds 0.0 0.0 PatientIntroduction_CurrentBed
3 3 NUMBER CD ROOT-S-PP-NP-CD NONE NONE 0.13 In_bed_3, Beds NONE NONE NONE NONE Beds 0.0 0.0 PatientIntroduction_CurrentBed
, , O , ROOT-S-, NONE NONE 1.0 In_bed_3, Beds NONE NONE NONE NONE Beds 0.1 0.0 NA
Ana Ana PERSON NNP ROOT-S-S-NP-NNP NONE NONE 0.13 Ana_Tran, Transition_Rule Ducks anastrozole Anus Anal_(qualifier_value) anastrozole 0.1 0.0 PatientIntroduction_GivenNames/Initials
Tran Tran PERSON NNP ROOT-S-S-NP-NNP NONE NONE 0.13 Ana_Tran, Transition_Rule Ducks anastrozole Anus Anal_(qualifier_value) anastrozole 0.1 0.0 PatientIntroduction_Lastname
, , O , ROOT-S-, NONE NONE 1.0 Ana_Tran, Transition_Rule Ducks anastrozole Anus Anal_(qualifier_value) anastrozole 0.1 0.0 NA
under under O IN ROOT-S-S-PP-IN NONE NONE 0.13 under_dr_Gavin, Physicians Delayed_Release_Dosage_Form Doctor_-_Title NONE NONE Physicians 0.1 0.0 NA
dr dr O NN ROOT-S-S-PP-NP-NN NONE NONE 0.13 under_dr_Gavin, Physicians Delayed_Release_Dosage_Form Doctor_-_Title NONE NONE Physicians 0.1 0.0 PatientIntroduction_UnderDr_GivenNames/Initials
Gavin Gavin PERSON NNP ROOT-S-S-PP-NP-NNP NONE NONE 0.13 under_dr_Gavin, Physicians Delayed_Release_Dosage_Form Doctor_-_Title NONE NONE Physicians 0.1 0.0 PatientIntroduction_UnderDr_GivenNames/Initials
, , O , ROOT-S-, NONE NONE 1.0 under_dr_Gavin, Physicians Delayed_Release_Dosage_Form Doctor_-_Title NONE NONE Physicians 0.1 0.0 NA
came come O VBD ROOT-S-S-VP-VBD NONE NONE 0.13 came NONE NONE NONE NONE NONE NONE 0.2 0.0 NA
in in O IN ROOT-S-PP-IN NONE NONE 0.63 in NONE NONE NONE NONE NONE NONE 0.2 0.0 NA
with with O IN ROOT-S-S-VP-SBAR-S-PP-PP-IN NONE NONE 0.38 with_severe_brain_injury Injury Brain_Injuries trauma_qualifier Brain Severe_(severity_modifier) Severe_(severity_modifier) 0.2 0.0 NA
severe severe O JJ ROOT-S-S-VP-SBAR-S-PP-PP-NP-JJ NONE NONE 0.13 with_severe_brain_injury Injury Brain_Injuries trauma_qualifier Brain Severe_(severity_modifier) Severe_(severity_modifier) 0.2 0.0 PatientIntroduction_Disease/ProblemHistory
brain brain O NN ROOT-S-S-VP-SBAR-S-PP-PP-NP-NN NONE NONE 0.13 with_severe_brain_injury Injury Brain_Injuries trauma_qualifier Brain Severe_(severity_modifier) Severe_(severity_modifier) 0.2 0.0 PatientIntroduction_Disease/ProblemHistory
injury injury O NN ROOT-S-S-VP-SBAR-S-PP-PP-NP-NN NONE NONE 0.13 with_severe_brain_injury Injury Brain_Injuries trauma_qualifier Brain Severe_(severity_modifier) Severe_(severity_modifier) 0.2 0.0 PatientIntroduction_Disease/ProblemHistory
post post O NN ROOT-S-S-VP-SBAR-S-PP-PP-NP-NN NONE NONE 0.13 post_MVA, doxorubicin/mitomycin/vinblastine_protocol MOSAIC_VARIEGATED_ANEUPLOIDY_SYNDROME Motor_vehicle_accident NONE NONE MOSAIC_VARIEGATED_ANEUPLOIDY_SYNDROME 0.2 0.0 NA
MVA mva ORGANIZATION NN ROOT-S-S-VP-SBAR-S-PP-PP-NP-NN NONE NONE 0.13 post_MVA, doxorubicin/mitomycin/vinblastine_protocol MOSAIC_VARIEGATED_ANEUPLOIDY_SYNDROME Motor_vehicle_accident NONE NONE MOSAIC_VARIEGATED_ANEUPLOIDY_SYNDROME 0.3 0.0 PatientIntroduction_AdmissionReason/Diagnosis
, , O , ROOT-S-, NONE NONE 1.0 post_MVA, doxorubicin/mitomycin/vinblastine_protocol MOSAIC_VARIEGATED_ANEUPLOIDY_SYNDROME Motor_vehicle_accident NONE NONE MOSAIC_VARIEGATED_ANEUPLOIDY_SYNDROME 0.3 0.0 NA
on on O IN ROOT-S-S-VP-SBAR-S-PP-IN NONE NONE 0.38 on_ongoing_neuro_obs, Neurological_observations Neurological_observation_regime Continuous NONE NONE Continuous 0.3 0.0 NA
ongoing ongoing O JJ ROOT-S-S-VP-SBAR-S-PP-NP-JJ NONE NONE 0.25 on_ongoing_neuro_obs, Neurological_observations Neurological_observation_regime Continuous NONE NONE Continuous 0.3 0.0 NA
neuro neuro O NN ROOT-S-S-VP-SBAR-S-PP-NP-NN NONE NONE 0.13 on_ongoing_neuro_obs, Neurological_observations Neurological_observation_regime Continuous NONE NONE Continuous 0.3 0.0 MyShift_OtherObservation
obs ob O NNS ROOT-S-S-VP-SBAR-S-PP-NP-NNS NONE NONE 0.13 on_ongoing_neuro_obs, Neurological_observations Neurological_observation_regime Continuous NONE NONE Continuous 0.3 0.0 MyShift_OtherObservation
, , O , ROOT-S-, NONE NONE 1.0 on_ongoing_neuro_obs, Neurological_observations Neurological_observation_regime Continuous NONE NONE Continuous 0.3 0.0 NA
need need O VBP ROOT-S-S-VP-SBAR-S-VP-VBP NONE NONE 0.13 need_2 Needs Patient_need_for_(contextual_qualifier) NONE NONE NONE Needs 0.3 0.0 MyShift_ActivitiesOfDailyLiving
2 2 NUMBER CD ROOT-S-S-VP-SBAR-S-VP-S-NP-CD NONE NONE 0.13 need_2 Needs Patient_need_for_(contextual_qualifier) NONE NONE NONE Needs 0.4 0.0 MyShift_ActivitiesOfDailyLiving
assist assist O VB ROOT-S-S-VP-SBAR-S-VP-S-VP-VB NONE NONE 0.13 assist Helping_Behavior Assisting_(procedure) Assisted_(qualifier_value) NONE NONE Assisting_(procedure) 0.4 0.0 MyShift_ActivitiesOfDailyLiving
with with O IN ROOT-S-S-VP-SBAR-S-PP-PP-IN NONE NONE 0.38 with_adls, Activities_of_Daily_Living_(activity) SGCA_gene NONE NONE NONE Activities_of_Daily_Living_(activity) 0.4 0.0 MyShift_ActivitiesOfDailyLiving
adls adl O NNS ROOT-S-S-VP-SBAR-S-VP-S-VP-PP-NP-NNS NONE NONE 0.13 with_adls, Activities_of_Daily_Living_(activity) SGCA_gene NONE NONE NONE Activities_of_Daily_Living_(activity) 0.4 0.0 MyShift_ActivitiesOfDailyLiving
, , O , ROOT-S-, NONE NONE 1.0 with_adls, Activities_of_Daily_Living_(activity) SGCA_gene NONE NONE NONE Activities_of_Daily_Living_(activity) 0.4 0.0 NA
bed bed O NN ROOT-S-PP-NP-NN NONE NONE 0.25 bed_bound, Beds Bounded_by Binding_action Binding_(Molecular_Function) %_bound_(qualifier_value) Beds 0.4 0.0 NA
bound bind O VBD ROOT-S-S-VP-VBD NONE NONE 0.13 bed_bound, Beds Bounded_by Binding_action Binding_(Molecular_Function) %_bound_(qualifier_value) Beds 0.4 0.0 NA
, , O , ROOT-S-, NONE NONE 1.0 bed_bound, Beds Bounded_by Binding_action Binding_(Molecular_Function) %_bound_(qualifier_value) Beds 0.5 0.0 NA
with with O IN ROOT-S-S-VP-SBAR-S-PP-PP-IN NONE NONE 0.38 with_IDC Primary_idiopathic_dilated_cardiomyopathy NONE NONE NONE NONE Primary_idiopathic_dilated_cardiomyopathy 0.5 0.0 NA
IDC idc ORGANIZATION NN ROOT-S-PP-NP-NP-NN NONE NONE 0.13 with_IDC Primary_idiopathic_dilated_cardiomyopathy NONE NONE NONE NONE Primary_idiopathic_dilated_cardiomyopathy 0.5 0.0 MyShift_Contraption
in in O FW ROOT-S-PP-IN NONE NONE 0.63 in_situ_draining_good_amounts Quantity Good Manufactured_Supplies Drain_device Drain_Specimen_Code Drain_Specimen_Code 0.5 0.0 NA
situ situ O FW ROOT-S-PP-NP-VP-ADVP-FW NONE NONE 0.25 in_situ_draining_good_amounts Quantity Good Manufactured_Supplies Drain_device Drain_Specimen_Code Drain_Specimen_Code 0.5 0.0 NA
draining drain O VBG ROOT-S-PP-NP-VP-VBG NONE NONE 0.13 in_situ_draining_good_amounts Quantity Good Manufactured_Supplies Drain_device Drain_Specimen_Code Drain_Specimen_Code 0.5 0.0 MyShift_Output/Diuresis/BowelMovement
good good O JJ ROOT-S-PP-NP-VP-NP-NP-JJ NONE NONE 0.13 in_situ_draining_good_amounts Quantity Good Manufactured_Supplies Drain_device Drain_Specimen_Code Drain_Specimen_Code 0.5 0.0 MyShift_Output/Diuresis/BowelMovement
amounts amount O NNS ROOT-S-PP-NP-VP-NP-NP-NNS NONE NONE 0.13 in_situ_draining_good_amounts Quantity Good Manufactured_Supplies Drain_device Drain_Specimen_Code Drain_Specimen_Code 0.5 0.0 MyShift_Output/Diuresis/BowelMovement
of of O IN ROOT-S-PP-NP-VP-NP-PP-IN NONE NONE 0.13 of_urine, Urine In_Urine Portion_of_urine Urinary_tract urinary In_Urine 0.6 0.0 MyShift_Output/Diuresis/BowelMovement
urine urine O NN ROOT-S-PP-NP-VP-NP-PP-NP-NP-NN NONE NONE 0.13 of_urine, Urine In_Urine Portion_of_urine Urinary_tract urinary In_Urine 0.6 0.5 MyShift_Output/Diuresis/BowelMovement
, , O , ROOT-S-, NONE NONE 1.0 of_urine, Urine In_Urine Portion_of_urine Urinary_tract urinary In_Urine 0.6 0.0 NA
NGT NGT ORGANIZATION NNP ROOT-S-PP-NP-VP-NP-PP-NP-NP-NP-NNP NONE NONE 0.13 NGT NONE NONE NONE NONE NONE NONE 0.6 0.0 MyShift_Contraption
in in O FW ROOT-S-PP-IN NONE NONE 0.63 in_situ NONE NONE NONE NONE NONE NONE 0.6 0.0 NA
situ situ O FW ROOT-S-PP-NP-VP-ADVP-FW NONE NONE 0.25 in_situ NONE NONE NONE NONE NONE NONE 0.6 0.0 NA
and and O CC ROOT-S-PP-NP-VP-NP-PP-NP-CC NONE NONE 0.38 and NONE NONE NONE NONE NONE NONE 0.6 0.0 NA
ongoing ongoing O JJ ROOT-S-S-VP-SBAR-S-PP-NP-JJ NONE NONE 0.25 ongoing_dietician_review. Ongoing_review Review_[Publication_Type] Act_Class_-_review Nutritionist Continuous Continuous 0.7 0.0 Appointment/Procedure_Status
dietician dietician O NN ROOT-S-PP-NP-VP-NP-PP-NP-NP-NN NONE NONE 0.13 ongoing_dietician_review. Ongoing_review Review_[Publication_Type] Act_Class_-_review Nutritionist Continuous Continuous 0.7 0.0 Appointment/Procedure_Description
review review O NN ROOT-S-PP-NP-VP-NP-PP-NP-NP-NN NONE NONE 0.13 ongoing_dietician_review. Ongoing_review Review_[Publication_Type] Act_Class_-_review Nutritionist Continuous Continuous 0.7 0.0 Appointment/Procedure_Description
. . O . ROOT-S-. NONE NONE 0.5 ongoing_dietician_review. Ongoing_review Review_[Publication_Type] Act_Class_-_review Nutritionist Continuous Continuous 0.7 0.0 NA

on on O IN ROOT-FRAG-PP-IN NONE NONE 0.38 on_methyprednisolone_iv NONE NONE NONE NONE NONE NONE 0.7 0.0 NA
methyprednisolone methyprednisolone O NN ROOT-FRAG-PP-NP-NP-NN NONE NONE 0.13 on_methyprednisolone_iv NONE NONE NONE NONE NONE NONE 0.7 0.0 Medication_Medicine
iv iv O NN ROOT-FRAG-PP-NP-NP-NN NONE NONE 0.13 on_methyprednisolone_iv NONE NONE NONE NONE NONE NONE 0.7 0.0 Medication_Medicine
and and O CC ROOT-FRAG-PP-NP-CC NONE NONE 0.38 and NONE NONE NONE NONE NONE NONE 0.7 0.0 NA
due due O JJ ROOT-FRAG-PP-NP-NP-NP-JJ NONE NONE 0.13 due Due_to NONE NONE NONE NONE Due_to 0.8 0.0 Medication_Status
this this O DT ROOT-FRAG-PP-NP-NP-UCP-NP-DT NONE NONE 0.13 this_pm.ongoing_Bgl LRBA_gene Continuous NONE NONE NONE Continuous 0.8 0.0 Medication_Status
pm.ongoing pm.ongoing O VBG ROOT-FRAG-PP-NP-NP-UCP-NP-VBG NONE NONE 0.13 this_pm.ongoing_Bgl LRBA_gene Continuous NONE NONE NONE Continuous 0.8 0.0 NA
Bgl bgl O NN ROOT-FRAG-PP-NP-NP-UCP-NP-NN NONE NONE 0.13 this_pm.ongoing_Bgl LRBA_gene Continuous NONE NONE NONE Continuous 0.8 0.0 Appointment/Procedure_Description
and and O CC ROOT-FRAG-PP-NP-CC NONE NONE 0.38 and NONE NONE NONE NONE NONE NONE 0.8 0.0 NA
still still O RB ROOT-FRAG-PP-NP-NP-UCP-ADJP-RB NONE NONE 0.25 still NONE NONE NONE NONE NONE NONE 0.8 0.0 MyShift_OtherObservation
on on O IN ROOT-FRAG-PP-IN NONE NONE 0.38 on_monitoring._nil_further Nil Preventive_monitoring Clinical_Trials,_Monitoring Further Distal Clinical_Trials,_Monitoring 0.8 0.0 MyShift_OtherObservation
monitoring monitoring O NN ROOT-FRAG-PP-NP-NP-UCP-ADJP-PP-NP-NN NONE NONE 0.13 on_monitoring._nil_further Nil Preventive_monitoring Clinical_Trials,_Monitoring Further Distal Clinical_Trials,_Monitoring 0.9 0.0 MyShift_OtherObservation
. . O . ROOT-FRAG-. NONE NONE 0.5 on_monitoring._nil_further Nil Preventive_monitoring Clinical_Trials,_Monitoring Further Distal Clinical_Trials,_Monitoring 0.9 0.0 NA

nil nil O NN ROOT-NP-NP-NN NONE NONE 0.13 on_monitoring._nil_further Nil Preventive_monitoring Clinical_Trials,_Monitoring Further Distal Clinical_Trials,_Monitoring 0.9 0.0 MyShift_Status
further further O JJ ROOT-NP-NP-JJ NONE NONE 0.13 on_monitoring._nil_further Nil Preventive_monitoring Clinical_Trials,_Monitoring Further Distal Clinical_Trials,_Monitoring 0.9 0.0 MyShift_Status
change change O NN ROOT-NP-NP-NN NONE NONE 0.13 change Changing Changed_status Delta_(difference) NONE NONE Changing 0.9 0.0 MyShift_Status
in in O IN ROOT-NP-PP-IN NONE NONE 0.63 in_plan._still Infantile_Neuroaxonal_Dystrophy Planned NONE NONE NONE Planned 0.9 0.0 MyShift_Status
plan plan O NN ROOT-NP-PP-NP-NN NONE NONE 0.13 in_plan._still Infantile_Neuroaxonal_Dystrophy Planned NONE NONE NONE Planned 0.9 0.0 MyShift_Status
. . O . ROOT-NP-. NONE NONE 0.5 in_plan._still Infantile_Neuroaxonal_Dystrophy Planned NONE NONE NONE Planned 0.9 0.0 NA

still still O RB ROOT-FRAG-ADVP-ADVP-RB NONE NONE 0.25 in_plan._still Infantile_Neuroaxonal_Dystrophy Planned NONE NONE NONE Planned 1.0 0.0 MyShift_Status
the the O DT ROOT-FRAG-ADVP-NP-DT NONE NONE 0.13 the_same. Same NONE NONE NONE NONE Same 1.0 0.0 MyShift_Status
same same O JJ ROOT-FRAG-ADVP-NP-JJ NONE NONE 0.13 the_same. Same NONE NONE NONE NONE Same 1.0 0.0 MyShift_Status
. . O . ROOT-FRAG-. NONE NONE 0.5 the_same. Same NONE NONE NONE NONE Same 1.0 0.0 NA
