# Supplementary material for: Adapting State-of-the-Art Deep Language Models to Clinical Information Extraction Systems: Potentials, Challenges, and Solutions
Source: JMIR Med Inform. 2019 Apr 25;7(2):e11499. doi: 10.2196/11499 (PMC6658232; doi:10.2196/11499)
Supplement: Multimedia Appendix 2 [file medinform_v7i2e11499_app2.zip › CRF/379.xml.data]

In in O IN ROOT-SINV-PP-IN NONE NONE 0.4 In_bed_6 Beds NONE NONE NONE NONE Beds 0.0 0.0 NA
bed bed O NN ROOT-SINV-PP-NP-NN NONE NONE 0.2 In_bed_6 Beds NONE NONE NONE NONE Beds 0.0 0.0 PatientIntroduction_CurrentBed
6 6 NUMBER CD ROOT-SINV-PP-NP-CD NONE NONE 0.2 In_bed_6 Beds NONE NONE NONE NONE Beds 0.1 0.0 PatientIntroduction_CurrentBed
is be O VBZ ROOT-SINV-VP-VBZ NONE NONE 0.2 is NONE NONE NONE NONE NONE NONE 0.1 0.0 NA
Shweta Shweta PERSON NNP ROOT-SINV-NP-NP-NNP NONE NONE 0.2 Shweta_Dera, DERA_gene NONE NONE NONE NONE DERA_gene 0.1 0.0 PatientIntroduction_GivenNames/Initials
Dera Dera PERSON NNP ROOT-SINV-NP-NP-NNP NONE NONE 0.2 Shweta_Dera, DERA_gene NONE NONE NONE NONE DERA_gene 0.1 0.0 PatientIntroduction_Lastname
, , O , ROOT-SINV-NP-, NONE NONE 1.0 Shweta_Dera, DERA_gene NONE NONE NONE NONE DERA_gene 0.1 0.0 NA
41 41 DURATION CD ROOT-SINV-NP-NP-NP-ADJP-NP-CD NONE NONE 0.2 41_yrs_old_female Female Woman Females Female,_Self-Report Female_Phenotype Old 0.2 0.0 PatientIntroduction_Ageinyears
yrs yr DURATION NNS ROOT-SINV-NP-NP-NP-ADJP-NP-NNS NONE NONE 0.2 41_yrs_old_female Female Woman Females Female,_Self-Report Female_Phenotype Old 0.2 0.0 PatientIntroduction_Ageinyears
old old DURATION JJ ROOT-SINV-NP-NP-NP-ADJP-JJ NONE NONE 0.2 41_yrs_old_female Female Woman Females Female,_Self-Report Female_Phenotype Old 0.2 0.0 PatientIntroduction_Ageinyears
female female O NN ROOT-SINV-NP-NP-NP-NN NONE NONE 0.2 41_yrs_old_female Female Woman Females Female,_Self-Report Female_Phenotype Old 0.2 0.5 PatientIntroduction_Gender
under under O IN ROOT-SINV-NP-NP-PP-IN NONE NONE 0.2 under_Dr_Michael, Physicians Delayed_Release_Dosage_Form Doctor_-_Title NONE NONE Physicians 0.2 0.0 NA
Dr Dr O NNP ROOT-SINV-NP-NP-PP-NP-NNP NONE NONE 0.2 under_Dr_Michael, Physicians Delayed_Release_Dosage_Form Doctor_-_Title NONE NONE Physicians 0.3 0.0 PatientIntroduction_UnderDr_GivenNames/Initials
Michael Michael PERSON NNP ROOT-SINV-NP-NP-PP-NP-NNP NONE NONE 0.2 under_Dr_Michael, Physicians Delayed_Release_Dosage_Form Doctor_-_Title NONE NONE Physicians 0.3 0.0 PatientIntroduction_UnderDr_GivenNames/Initials
, , O , ROOT-SINV-NP-, NONE NONE 1.0 under_Dr_Michael, Physicians Delayed_Release_Dosage_Form Doctor_-_Title NONE NONE Physicians 0.3 0.0 NA
came come O VBD ROOT-SINV-S-VP-VBD NONE NONE 0.2 came NONE NONE NONE NONE NONE NONE 0.3 0.0 NA
in in O IN ROOT-SINV-PP-IN NONE NONE 0.4 in NONE NONE NONE NONE NONE NONE 0.3 0.0 NA
with with O IN ROOT-SINV-S-VP-PP-IN NONE NONE 0.2 with_shortness Shortened Short Short_Value NONE NONE Short 0.4 0.0 NA
shortness shortness O NN ROOT-SINV-S-VP-PP-NP-NP-NN NONE NONE 0.2 with_shortness Shortened Short Short_Value NONE NONE Short 0.4 0.0 PatientIntroduction_AdmissionReason/Diagnosis
of of O IN ROOT-SINV-S-VP-PP-NP-PP-IN NONE NONE 0.2 of_breath, Breath Dyspnea NONE NONE NONE Breath 0.4 0.0 PatientIntroduction_AdmissionReason/Diagnosis
breath breath O NN ROOT-SINV-S-VP-PP-NP-PP-NP-NN NONE NONE 0.2 of_breath, Breath Dyspnea NONE NONE NONE Breath 0.4 0.0 PatientIntroduction_AdmissionReason/Diagnosis
, , O , ROOT-SINV-NP-, NONE NONE 1.0 of_breath, Breath Dyspnea NONE NONE NONE Breath 0.4 0.0 NA
to to O TO ROOT-SINV-S-VP-S-VP-TO NONE NONE 0.4 to_wean Weaning NONE NONE NONE NONE Weaning 0.5 0.0 NA
wean wean O VB ROOT-SINV-S-VP-S-VP-VP-VB NONE NONE 0.2 to_wean Weaning NONE NONE NONE NONE Weaning 0.5 0.0 Appointment/Procedure_Description
off off O RP ROOT-SINV-S-VP-S-VP-VP-PRT-RP NONE NONE 0.2 off_oxygen_today, Today Today_(temporal_qualifier) Oxygen NONE NONE Oxygen 0.5 0.0 Appointment/Procedure_Description
oxygen oxygen O NN ROOT-SINV-S-VP-S-VP-VP-NP-NN NONE NONE 0.2 off_oxygen_today, Today Today_(temporal_qualifier) Oxygen NONE NONE Oxygen 0.5 0.5 Appointment/Procedure_Description
today today DATE NN ROOT-SINV-S-VP-S-VP-VP-NP-TMP-NN NONE NONE 0.2 off_oxygen_today, Today Today_(temporal_qualifier) Oxygen NONE NONE Oxygen 0.5 0.0 Appointment/Procedure_Day
, , O , ROOT-SINV-NP-, NONE NONE 1.0 off_oxygen_today, Today Today_(temporal_qualifier) Oxygen NONE NONE Oxygen 0.5 0.0 NA
for for O IN ROOT-SINV-S-VP-S-VP-VP-PP-IN NONE NONE 0.6 for_sleep_studies Sleep Scientific_Study Polysomnography Sleep_studies_-_specialty Clinical_Trials Sleep 0.6 0.0 NA
sleep sleep O NN ROOT-SINV-S-VP-S-VP-VP-PP-NP-NP-NN NONE NONE 0.2 for_sleep_studies Sleep Scientific_Study Polysomnography Sleep_studies_-_specialty Clinical_Trials Sleep 0.6 0.0 Appointment/Procedure_Description
studies study O NNS ROOT-SINV-S-VP-S-VP-VP-PP-NP-NP-NNS NONE NONE 0.2 for_sleep_studies Sleep Scientific_Study Polysomnography Sleep_studies_-_specialty Clinical_Trials Sleep 0.6 0.0 Appointment/Procedure_Description
as as O IN ROOT-SINV-S-VP-S-VP-VP-PP-NP-PP-IN NONE NONE 0.2 as_outpatient, Outpatients Referral_category_-_Outpatient Patient_Class_-_Outpatient NONE NONE Outpatients 0.6 0.0 NA
outpatient outpatient O NN ROOT-SINV-S-VP-S-VP-VP-PP-NP-PP-NP-NN NONE NONE 0.2 as_outpatient, Outpatients Referral_category_-_Outpatient Patient_Class_-_Outpatient NONE NONE Outpatients 0.6 0.0 Appointment/Procedure_Ward
, , O , ROOT-SINV-NP-, NONE NONE 1.0 as_outpatient, Outpatients Referral_category_-_Outpatient Patient_Class_-_Outpatient NONE NONE Outpatients 0.7 0.0 NA
for for O IN ROOT-SINV-S-VP-S-VP-VP-PP-IN NONE NONE 0.6 for_follow_up_check_up Encounter_due_to_Unspecified_general_medical_examination checkup_examination Checking_(action) Cheque_-_ActCode Follow-up_status Followed_by 0.7 0.0 NA
follow follow O VB ROOT-SINV-S-VP-S-VP-VP-PP-S-VP-VB NONE NONE 0.2 for_follow_up_check_up Encounter_due_to_Unspecified_general_medical_examination checkup_examination Checking_(action) Cheque_-_ActCode Follow-up_status Followed_by 0.7 0.0 Appointment/Procedure_Description
up up O RP ROOT-SINV-S-VP-S-VP-VP-PP-S-VP-PRT-RP NONE NONE 0.4 for_follow_up_check_up Encounter_due_to_Unspecified_general_medical_examination checkup_examination Checking_(action) Cheque_-_ActCode Follow-up_status Followed_by 0.7 0.0 Appointment/Procedure_Description
check check O VB ROOT-SINV-S-VP-S-VP-VP-PP-S-VP-S-VP-VB NONE NONE 0.2 for_follow_up_check_up Encounter_due_to_Unspecified_general_medical_examination checkup_examination Checking_(action) Cheque_-_ActCode Follow-up_status Followed_by 0.7 0.0 Appointment/Procedure_Description
up up O RP ROOT-SINV-S-VP-S-VP-VP-PP-S-VP-PRT-RP NONE NONE 0.4 for_follow_up_check_up Encounter_due_to_Unspecified_general_medical_examination checkup_examination Checking_(action) Cheque_-_ActCode Follow-up_status Followed_by 0.8 0.0 Appointment/Procedure_Description
to to O TO ROOT-SINV-S-VP-S-VP-TO NONE NONE 0.4 to_respiratory_team Team respiratory Specimen_Source_Codes_-_Respiratory Respiration Mechanical_Ventilator respiratory 0.8 0.0 NA
respiratory respiratory O JJ ROOT-SINV-S-VP-S-VP-VP-PP-S-VP-S-VP-PP-NP-JJ NONE NONE 0.2 to_respiratory_team Team respiratory Specimen_Source_Codes_-_Respiratory Respiration Mechanical_Ventilator respiratory 0.8 0.5 Appointment/Procedure_ClinicianTitle
team team O NN ROOT-SINV-S-VP-S-VP-VP-PP-S-VP-S-VP-PP-NP-NN NONE NONE 0.2 to_respiratory_team Team respiratory Specimen_Source_Codes_-_Respiratory Respiration Mechanical_Ventilator respiratory 0.8 0.0 Appointment/Procedure_ClinicianTitle
after after O IN ROOT-SINV-S-VP-S-VP-VP-PP-S-VP-S-VP-PP-IN NONE NONE 0.2 after_2_weeks week 2_Weeks /week +2 2+_Score +2 0.8 0.0 Appointment/Procedure_Day
2 2 DURATION CD ROOT-SINV-S-VP-S-VP-VP-PP-S-VP-S-VP-PP-NP-NP-CD NONE NONE 0.2 after_2_weeks week 2_Weeks /week +2 2+_Score +2 0.9 0.0 Appointment/Procedure_Day
weeks week DURATION NNS ROOT-SINV-S-VP-S-VP-VP-PP-S-VP-S-VP-PP-NP-NP-NNS NONE NONE 0.2 after_2_weeks week 2_Weeks /week +2 2+_Score +2 0.9 0.0 Appointment/Procedure_Day
and and O CC ROOT-SINV-S-VP-S-VP-VP-PP-S-VP-S-VP-PP-NP-CC NONE NONE 0.2 and NONE NONE NONE NONE NONE NONE 0.9 0.0 NA
query query O NN ROOT-SINV-S-VP-S-VP-VP-PP-S-VP-S-VP-PP-NP-NP-NP-NN NONE NONE 0.2 query Question_(inquiry) NONE NONE NONE NONE Question_(inquiry) 0.9 0.0 Future_Discharge/TransferPlan
for for O IN ROOT-SINV-S-VP-S-VP-VP-PP-IN NONE NONE 0.6 for_discharge_tom. PRPF6_gene Body_Fluid_Discharge Patient_Discharge Discharge,_body_substance NONE Patient_Discharge 0.9 0.0 Future_Discharge/TransferPlan
discharge discharge O NN ROOT-SINV-S-VP-S-VP-VP-PP-S-VP-S-VP-PP-NP-NP-PP-NP-NN NONE NONE 0.2 for_discharge_tom. PRPF6_gene Body_Fluid_Discharge Patient_Discharge Discharge,_body_substance NONE Patient_Discharge 1.0 0.0 Future_Discharge/TransferPlan
tom tom O NN ROOT-SINV-S-VP-S-VP-VP-PP-S-VP-S-VP-PP-NP-NP-PP-NP-NN NONE NONE 0.2 for_discharge_tom. PRPF6_gene Body_Fluid_Discharge Patient_Discharge Discharge,_body_substance NONE Patient_Discharge 1.0 0.0 Future_Discharge/TransferPlan
. . O . ROOT-SINV-. NONE NONE 0.2 for_discharge_tom. PRPF6_gene Body_Fluid_Discharge Patient_Discharge Discharge,_body_substance NONE Patient_Discharge 1.0 0.0 NA
