# Supplementary material for: Adapting State-of-the-Art Deep Language Models to Clinical Information Extraction Systems: Potentials, Challenges, and Solutions
Source: JMIR Med Inform. 2019 Apr 25;7(2):e11499. doi: 10.2196/11499 (PMC6658232; doi:10.2196/11499)
Supplement: Multimedia Appendix 2 [file medinform_v7i2e11499_app2.zip › CRF/381.xml.data]

In in O IN ROOT-S-PP-IN NONE NONE 0.29 In_bed_7 Beds NONE NONE NONE NONE Beds 0.0 0.0 NA
bed bed O NN ROOT-S-PP-NP-NP-NN NONE NONE 0.14 In_bed_7 Beds NONE NONE NONE NONE Beds 0.0 0.0 PatientIntroduction_CurrentBed
7 7 NUMBER CD ROOT-S-PP-NP-NP-CD NONE NONE 0.14 In_bed_7 Beds NONE NONE NONE NONE Beds 0.1 0.0 PatientIntroduction_CurrentBed
is be O VBZ ROOT-S-PP-NP-SBAR-S-VP-VBZ NONE NONE 0.14 is NONE NONE NONE NONE NONE NONE 0.1 0.0 NA
Chiara Chiara PERSON NNP ROOT-S-PP-NP-SBAR-S-VP-NP-NP-NNP NONE NONE 0.14 Chiara_Ponomarev, NONE NONE NONE NONE NONE NONE 0.1 0.0 PatientIntroduction_GivenNames/Initials
Ponomarev Ponomarev PERSON NNP ROOT-S-PP-NP-SBAR-S-VP-NP-NP-NNP NONE NONE 0.14 Chiara_Ponomarev, NONE NONE NONE NONE NONE NONE 0.1 0.0 PatientIntroduction_Lastname
, , O , ROOT-S-PP-NP-SBAR-S-VP-NP-, NONE NONE 1.0 Chiara_Ponomarev, NONE NONE NONE NONE NONE NONE 0.1 0.0 NA
56 56 DURATION CD ROOT-S-PP-NP-SBAR-S-VP-NP-ADJP-NP-CD NONE NONE 0.14 56_yrs_old Old NONE NONE NONE NONE Old 0.2 0.0 PatientIntroduction_Ageinyears
yrs yr DURATION NNS ROOT-S-PP-NP-SBAR-S-VP-NP-ADJP-NP-NNS NONE NONE 0.14 56_yrs_old Old NONE NONE NONE NONE Old 0.2 0.0 PatientIntroduction_Ageinyears
old old DURATION JJ ROOT-S-PP-NP-SBAR-S-VP-NP-ADJP-JJ NONE NONE 0.14 56_yrs_old Old NONE NONE NONE NONE Old 0.2 0.0 PatientIntroduction_Ageinyears
under under O IN ROOT-S-PP-NP-SBAR-S-VP-NP-ADJP-PP-IN NONE NONE 0.14 under_Dr_yen, Yen Physicians Delayed_Release_Dosage_Form Doctor_-_Title NONE Physicians 0.2 0.0 NA
Dr Dr MONEY NNP ROOT-S-PP-NP-SBAR-S-VP-NP-ADJP-PP-NP-NNP NONE NONE 0.14 under_Dr_yen, Yen Physicians Delayed_Release_Dosage_Form Doctor_-_Title NONE Physicians 0.2 0.0 PatientIntroduction_UnderDr_Lastname
yen yen MONEY NN ROOT-S-PP-NP-SBAR-S-VP-NP-ADJP-PP-NP-NN NONE NONE 0.14 under_Dr_yen, Yen Physicians Delayed_Release_Dosage_Form Doctor_-_Title NONE Physicians 0.3 0.0 PatientIntroduction_UnderDr_Lastname
, , O , ROOT-S-PP-NP-SBAR-S-VP-NP-, NONE NONE 1.0 under_Dr_yen, Yen Physicians Delayed_Release_Dosage_Form Doctor_-_Title NONE Physicians 0.3 0.0 NA
came come O VBD ROOT-S-PP-NP-SBAR-S-VP-NP-SBAR-S-VP-VBD NONE NONE 0.14 came NONE NONE NONE NONE NONE NONE 0.3 0.0 NA
in in O IN ROOT-S-PP-IN NONE NONE 0.29 in NONE NONE NONE NONE NONE NONE 0.3 0.0 NA
with with O IN ROOT-S-PP-NP-SBAR-S-VP-NP-SBAR-S-VP-PP-IN NONE NONE 0.14 with_sleep_apnea Apnea Sleep Apnea_Adverse_Event Sleep_Apnea_Syndromes Asleep Sleep 0.3 0.0 NA
sleep sleep O NN ROOT-S-PP-NP-SBAR-S-VP-NP-SBAR-S-VP-PP-NP-NP-NN NONE NONE 0.14 with_sleep_apnea Apnea Sleep Apnea_Adverse_Event Sleep_Apnea_Syndromes Asleep Sleep 0.3 0.0 PatientIntroduction_Disease/ProblemHistory
apnea apnea O NN ROOT-S-PP-NP-SBAR-S-VP-NP-SBAR-S-VP-PP-NP-NP-NN NONE NONE 0.14 with_sleep_apnea Apnea Sleep Apnea_Adverse_Event Sleep_Apnea_Syndromes Asleep Sleep 0.4 0.0 PatientIntroduction_Disease/ProblemHistory
on on O IN ROOT-S-PP-NP-SBAR-S-VP-NP-SBAR-S-VP-PP-NP-PP-IN NONE NONE 0.29 on_cpap Continuous_Positive_Airway_Pressure CENPJ_gene NONE NONE NONE Continuous_Positive_Airway_Pressure 0.4 0.0 NA
cpap cpap O NN ROOT-S-PP-NP-SBAR-S-VP-NP-SBAR-S-VP-PP-NP-PP-NP-NN NONE NONE 0.14 on_cpap Continuous_Positive_Airway_Pressure CENPJ_gene NONE NONE NONE Continuous_Positive_Airway_Pressure 0.4 0.0 MyShift_Contraption
at at O IN ROOT-S-PP-NP-SBAR-S-VP-NP-SBAR-S-VP-PP-IN NONE NONE 0.14 at_night, Night_time Normison NONE NONE NONE Night_time 0.4 0.0 NA
night night TIME NN ROOT-S-PP-NP-SBAR-S-VP-NP-SBAR-S-VP-PP-NP-NN NONE NONE 0.14 at_night, Night_time Normison NONE NONE NONE Night_time 0.4 0.0 NA
, , O , ROOT-S-PP-NP-SBAR-S-VP-NP-, NONE NONE 1.0 at_night, Night_time Normison NONE NONE NONE Night_time 0.5 0.0 NA
on on O IN ROOT-S-PP-NP-SBAR-S-VP-NP-SBAR-S-VP-PP-NP-PP-IN NONE NONE 0.29 on_oxygen_3_l_per_nasal_prongs, Nasal_prongs Prong_Device_Component Transnasal_approach Oxygen_3_% Nose Oxygen 0.5 0.0 Medication_Status
oxygen oxygen O NN ROOT-S-PP-NP-SBAR-S-VP-NP-SBAR-S-VP-PP-NP-NP-NN NONE NONE 0.14 on_oxygen_3_l_per_nasal_prongs, Nasal_prongs Prong_Device_Component Transnasal_approach Oxygen_3_% Nose Oxygen 0.5 0.5 Medication_Medicine
3 3 NUMBER CD ROOT-S-PP-NP-SBAR-S-VP-NP-SBAR-S-VP-PP-NP-NP-TMP-CD NONE NONE 0.14 on_oxygen_3_l_per_nasal_prongs, Nasal_prongs Prong_Device_Component Transnasal_approach Oxygen_3_% Nose Oxygen 0.5 0.0 Medication_Medicine
l l O NN ROOT-S-PP-NP-SBAR-S-VP-NP-SBAR-S-VP-PP-NP-NP-TMP-NN NONE NONE 0.14 on_oxygen_3_l_per_nasal_prongs, Nasal_prongs Prong_Device_Component Transnasal_approach Oxygen_3_% Nose Oxygen 0.5 0.0 Medication_Medicine
per per O IN ROOT-S-PP-NP-SBAR-S-VP-NP-SBAR-S-VP-PP-NP-PP-IN NONE NONE 0.14 on_oxygen_3_l_per_nasal_prongs, Nasal_prongs Prong_Device_Component Transnasal_approach Oxygen_3_% Nose Oxygen 0.6 0.0 Medication_Medicine
nasal nasal O JJ ROOT-S-PP-NP-SBAR-S-VP-NP-SBAR-S-VP-PP-NP-PP-NP-NP-JJ NONE NONE 0.14 on_oxygen_3_l_per_nasal_prongs, Nasal_prongs Prong_Device_Component Transnasal_approach Oxygen_3_% Nose Oxygen 0.6 0.5 Medication_Medicine
prongs prong O NNS ROOT-S-PP-NP-SBAR-S-VP-NP-SBAR-S-VP-PP-NP-PP-NP-NP-NNS NONE NONE 0.14 on_oxygen_3_l_per_nasal_prongs, Nasal_prongs Prong_Device_Component Transnasal_approach Oxygen_3_% Nose Oxygen 0.6 0.0 Medication_Medicine
, , O , ROOT-S-PP-NP-SBAR-S-VP-NP-, NONE NONE 1.0 on_oxygen_3_l_per_nasal_prongs, Nasal_prongs Prong_Device_Component Transnasal_approach Oxygen_3_% Nose Oxygen 0.6 0.0 NA
self self O NN ROOT-S-PP-NP-SBAR-S-VP-NP-SBAR-S-VP-PP-NP-PP-NP-NP-NN NONE NONE 0.14 self_caring Caring care_activity NONE NONE NONE Caring 0.6 0.0 MyShift_ActivitiesOfDailyLiving
caring caring O NN ROOT-S-PP-NP-SBAR-S-VP-NP-SBAR-S-VP-PP-NP-PP-NP-NP-NN NONE NONE 0.14 self_caring Caring care_activity NONE NONE NONE Caring 0.7 0.0 MyShift_ActivitiesOfDailyLiving
and and O CC ROOT-S-PP-NP-SBAR-S-VP-NP-SBAR-S-VP-PP-NP-PP-NP-CC NONE NONE 0.29 and NONE NONE NONE NONE NONE NONE 0.7 0.0 NA
ambulant ambulant O NN ROOT-S-PP-NP-SBAR-S-VP-NP-SBAR-S-VP-PP-NP-PP-NP-NP-NN NONE NONE 0.14 ambulant, Ambulation NONE NONE NONE NONE Ambulation 0.7 0.0 MyShift_ActivitiesOfDailyLiving
, , O , ROOT-S-PP-NP-SBAR-S-VP-NP-, NONE NONE 1.0 ambulant, Ambulation NONE NONE NONE NONE Ambulation 0.7 0.0 NA
tolerating tolerate O VBG ROOT-S-PP-NP-SBAR-S-VP-NP-SBAR-S-VP-PP-NP-VP-VBG NONE NONE 0.14 tolerating NONE NONE NONE NONE NONE NONE 0.7 0.0 MyShift_Input/Diet
diet diet O NN ROOT-S-PP-NP-SBAR-S-VP-NP-SBAR-S-VP-PP-NP-VP-NP-NN NONE NONE 0.14 diet Diet Dietetics NONE NONE NONE Diet 0.8 0.5 MyShift_Input/Diet
and and O CC ROOT-S-PP-NP-SBAR-S-VP-NP-SBAR-S-VP-PP-NP-PP-NP-CC NONE NONE 0.29 and NONE NONE NONE NONE NONE NONE 0.8 0.0 MyShift_Input/Diet
fluid fluid O NN ROOT-S-PP-NP-SBAR-S-VP-NP-SBAR-S-VP-PP-NP-VP-NP-NN NONE NONE 0.14 fluid_well, Body_Fluids Liquid_substance Fluid_behavior fluid_-_substance Body_Fluids_and_Substances Fluid_behavior 0.8 0.0 MyShift_Input/Diet
well well O RB ROOT-S-PP-NP-SBAR-S-VP-NP-SBAR-S-VP-PP-NP-VP-ADVP-RB NONE NONE 0.14 fluid_well, Body_Fluids Liquid_substance Fluid_behavior fluid_-_substance Body_Fluids_and_Substances Fluid_behavior 0.8 0.0 MyShift_Input/Diet
, , O , ROOT-S-PP-NP-SBAR-S-VP-NP-, NONE NONE 1.0 fluid_well, Body_Fluids Liquid_substance Fluid_behavior fluid_-_substance Body_Fluids_and_Substances Fluid_behavior 0.8 0.0 NA
all all O DT ROOT-S-PP-NP-SBAR-S-VP-NP-SBAR-S-VP-PP-NP-NP-NP-DT NONE NONE 0.14 all_meds NONE NONE NONE NONE NONE NONE 0.8 0.0 NA
meds med O NNS ROOT-S-PP-NP-SBAR-S-VP-NP-SBAR-S-VP-PP-NP-NP-NP-NNS NONE NONE 0.14 all_meds NONE NONE NONE NONE NONE NONE 0.9 0.0 Medication_Medicine
given give O VBN ROOT-S-PP-NP-SBAR-S-VP-NP-SBAR-S-VP-PP-NP-NP-VP-VBN NONE NONE 0.14 given GIVEN Entity_Name_Part_Type_-_given Give_-_dosing_instruction_imperative NONE NONE GIVEN 0.9 0.0 Medication_Status
, , O , ROOT-S-PP-NP-SBAR-S-VP-NP-, NONE NONE 1.0 , NONE NONE NONE NONE NONE NONE 0.9 0.0 NA
nil nil O NN ROOT-S-NP-NN NONE NONE 0.14 nil_other_issues Problem Issue_(document) Nil Others NONE Nil 0.9 0.0 MyShift_Status
other other O JJ ROOT-S-NP-JJ NONE NONE 0.14 nil_other_issues Problem Issue_(document) Nil Others NONE Nil 0.9 0.0 MyShift_Status
issues issue O NNS ROOT-S-NP-NNS NONE NONE 0.14 nil_other_issues Problem Issue_(document) Nil Others NONE Nil 1.0 0.0 MyShift_Status
noted note O VBD ROOT-S-VP-VBD NONE NONE 0.14 noted. Note NONE NONE NONE NONE Note 1.0 0.0 MyShift_Status
. . O . ROOT-S-. NONE NONE 0.14 noted. Note NONE NONE NONE NONE Note 1.0 0.0 NA
