# Supplementary material for: Adapting State-of-the-Art Deep Language Models to Clinical Information Extraction Systems: Potentials, Challenges, and Solutions
Source: JMIR Med Inform. 2019 Apr 25;7(2):e11499. doi: 10.2196/11499 (PMC6658232; doi:10.2196/11499)
Supplement: Multimedia Appendix 2 [file medinform_v7i2e11499_app2.zip › CRF/367.xml.data]

In in O IN ROOT-S-PP-IN NONE NONE 0.75 In_bed_5_room_4 Beds Room NONE NONE NONE Beds 0.0 0.0 NA
bed bed O NN ROOT-S-PP-NP-NN NONE NONE 0.25 In_bed_5_room_4 Beds Room NONE NONE NONE Beds 0.0 0.0 PatientIntroduction_CurrentBed
5 5 NUMBER CD ROOT-S-PP-NP-CD NONE NONE 0.25 In_bed_5_room_4 Beds Room NONE NONE NONE Beds 0.1 0.0 PatientIntroduction_CurrentBed
room room O NN ROOT-S-NP-NN NONE NONE 0.25 In_bed_5_room_4 Beds Room NONE NONE NONE Beds 0.1 0.0 PatientIntroduction_CurrentRoom
4 4 NUMBER CD ROOT-S-NP-CD NONE NONE 0.25 In_bed_5_room_4 Beds Room NONE NONE NONE Beds 0.1 0.0 PatientIntroduction_CurrentRoom
is be O VBZ ROOT-S-VP-VBZ NONE NONE 1.0 is NONE NONE NONE NONE NONE NONE 0.1 0.0 NA
Phillippe Phillippe PERSON NNP ROOT-S-VP-NP-NP-NNP NONE NONE 0.25 Phillippe_Meatheringham_69_yrs_old_male Male_gender Males Male_Gender,_Self_Report Male_Phenotype Male,_Self-Reported 69 0.1 0.0 PatientIntroduction_GivenNames/Initials
Meatheringham Meatheringham PERSON NNP ROOT-S-VP-NP-NP-NNP NONE NONE 0.25 Phillippe_Meatheringham_69_yrs_old_male Male_gender Males Male_Gender,_Self_Report Male_Phenotype Male,_Self-Reported 69 0.1 0.0 PatientIntroduction_Lastname
69 69 DURATION CD ROOT-S-VP-NP-SBAR-S-NP-NP-ADJP-NP-CD NONE NONE 0.25 Phillippe_Meatheringham_69_yrs_old_male Male_gender Males Male_Gender,_Self_Report Male_Phenotype Male,_Self-Reported 69 0.2 0.0 PatientIntroduction_Ageinyears
yrs yr DURATION NNS ROOT-S-VP-NP-SBAR-S-NP-NP-ADJP-NP-NNS NONE NONE 0.25 Phillippe_Meatheringham_69_yrs_old_male Male_gender Males Male_Gender,_Self_Report Male_Phenotype Male,_Self-Reported 69 0.2 0.0 PatientIntroduction_Ageinyears
old old DURATION JJ ROOT-S-VP-NP-SBAR-S-NP-NP-ADJP-JJ NONE NONE 0.25 Phillippe_Meatheringham_69_yrs_old_male Male_gender Males Male_Gender,_Self_Report Male_Phenotype Male,_Self-Reported 69 0.2 0.0 PatientIntroduction_Ageinyears
male male O NN ROOT-S-VP-NP-SBAR-S-NP-NP-NN NONE NONE 0.25 Phillippe_Meatheringham_69_yrs_old_male Male_gender Males Male_Gender,_Self_Report Male_Phenotype Male,_Self-Reported 69 0.2 0.0 PatientIntroduction_Gender
under under O IN ROOT-S-VP-NP-SBAR-S-NP-PP-IN NONE NONE 0.25 under_Dr_salve Ointments Salve_Dosage_Form Physicians Delayed_Release_Dosage_Form Doctor_-_Title Physicians 0.2 0.0 NA
Dr dr O NN ROOT-S-VP-NP-SBAR-S-NP-PP-NP-NN NONE NONE 0.25 under_Dr_salve Ointments Salve_Dosage_Form Physicians Delayed_Release_Dosage_Form Doctor_-_Title Physicians 0.2 0.0 PatientIntroduction_UnderDr_GivenNames/Initials
salve salve O NN ROOT-S-VP-NP-SBAR-S-NP-PP-NP-NN NONE NONE 0.25 under_Dr_salve Ointments Salve_Dosage_Form Physicians Delayed_Release_Dosage_Form Doctor_-_Title Physicians 0.3 0.0 PatientIntroduction_UnderDr_GivenNames/Initials
came come O VBD ROOT-S-VP-NP-SBAR-S-VP-VBD NONE NONE 0.5 came NONE NONE NONE NONE NONE NONE 0.3 0.0 NA
in in O IN ROOT-S-PP-IN NONE NONE 0.75 in NONE NONE NONE NONE NONE NONE 0.3 0.0 NA
for for O IN ROOT-S-VP-NP-SBAR-S-VP-PP-PP-IN NONE NONE 0.5 for_acute acute NONE NONE NONE NONE acute 0.3 0.0 NA
acute acute O JJ ROOT-S-VP-NP-SBAR-S-VP-PP-PP-ADJP-JJ NONE NONE 0.25 for_acute acute NONE NONE NONE NONE acute 0.3 0.0 PatientIntroduction_Disease/ProblemHistory
on on O IN ROOT-S-VP-NP-SBAR-S-VP-PP-IN NONE NONE 0.5 on_chronic_kidney_disease. Chronic_disease Disease Kidney Kidney_Diseases Both_kidneys chronic 0.4 0.0 PatientIntroduction_Disease/ProblemHistory
chronic chronic O JJ ROOT-S-VP-NP-SBAR-S-VP-PP-NP-JJ NONE NONE 0.25 on_chronic_kidney_disease. Chronic_disease Disease Kidney Kidney_Diseases Both_kidneys chronic 0.4 0.5 PatientIntroduction_Disease/ProblemHistory
kidney kidney O NN ROOT-S-VP-NP-SBAR-S-VP-PP-NP-NN NONE NONE 0.25 on_chronic_kidney_disease. Chronic_disease Disease Kidney Kidney_Diseases Both_kidneys chronic 0.4 0.0 PatientIntroduction_Disease/ProblemHistory
disease disease O NN ROOT-S-VP-NP-SBAR-S-VP-PP-NP-NN NONE NONE 0.25 on_chronic_kidney_disease. Chronic_disease Disease Kidney Kidney_Diseases Both_kidneys chronic 0.4 0.5 PatientIntroduction_Disease/ProblemHistory
. . O . ROOT-S-. NONE NONE 0.75 on_chronic_kidney_disease. Chronic_disease Disease Kidney Kidney_Diseases Both_kidneys chronic 0.4 0.0 NA

he he O PRP ROOT-S-S-NP-PRP NONE NONE 0.75 he NONE NONE NONE NONE NONE NONE 0.4 0.0 PatientIntroduction_Gender
came come O VBD ROOT-S-S-VP-VBD NONE NONE 0.5 came NONE NONE NONE NONE NONE NONE 0.5 0.0 NA
in in O IN ROOT-S-S-VP-PP-IN NONE NONE 0.75 in NONE NONE NONE NONE NONE NONE 0.5 0.0 NA
with with O IN ROOT-S-S-VP-PP-PP-IN NONE NONE 0.25 with_pain Pain Pain_NOS_Adverse_Event Painless NONE NONE Pain_NOS_Adverse_Event 0.5 0.0 NA
pain pain O NN ROOT-S-S-VP-PP-PP-NP-NN NONE NONE 0.5 with_pain Pain Pain_NOS_Adverse_Event Painless NONE NONE Pain_NOS_Adverse_Event 0.5 0.5 PatientIntroduction_AdmissionReason/Diagnosis
his he O PRP$ ROOT-S-S-VP-PP-PP-NP-PRP$ NONE NONE 0.25 his NONE NONE NONE NONE NONE NONE 0.5 0.0 PatientIntroduction_AdmissionReason/Diagnosis
back back O NN ROOT-S-S-VP-PP-PP-NP-NN NONE NONE 0.25 back NONE NONE NONE NONE NONE NONE 0.5 0.0 PatientIntroduction_AdmissionReason/Diagnosis
and and O CC ROOT-S-CC NONE NONE 0.75 and NONE NONE NONE NONE NONE NONE 0.6 0.0 NA
he he O PRP ROOT-S-S-NP-PRP NONE NONE 0.75 he NONE NONE NONE NONE NONE NONE 0.6 0.0 PatientIntroduction_Gender
is be O VBZ ROOT-S-S-VP-VP-VBZ NONE NONE 1.0 is NONE NONE NONE NONE NONE NONE 0.6 0.0 NA
on on O IN ROOT-S-S-VP-VP-PP-IN NONE NONE 0.5 on_regular_pain_relief Pain Pain_relief Feeling_relief Pain_NOS_Adverse_Event Painless Regular 0.6 0.0 NA
regular regular O JJ ROOT-S-S-VP-VP-PP-NP-JJ NONE NONE 0.25 on_regular_pain_relief Pain Pain_relief Feeling_relief Pain_NOS_Adverse_Event Painless Regular 0.6 0.0 NA
pain pain O NN ROOT-S-S-VP-PP-PP-NP-NN NONE NONE 0.5 on_regular_pain_relief Pain Pain_relief Feeling_relief Pain_NOS_Adverse_Event Painless Regular 0.6 0.5 Medication_Medicine
relief relief O NN ROOT-S-S-VP-VP-PP-NP-NN NONE NONE 0.25 on_regular_pain_relief Pain Pain_relief Feeling_relief Pain_NOS_Adverse_Event Painless Regular 0.7 0.0 Medication_Medicine
and and O CC ROOT-S-CC NONE NONE 0.75 and NONE NONE NONE NONE NONE NONE 0.7 0.0 NA
was be O VBD ROOT-S-S-VP-VP-VBD NONE NONE 0.25 was NONE NONE NONE NONE NONE NONE 0.7 0.0 NA
given give O VBN ROOT-S-S-VP-VP-VP-VBN NONE NONE 0.25 given. GIVEN Entity_Name_Part_Type_-_given Give_-_dosing_instruction_imperative NONE NONE GIVEN 0.7 0.0 NA
. . O . ROOT-S-. NONE NONE 0.75 given. GIVEN Entity_Name_Part_Type_-_given Give_-_dosing_instruction_imperative NONE NONE GIVEN 0.7 0.0 NA

he he O PRP ROOT-S-S-NP-PRP NONE NONE 0.75 he NONE NONE NONE NONE NONE NONE 0.8 0.0 PatientIntroduction_Gender
is be O VBZ ROOT-S-S-VP-VBZ NONE NONE 1.0 is NONE NONE NONE NONE NONE NONE 0.8 0.0 NA
tolerating tolerate O VBG ROOT-S-S-VP-VP-VBG NONE NONE 0.25 tolerating NONE NONE NONE NONE NONE NONE 0.8 0.0 NA
diabetic diabetic O JJ ROOT-S-S-VP-VP-NP-JJ NONE NONE 0.25 diabetic_diet Diet DIABETIC Diabetic_Diet DIETING Dietetics DIABETIC 0.8 0.0 MyShift_Input/Diet
diet diet O NN ROOT-S-S-VP-VP-NP-NN NONE NONE 0.25 diabetic_diet Diet DIABETIC Diabetic_Diet DIETING Dietetics DIABETIC 0.8 0.5 MyShift_Input/Diet
and and O CC ROOT-S-CC NONE NONE 0.75 and NONE NONE NONE NONE NONE NONE 0.8 0.0 NA
bgls bgl O NNS ROOT-S-S-NP-NNS NONE NONE 0.25 bgls NONE NONE NONE NONE NONE NONE 0.9 0.0 Appointment/Procedure_Description
have have O VBP ROOT-S-S-VP-VBP NONE NONE 0.25 have NONE NONE NONE NONE NONE NONE 0.9 0.0 NA
been be O VBN ROOT-S-S-VP-VP-VBN NONE NONE 0.25 been NONE NONE NONE NONE NONE NONE 0.9 0.0 NA
done.he done.he O JJ ROOT-S-S-VP-VP-ADJP-JJ NONE NONE 0.25 NONE NONE NONE NONE NONE NONE NONE 0.9 0.0 NA
is be O VBZ ROOT-S-S-VP-VBZ NONE NONE 1.0 is NONE NONE NONE NONE NONE NONE 0.9 0.0 NA
for for O IN ROOT-S-S-VP-VP-ADJP-SBAR-S-VP-PP-IN NONE NONE 0.5 for_discharge_tom. PRPF6_gene Body_Fluid_Discharge Patient_Discharge Discharge,_body_substance NONE Patient_Discharge 0.9 0.0 NA
discharge discharge O NN ROOT-S-S-VP-VP-ADJP-SBAR-S-VP-PP-NP-NN NONE NONE 0.25 for_discharge_tom. PRPF6_gene Body_Fluid_Discharge Patient_Discharge Discharge,_body_substance NONE Patient_Discharge 1.0 0.0 Future_Discharge/TransferPlan
tom tom O NN ROOT-S-S-VP-VP-ADJP-SBAR-S-VP-PP-NP-NN NONE NONE 0.25 for_discharge_tom. PRPF6_gene Body_Fluid_Discharge Patient_Discharge Discharge,_body_substance NONE Patient_Discharge 1.0 0.0 Future_Discharge/TransferPlan
. . O . ROOT-S-. NONE NONE 0.75 for_discharge_tom. PRPF6_gene Body_Fluid_Discharge Patient_Discharge Discharge,_body_substance NONE Patient_Discharge 1.0 0.0 NA
