# Supplementary material for: Adapting State-of-the-Art Deep Language Models to Clinical Information Extraction Systems: Potentials, Challenges, and Solutions
Source: JMIR Med Inform. 2019 Apr 25;7(2):e11499. doi: 10.2196/11499 (PMC6658232; doi:10.2196/11499)
Supplement: Multimedia Appendix 2 [file medinform_v7i2e11499_app2.zip › CRF/388.xml.data]

In in O IN ROOT-S-PP-IN NONE NONE 0.29 In_bed_4_room_2 Beds Room NONE NONE NONE Beds 0.0 0.0 NA
bed bed O NN ROOT-S-PP-NP-NN NONE NONE 0.14 In_bed_4_room_2 Beds Room NONE NONE NONE Beds 0.0 0.0 PatientIntroduction_CurrentBed
4 4 NUMBER CD ROOT-S-PP-NP-CD NONE NONE 0.14 In_bed_4_room_2 Beds Room NONE NONE NONE Beds 0.0 0.0 PatientIntroduction_CurrentBed
room room O NN ROOT-S-PRN-NP-NN NONE NONE 0.14 In_bed_4_room_2 Beds Room NONE NONE NONE Beds 0.0 0.0 PatientIntroduction_CurrentRoom
2 2 NUMBER CD ROOT-S-PRN-NP-CD NONE NONE 0.14 In_bed_4_room_2 Beds Room NONE NONE NONE Beds 0.1 0.0 PatientIntroduction_CurrentRoom
is be O VBZ ROOT-S-PRN-VP-VBZ NONE NONE 0.14 is NONE NONE NONE NONE NONE NONE 0.1 0.0 NA
David David PERSON NNP ROOT-S-S-NP-NP-NNP NONE NONE 0.14 David_Karauth, NONE NONE NONE NONE NONE NONE 0.1 0.0 PatientIntroduction_GivenNames/Initials
Karauth Karauth PERSON NNP ROOT-S-S-NP-NP-NNP NONE NONE 0.14 David_Karauth, NONE NONE NONE NONE NONE NONE 0.1 0.0 PatientIntroduction_Lastname
, , O , ROOT-S-S-NP-, NONE NONE 1.0 David_Karauth, NONE NONE NONE NONE NONE NONE 0.1 0.0 NA
84 84 DURATION CD ROOT-S-S-NP-ADJP-NP-CD NONE NONE 0.14 84_yrs_old Old NONE NONE NONE NONE Old 0.1 0.0 PatientIntroduction_Ageinyears
yrs yr DURATION NNS ROOT-S-S-NP-ADJP-NP-NNS NONE NONE 0.14 84_yrs_old Old NONE NONE NONE NONE Old 0.1 0.0 PatientIntroduction_Ageinyears
old old DURATION JJ ROOT-S-S-NP-ADJP-JJ NONE NONE 0.14 84_yrs_old Old NONE NONE NONE NONE Old 0.1 0.0 PatientIntroduction_Ageinyears
under under O IN ROOT-S-S-NP-ADJP-PP-IN NONE NONE 0.14 under_dr_Garry, Physicians Delayed_Release_Dosage_Form Doctor_-_Title NONE NONE Physicians 0.1 0.0 NA
dr dr O NN ROOT-S-S-NP-ADJP-PP-NP-NN NONE NONE 0.14 under_dr_Garry, Physicians Delayed_Release_Dosage_Form Doctor_-_Title NONE NONE Physicians 0.2 0.0 PatientIntroduction_UnderDr_Lastname
Garry Garry PERSON NNP ROOT-S-S-NP-ADJP-PP-NP-NNP NONE NONE 0.14 under_dr_Garry, Physicians Delayed_Release_Dosage_Form Doctor_-_Title NONE NONE Physicians 0.2 0.0 PatientIntroduction_UnderDr_Lastname
, , O , ROOT-S-S-NP-, NONE NONE 1.0 under_dr_Garry, Physicians Delayed_Release_Dosage_Form Doctor_-_Title NONE NONE Physicians 0.2 0.0 NA
came come O VBD ROOT-S-S-VP-VP-VBD NONE NONE 0.14 came NONE NONE NONE NONE NONE NONE 0.2 0.0 NA
in in O IN ROOT-S-PP-IN NONE NONE 0.29 in NONE NONE NONE NONE NONE NONE 0.2 0.0 NA
with with O IN ROOT-S-S-VP-VP-PP-IN NONE NONE 0.43 with_shortness Shortened Short Short_Value NONE NONE Shortened 0.2 0.0 NA
shortness shortness O NN ROOT-S-S-VP-VP-PP-NP-NP-NN NONE NONE 0.14 with_shortness Shortened Short Short_Value NONE NONE Shortened 0.2 0.0 PatientIntroduction_AdmissionReason/Diagnosis
of of O IN ROOT-S-S-VP-VP-PP-NP-PP-IN NONE NONE 0.43 of_breath Breath Dyspnea NONE NONE NONE Breath 0.2 0.0 PatientIntroduction_AdmissionReason/Diagnosis
breath breath O NN ROOT-S-S-VP-VP-PP-NP-PP-NP-NN NONE NONE 0.14 of_breath Breath Dyspnea NONE NONE NONE Breath 0.3 0.0 PatientIntroduction_AdmissionReason/Diagnosis
and and O CC ROOT-S-S-VP-VP-PP-NP-PP-NP-CC NONE NONE 0.71 and NONE NONE NONE NONE NONE NONE 0.3 0.0 NA
difficulty difficulty O NN ROOT-S-S-VP-VP-PP-NP-PP-NP-NN NONE NONE 0.14 difficulty_breathing Inspiration_function Respiration respiratory_gaseous_exchange_in_organisms Dyspnea Difficulty Difficulty 0.3 0.0 PatientIntroduction_AdmissionReason/Diagnosis
breathing breathing O NN ROOT-S-S-VP-VP-PP-NP-PP-NP-NN NONE NONE 0.14 difficulty_breathing Inspiration_function Respiration respiratory_gaseous_exchange_in_organisms Dyspnea Difficulty Difficulty 0.3 0.0 PatientIntroduction_AdmissionReason/Diagnosis
on on O IN ROOT-S-S-VP-VP-PP-IN NONE NONE 0.57 on_oxygen_4-5_liters/mask, Oxygen_mask Masks ANKHD1_gene MST3-_AND_SOK1-RELATED_KINASE_GENE Blinded Oxygen 0.3 0.0 Medication_Status
oxygen oxygen O NN ROOT-S-S-VP-VP-PP-NP-NN NONE NONE 0.14 on_oxygen_4-5_liters/mask, Oxygen_mask Masks ANKHD1_gene MST3-_AND_SOK1-RELATED_KINASE_GENE Blinded Oxygen 0.3 0.5 Medication_Medicine
4-5 4-5 NUMBER CD ROOT-S-S-VP-VP-PP-NP-CD NONE NONE 0.14 on_oxygen_4-5_liters/mask, Oxygen_mask Masks ANKHD1_gene MST3-_AND_SOK1-RELATED_KINASE_GENE Blinded Oxygen 0.3 0.0 Medication_Medicine
liters/mask liters/mask O NN ROOT-S-S-VP-VP-PP-NP-NN NONE NONE 0.14 on_oxygen_4-5_liters/mask, Oxygen_mask Masks ANKHD1_gene MST3-_AND_SOK1-RELATED_KINASE_GENE Blinded Oxygen 0.3 0.0 Medication_Medicine
, , O , ROOT-S-S-NP-, NONE NONE 1.0 on_oxygen_4-5_liters/mask, Oxygen_mask Masks ANKHD1_gene MST3-_AND_SOK1-RELATED_KINASE_GENE Blinded Oxygen 0.3 0.0 NA
on on O IN ROOT-S-S-VP-VP-PP-IN NONE NONE 0.57 on_diabetic_diet, Diet DIABETIC Diabetic_Diet DIETING Dietetics DIABETIC 0.4 0.0 MyShift_Input/Diet
diabetic diabetic O JJ ROOT-S-S-VP-VP-PP-NP-JJ NONE NONE 0.14 on_diabetic_diet, Diet DIABETIC Diabetic_Diet DIETING Dietetics DIABETIC 0.4 0.0 MyShift_Input/Diet
diet diet O NN ROOT-S-S-VP-VP-PP-NP-NN NONE NONE 0.14 on_diabetic_diet, Diet DIABETIC Diabetic_Diet DIETING Dietetics DIABETIC 0.4 0.5 MyShift_Input/Diet
, , O , ROOT-S-S-NP-, NONE NONE 1.0 on_diabetic_diet, Diet DIABETIC Diabetic_Diet DIETING Dietetics DIABETIC 0.4 0.0 NA
need need O VBP ROOT-S-S-VP-VP-VBP NONE NONE 0.14 need_1 Needs Patient_need_for_(contextual_qualifier) NONE NONE NONE Needs 0.4 0.0 MyShift_ActivitiesOfDailyLiving
1 1 NUMBER CD ROOT-S-S-VP-VP-NP-CD NONE NONE 0.14 need_1 Needs Patient_need_for_(contextual_qualifier) NONE NONE NONE Needs 0.4 0.0 MyShift_ActivitiesOfDailyLiving
assist assist O VB ROOT-S-S-VP-VP-S-VP-VB NONE NONE 0.29 assist Helping_Behavior Assisting_(procedure) Assisted_(qualifier_value) NONE NONE Assisting_(procedure) 0.4 0.0 MyShift_ActivitiesOfDailyLiving
with with O IN ROOT-S-S-VP-VP-PP-IN NONE NONE 0.43 with_adls, Activities_of_Daily_Living_(activity) SGCA_gene NONE NONE NONE Activities_of_Daily_Living_(activity) 0.4 0.0 MyShift_ActivitiesOfDailyLiving
adls adl O NNS ROOT-S-S-VP-VP-S-VP-PP-NP-NP-NNS NONE NONE 0.29 with_adls, Activities_of_Daily_Living_(activity) SGCA_gene NONE NONE NONE Activities_of_Daily_Living_(activity) 0.4 0.0 MyShift_ActivitiesOfDailyLiving
, , O , ROOT-S-S-NP-, NONE NONE 1.0 with_adls, Activities_of_Daily_Living_(activity) SGCA_gene NONE NONE NONE Activities_of_Daily_Living_(activity) 0.5 0.0 NA
seen see O VBN ROOT-S-S-VP-VP-S-VP-PP-NP-VP-VBN NONE NONE 0.14 seen Seen Vision saw_(device) See NONE Seen 0.5 0.0 Appointment/Procedure_Status
by by O IN ROOT-S-S-VP-VP-S-VP-PP-NP-VP-PP-IN NONE NONE 0.14 by_respiratory_consultant Consultant Participation_Type_-_consultant respiratory Specimen_Source_Codes_-_Respiratory Respiration respiratory 0.5 0.0 NA
respiratory respiratory O JJ ROOT-S-S-VP-VP-S-VP-PP-NP-VP-PP-NP-JJ NONE NONE 0.14 by_respiratory_consultant Consultant Participation_Type_-_consultant respiratory Specimen_Source_Codes_-_Respiratory Respiration respiratory 0.5 0.5 Appointment/Procedure_ClinicianTitle
consultant consultant O NN ROOT-S-S-VP-VP-S-VP-PP-NP-VP-PP-NP-NN NONE NONE 0.14 by_respiratory_consultant Consultant Participation_Type_-_consultant respiratory Specimen_Source_Codes_-_Respiratory Respiration respiratory 0.5 0.0 Appointment/Procedure_ClinicianTitle
and and O CC ROOT-S-S-VP-VP-PP-NP-PP-NP-CC NONE NONE 0.71 and NONE NONE NONE NONE NONE NONE 0.5 0.0 NA
have have O VBP ROOT-S-S-VP-VP-VBP NONE NONE 0.14 have NONE NONE NONE NONE NONE NONE 0.5 0.0 NA
ordered order O VBN ROOT-S-S-VP-VP-VP-VBN NONE NONE 0.14 ordered Order_(arrangement) Order_(action) Order_(document) Order_(taxonomic) Permutation Order_(arrangement) 0.5 0.0 NA
to to O TO ROOT-S-S-VP-VP-VP-S-VP-TO NONE NONE 0.29 to To NONE NONE NONE NONE To 0.5 0.0 Medication_Status
start start O VB ROOT-S-S-VP-VP-VP-S-VP-VP-VB NONE NONE 0.14 start Beginning Started NONE NONE NONE Beginning 0.6 0.0 Medication_Status
steroids steroid O NNS ROOT-S-S-VP-VP-VP-S-VP-VP-NP-NNS NONE NONE 0.14 steroids_today, Today Today_(temporal_qualifier) Steroids NONE NONE Steroids 0.6 0.5 Medication_Medicine
today today DATE NN ROOT-S-S-VP-VP-VP-S-VP-VP-NP-TMP-NN NONE NONE 0.14 steroids_today, Today Today_(temporal_qualifier) Steroids NONE NONE Steroids 0.6 0.0 Medication_Status
, , O , ROOT-S-S-NP-, NONE NONE 1.0 steroids_today, Today Today_(temporal_qualifier) Steroids NONE NONE Steroids 0.6 0.0 NA
on on O IN ROOT-S-S-VP-VP-PP-IN NONE NONE 0.57 on_high_dose Dosage High Unit_dose Dose_number:Number:Point_in_time:^Patient:Quantitative Abnormally_high High 0.6 0.0 Medication_Status
high high O JJ ROOT-S-S-VP-VP-VP-S-VP-VP-PP-NP-NP-JJ NONE NONE 0.29 on_high_dose Dosage High Unit_dose Dose_number:Number:Point_in_time:^Patient:Quantitative Abnormally_high High 0.6 0.5 Medication_Dosage
dose dose O NN ROOT-S-S-VP-VP-VP-S-VP-VP-PP-NP-NP-NN NONE NONE 0.14 on_high_dose Dosage High Unit_dose Dose_number:Number:Point_in_time:^Patient:Quantitative Abnormally_high High 0.6 0.0 Medication_Dosage
of of O IN ROOT-S-S-VP-VP-PP-NP-PP-IN NONE NONE 0.43 of_prednisolone prednisolone Sterane Meticortelone Hydeltra NONE prednisolone 0.6 0.0 NA
prednisolone prednisolone O NN ROOT-S-S-VP-VP-VP-S-VP-VP-PP-NP-PP-NP-NN NONE NONE 0.14 of_prednisolone prednisolone Sterane Meticortelone Hydeltra NONE prednisolone 0.6 0.5 Medication_Medicine
and and O CC ROOT-S-S-VP-VP-PP-NP-PP-NP-CC NONE NONE 0.71 and NONE NONE NONE NONE NONE NONE 0.7 0.0 NA
on on O IN ROOT-S-S-VP-VP-PP-IN NONE NONE 0.57 on_random_bgls.need_1-2 Needs Randomization Random Patient_need_for_(contextual_qualifier) NONE Random 0.7 0.0 NA
random random O JJ ROOT-S-S-PP-NP-JJ NONE NONE 0.14 on_random_bgls.need_1-2 Needs Randomization Random Patient_need_for_(contextual_qualifier) NONE Random 0.7 0.0 Appointment/Procedure_Description
bgls.need bgls.need O NN ROOT-S-S-PP-NP-NN NONE NONE 0.14 on_random_bgls.need_1-2 Needs Randomization Random Patient_need_for_(contextual_qualifier) NONE Random 0.7 0.0 NA
1-2 1-2 NUMBER CD ROOT-S-S-NP-CD NONE NONE 0.14 on_random_bgls.need_1-2 Needs Randomization Random Patient_need_for_(contextual_qualifier) NONE Random 0.7 0.0 MyShift_ActivitiesOfDailyLiving
assist assist O VBP ROOT-S-S-VP-VP-S-VP-VB NONE NONE 0.29 assist Helping_Behavior Assisting_(procedure) Assisted_(qualifier_value) NONE NONE Assisting_(procedure) 0.7 0.0 MyShift_ActivitiesOfDailyLiving
with with O IN ROOT-S-S-VP-VP-PP-IN NONE NONE 0.43 with_adls Activities_of_Daily_Living_(activity) SGCA_gene NONE NONE NONE Activities_of_Daily_Living_(activity) 0.7 0.0 MyShift_ActivitiesOfDailyLiving
adls adl O NNS ROOT-S-S-VP-VP-S-VP-PP-NP-NP-NNS NONE NONE 0.29 with_adls Activities_of_Daily_Living_(activity) SGCA_gene NONE NONE NONE Activities_of_Daily_Living_(activity) 0.7 0.0 MyShift_ActivitiesOfDailyLiving
as as O IN ROOT-S-S-VP-SBAR-IN NONE NONE 0.14 as_patient Patients NONE NONE NONE NONE Patients 0.8 0.0 NA
patient patient O NN ROOT-S-S-VP-SBAR-S-NP-NP-NN NONE NONE 0.14 as_patient Patients NONE NONE NONE NONE Patients 0.8 0.0 MyShift_RiskManagement
high high O JJ ROOT-S-S-VP-VP-VP-S-VP-VP-PP-NP-NP-JJ NONE NONE 0.29 high_risk Risk High Abnormally_high Value_Above_Reference_Range High_risk_of High 0.8 0.5 MyShift_RiskManagement
risk risk O NN ROOT-S-S-VP-SBAR-S-NP-NP-NN NONE NONE 0.14 high_risk Risk High Abnormally_high Value_Above_Reference_Range High_risk_of High 0.8 0.0 MyShift_RiskManagement
of of O IN ROOT-S-S-VP-VP-PP-NP-PP-IN NONE NONE 0.43 of_falls Falls NONE NONE NONE NONE Falls 0.8 0.0 MyShift_RiskManagement
falls fall O VBZ ROOT-S-S-VP-SBAR-S-VP-VBZ NONE NONE 0.14 of_falls Falls NONE NONE NONE NONE Falls 0.8 0.0 MyShift_RiskManagement
due due O JJ ROOT-S-S-VP-SBAR-S-VP-ADJP-JJ NONE NONE 0.14 due_to_weakness Asthenia Lassitude Weakness Weak NONE Asthenia 0.8 0.0 NA
to to O TO ROOT-S-S-VP-VP-VP-S-VP-TO NONE NONE 0.29 due_to_weakness Asthenia Lassitude Weakness Weak NONE Asthenia 0.8 0.0 NA
weakness weakness O NN ROOT-S-S-VP-SBAR-S-VP-ADJP-PP-NP-NN NONE NONE 0.14 due_to_weakness Asthenia Lassitude Weakness Weak NONE Asthenia 0.8 0.0 MyShift_OtherObservation
and and O CC ROOT-S-S-VP-VP-PP-NP-PP-NP-CC NONE NONE 0.71 and NONE NONE NONE NONE NONE NONE 0.9 0.0 NA
dizziness dizziness O NN ROOT-S-S-VP-SBAR-S-VP-ADJP-PP-NP-NN NONE NONE 0.14 dizziness._nil_other_issues Problem Issue_(document) Dizziness Vertigo Nil Dizziness_Adverse_Event 0.9 0.0 MyShift_OtherObservation
. . O . ROOT-S-. NONE NONE 0.29 dizziness._nil_other_issues Problem Issue_(document) Dizziness Vertigo Nil Dizziness_Adverse_Event 0.9 0.0 NA

nil nil O NN ROOT-S-NP-NN NONE NONE 0.14 dizziness._nil_other_issues Problem Issue_(document) Dizziness Vertigo Nil Dizziness_Adverse_Event 0.9 0.0 MyShift_Status
other other O JJ ROOT-S-NP-JJ NONE NONE 0.14 dizziness._nil_other_issues Problem Issue_(document) Dizziness Vertigo Nil Dizziness_Adverse_Event 0.9 0.0 MyShift_Status
issues issue O NNS ROOT-S-NP-NNS NONE NONE 0.14 dizziness._nil_other_issues Problem Issue_(document) Dizziness Vertigo Nil Dizziness_Adverse_Event 0.9 0.0 MyShift_Status
noted note O VBD ROOT-S-VP-VBD NONE NONE 0.14 noted Note NONE NONE NONE NONE Note 0.9 0.0 MyShift_Status
, , O , ROOT-S-VP-, NONE NONE 1.0 , NONE NONE NONE NONE NONE NONE 0.9 0.0 NA
for for O IN ROOT-S-VP-PP-IN NONE NONE 0.14 for_physio NONE NONE NONE NONE NONE NONE 0.9 0.0 Appointment/Procedure_Status
physio physio O NN ROOT-S-VP-PP-NP-NN NONE NONE 0.14 for_physio NONE NONE NONE NONE NONE NONE 1.0 0.0 Appointment/Procedure_Description
and and O CC ROOT-S-VP-PP-NP-CC NONE NONE 0.71 and NONE NONE NONE NONE NONE NONE 1.0 0.0 Appointment/Procedure_Description
ot ot O NN ROOT-S-VP-PP-NP-NN NONE NONE 0.14 ot_review. Review_[Publication_Type] Act_Class_-_review OXT_gene OXT_wt_Allele NONE OXT_gene 1.0 0.0 Appointment/Procedure_Description
review review O NN ROOT-S-VP-PP-NP-NN NONE NONE 0.14 ot_review. Review_[Publication_Type] Act_Class_-_review OXT_gene OXT_wt_Allele NONE OXT_gene 1.0 0.0 Appointment/Procedure_Description
. . O . ROOT-S-. NONE NONE 0.29 ot_review. Review_[Publication_Type] Act_Class_-_review OXT_gene OXT_wt_Allele NONE OXT_gene 1.0 0.0 NA
