# Supplementary material for: Adapting State-of-the-Art Deep Language Models to Clinical Information Extraction Systems: Potentials, Challenges, and Solutions
Source: JMIR Med Inform. 2019 Apr 25;7(2):e11499. doi: 10.2196/11499 (PMC6658232; doi:10.2196/11499)
Supplement: Multimedia Appendix 2 [file medinform_v7i2e11499_app2.zip › CRF/363.xml.data]

In in O IN ROOT-S-S-PP-IN NONE NONE 0.33 In_bed_3_room_1 Beds Room NONE NONE NONE Beds 0.0 0.0 NA
bed bed O NN ROOT-S-S-PP-NP-NN NONE NONE 0.11 In_bed_3_room_1 Beds Room NONE NONE NONE Beds 0.0 0.0 PatientIntroduction_CurrentBed
3 3 NUMBER CD ROOT-S-S-PP-NP-CD NONE NONE 0.11 In_bed_3_room_1 Beds Room NONE NONE NONE Beds 0.0 0.0 PatientIntroduction_CurrentBed
room room O NN ROOT-S-S-NP-NN NONE NONE 0.11 In_bed_3_room_1 Beds Room NONE NONE NONE Beds 0.0 0.0 PatientIntroduction_CurrentRoom
1 1 NUMBER CD ROOT-S-S-NP-CD NONE NONE 0.11 In_bed_3_room_1 Beds Room NONE NONE NONE Beds 0.1 0.0 PatientIntroduction_CurrentRoom
is be O VBZ ROOT-S-S-VP-VBZ NONE NONE 0.22 is NONE NONE NONE NONE NONE NONE 0.1 0.0 NA
Qiongkai Qiongkai PERSON NNP ROOT-S-S-VP-SBAR-S-NP-NP-NNP NONE NONE 0.11 Qiongkai_Yang, yang NONE NONE NONE NONE yang 0.1 0.0 PatientIntroduction_GivenNames/Initials
Yang Yang PERSON NNP ROOT-S-S-VP-SBAR-S-NP-NP-NNP NONE NONE 0.11 Qiongkai_Yang, yang NONE NONE NONE NONE yang 0.1 0.0 PatientIntroduction_Lastname
, , O , ROOT-S-S-VP-SBAR-S-NP-, NONE NONE 1.0 Qiongkai_Yang, yang NONE NONE NONE NONE yang 0.1 0.0 NA
78 78 DURATION CD ROOT-S-S-VP-SBAR-S-NP-NP-NP-ADJP-NP-CD NONE NONE 0.11 78_yrs_old_male Male_gender Males Male_Gender,_Self_Report Male_Phenotype Male,_Self-Reported Old 0.1 0.0 PatientIntroduction_Ageinyears
yrs yr DURATION NNS ROOT-S-S-VP-SBAR-S-NP-NP-NP-ADJP-NP-NNS NONE NONE 0.11 78_yrs_old_male Male_gender Males Male_Gender,_Self_Report Male_Phenotype Male,_Self-Reported Old 0.1 0.0 PatientIntroduction_Ageinyears
old old DURATION JJ ROOT-S-S-VP-SBAR-S-NP-NP-NP-ADJP-JJ NONE NONE 0.11 78_yrs_old_male Male_gender Males Male_Gender,_Self_Report Male_Phenotype Male,_Self-Reported Old 0.1 0.0 PatientIntroduction_Ageinyears
male male O NN ROOT-S-S-VP-SBAR-S-NP-NP-NP-NN NONE NONE 0.11 78_yrs_old_male Male_gender Males Male_Gender,_Self_Report Male_Phenotype Male,_Self-Reported Old 0.1 0.0 PatientIntroduction_Gender
under under O IN ROOT-S-S-VP-SBAR-S-NP-NP-PP-IN NONE NONE 0.11 under_Dr_Santi, Physicians Delayed_Release_Dosage_Form Doctor_-_Title NONE NONE Physicians 0.2 0.0 NA
Dr Dr O NNP ROOT-S-S-VP-SBAR-S-NP-NP-PP-NP-NNP NONE NONE 0.11 under_Dr_Santi, Physicians Delayed_Release_Dosage_Form Doctor_-_Title NONE NONE Physicians 0.2 0.0 PatientIntroduction_UnderDr_Lastname
Santi Santi PERSON NNP ROOT-S-S-VP-SBAR-S-NP-NP-PP-NP-NNP NONE NONE 0.11 under_Dr_Santi, Physicians Delayed_Release_Dosage_Form Doctor_-_Title NONE NONE Physicians 0.2 0.0 PatientIntroduction_UnderDr_Lastname
, , O , ROOT-S-S-VP-SBAR-S-NP-, NONE NONE 1.0 under_Dr_Santi, Physicians Delayed_Release_Dosage_Form Doctor_-_Title NONE NONE Physicians 0.2 0.0 NA
came come O VBD ROOT-S-S-VP-SBAR-S-VP-VBD NONE NONE 0.11 came NONE NONE NONE NONE NONE NONE 0.2 0.0 NA
in in O IN ROOT-S-S-PP-IN NONE NONE 0.33 in NONE NONE NONE NONE NONE NONE 0.2 0.0 NA
with with O IN ROOT-S-S-VP-SBAR-S-VP-PP-PP-IN NONE NONE 0.33 with_acute_injury_injury, Injury acute trauma_qualifier NONE NONE acute 0.2 0.0 NA
acute acute O JJ ROOT-S-S-VP-SBAR-S-VP-PP-PP-NP-JJ NONE NONE 0.11 with_acute_injury_injury, Injury acute trauma_qualifier NONE NONE acute 0.2 0.0 PatientIntroduction_Disease/ProblemHistory
injury injury O NN ROOT-S-S-VP-SBAR-S-VP-PP-PP-NP-NN NONE NONE 0.22 with_acute_injury_injury, Injury acute trauma_qualifier NONE NONE acute 0.3 0.0 PatientIntroduction_Disease/ProblemHistory
injury injury O NN ROOT-S-S-VP-SBAR-S-VP-PP-PP-NP-NN NONE NONE 0.22 with_acute_injury_injury, Injury acute trauma_qualifier NONE NONE acute 0.3 0.0 PatientIntroduction_Disease/ProblemHistory
, , O , ROOT-S-S-VP-SBAR-S-NP-, NONE NONE 1.0 with_acute_injury_injury, Injury acute trauma_qualifier NONE NONE acute 0.3 0.0 NA
she she O PRP ROOT-S-S-NP-PRP NONE NONE 0.56 she NONE NONE NONE NONE NONE NONE 0.3 0.0 PatientIntroduction_Gender
's be O VBZ ROOT-S-S-VP-VBZ NONE NONE 0.22 's NONE NONE NONE NONE NONE NONE 0.3 0.0 NA
got get O VBN ROOT-S-S-VP-VP-VBN NONE NONE 0.11 got_multiple_allergies, Hypersensitivity multiple_allergies Response_to_antigens Allergy_Specialty Allergic Numerous 0.3 0.0 NA
multiple multiple O JJ ROOT-S-S-VP-VP-NP-JJ NONE NONE 0.11 got_multiple_allergies, Hypersensitivity multiple_allergies Response_to_antigens Allergy_Specialty Allergic Numerous 0.3 0.0 PatientIntroduction_Allergy
allergies allergy O NNS ROOT-S-S-VP-VP-NP-NNS NONE NONE 0.11 got_multiple_allergies, Hypersensitivity multiple_allergies Response_to_antigens Allergy_Specialty Allergic Numerous 0.3 0.0 PatientIntroduction_Allergy
, , O , ROOT-S-S-VP-SBAR-S-NP-, NONE NONE 1.0 got_multiple_allergies, Hypersensitivity multiple_allergies Response_to_antigens Allergy_Specialty Allergic Numerous 0.3 0.0 NA
she she O PRP ROOT-S-S-NP-PRP NONE NONE 0.56 she NONE NONE NONE NONE NONE NONE 0.4 0.0 PatientIntroduction_Gender
's be O VBZ ROOT-S-S-VP-VBZ NONE NONE 0.22 's NONE NONE NONE NONE NONE NONE 0.4 0.0 NA
diabetic diabetic O JJ ROOT-S-S-VP-ADJP-JJ NONE NONE 0.11 diabetic DIABETIC NONE NONE NONE NONE DIABETIC 0.4 0.0 PatientIntroduction_ChronicCondition
on on O IN ROOT-S-S-VP-ADJP-PP-IN NONE NONE 0.11 on_qid_bgls, Four_times_daily NONE NONE NONE NONE Four_times_daily 0.4 0.0 NA
qid qid O NN ROOT-S-S-VP-ADJP-PP-NP-NN NONE NONE 0.11 on_qid_bgls, Four_times_daily NONE NONE NONE NONE Four_times_daily 0.4 0.0 Appointment/Procedure_Time
bgls bgl O NNS ROOT-S-S-VP-ADJP-PP-NP-NNS NONE NONE 0.11 on_qid_bgls, Four_times_daily NONE NONE NONE NONE Four_times_daily 0.4 0.0 Appointment/Procedure_Description
, , O , ROOT-S-S-VP-SBAR-S-NP-, NONE NONE 1.0 on_qid_bgls, Four_times_daily NONE NONE NONE NONE Four_times_daily 0.4 0.0 NA
she she O PRP ROOT-S-S-NP-PRP NONE NONE 0.56 she_still NONE NONE NONE NONE NONE NONE 0.4 0.0 PatientIntroduction_Gender
still still O RB ROOT-S-S-VP-ADVP-ADVP-RB NONE NONE 0.11 she_still NONE NONE NONE NONE NONE NONE 0.4 0.0 NA
with with O IN ROOT-S-S-VP-SBAR-S-VP-PP-PP-IN NONE NONE 0.33 with_ongoing_iv_fluids Body_Fluids Liquid_substance Body_Fluids_and_Substances Intravenous_fluid Fluid,_IV Continuous 0.5 0.0 NA
ongoing ongoing O JJ ROOT-S-S-VP-ADVP-PP-NP-JJ NONE NONE 0.11 with_ongoing_iv_fluids Body_Fluids Liquid_substance Body_Fluids_and_Substances Intravenous_fluid Fluid,_IV Continuous 0.5 0.0 Medication_Status
iv iv O NN ROOT-S-S-VP-ADVP-PP-NP-NN NONE NONE 0.22 with_ongoing_iv_fluids Body_Fluids Liquid_substance Body_Fluids_and_Substances Intravenous_fluid Fluid,_IV Continuous 0.5 0.0 Medication_Medicine
fluids fluid O NNS ROOT-S-S-VP-ADVP-PP-NP-NNS NONE NONE 0.11 with_ongoing_iv_fluids Body_Fluids Liquid_substance Body_Fluids_and_Substances Intravenous_fluid Fluid,_IV Continuous 0.5 0.0 Medication_Medicine
increased increase O VBD ROOT-S-S-VP-VBD NONE NONE 0.11 increased Increased Increase Increasing Gain Acquired_(qualifier_value) Increase 0.5 0.0 NA
rate rate O NN ROOT-S-S-VP-NP-NN NONE NONE 0.11 rate Rating_(action) Rate NONE NONE NONE Rate 0.5 0.0 NA
to to O TO ROOT-S-S-VP-S-VP-TO NONE NONE 0.11 to_125mls/hr NONE NONE NONE NONE NONE NONE 0.5 0.0 NA
125mls/hr 125mls/hr O VB ROOT-S-S-VP-S-VP-VP-VB NONE NONE 0.11 to_125mls/hr NONE NONE NONE NONE NONE NONE 0.5 0.0 Medication_Dosage
with with O IN ROOT-S-S-VP-SBAR-S-VP-PP-PP-IN NONE NONE 0.33 with_idc Primary_idiopathic_dilated_cardiomyopathy NONE NONE NONE NONE Primary_idiopathic_dilated_cardiomyopathy 0.5 0.0 NA
idc idc O NN ROOT-S-S-VP-S-VP-VP-PP-NP-NN NONE NONE 0.11 with_idc Primary_idiopathic_dilated_cardiomyopathy NONE NONE NONE NONE Primary_idiopathic_dilated_cardiomyopathy 0.6 0.0 MyShift_Contraption
in in O FW ROOT-S-S-PP-IN NONE NONE 0.33 in_situ, NONE NONE NONE NONE NONE NONE 0.6 0.0 NA
situ situ O FW ROOT-S-S-VP-S-VP-VP-ADVP-FW NONE NONE 0.11 in_situ, NONE NONE NONE NONE NONE NONE 0.6 0.0 NA
, , O , ROOT-S-S-VP-SBAR-S-NP-, NONE NONE 1.0 in_situ, NONE NONE NONE NONE NONE NONE 0.6 0.0 NA
ivc ivc O NN ROOT-S-S-NP-NN NONE NONE 0.11 ivc_needs Needs Patient_need_for_(contextual_qualifier) NONE NONE NONE Patient_need_for_(contextual_qualifier) 0.6 0.0 Future_Goal/TaskToBeCompleted/ExpectedOutcome
needs need O VBZ ROOT-S-S-VP-VBZ NONE NONE 0.11 ivc_needs Needs Patient_need_for_(contextual_qualifier) NONE NONE NONE Patient_need_for_(contextual_qualifier) 0.6 0.0 Future_Goal/TaskToBeCompleted/ExpectedOutcome
changing change O VBG ROOT-S-S-VP-S-VP-VBG NONE NONE 0.11 changing Changing Changed_status Delta_(difference) NONE NONE Changing 0.6 0.0 Future_Goal/TaskToBeCompleted/ExpectedOutcome
today today DATE NN ROOT-S-S-VP-S-VP-NP-TMP-NN NONE NONE 0.11 today. Today Today_(temporal_qualifier) NONE NONE NONE Today_(temporal_qualifier) 0.6 0.0 Future_Goal/TaskToBeCompleted/ExpectedOutcome
. . O . ROOT-S-. NONE NONE 0.44 today. Today Today_(temporal_qualifier) NONE NONE NONE Today_(temporal_qualifier) 0.6 0.0 NA

for for O IN ROOT-FRAG-PP-IN NONE NONE 0.22 for_iv_transfusion Blood_Transfusion Transfusion_-_action Transfusion_Of_Blood_Products Transfusion_(procedure) NONE Transfusion_-_action 0.7 0.0 Appointment/Procedure_Status
iv iv O NN ROOT-FRAG-PP-NP-NP-NN NONE NONE 0.22 for_iv_transfusion Blood_Transfusion Transfusion_-_action Transfusion_Of_Blood_Products Transfusion_(procedure) NONE Transfusion_-_action 0.7 0.0 Appointment/Procedure_Description
transfusion transfusion O NN ROOT-FRAG-PP-NP-NP-NN NONE NONE 0.11 for_iv_transfusion Blood_Transfusion Transfusion_-_action Transfusion_Of_Blood_Products Transfusion_(procedure) NONE Transfusion_-_action 0.7 0.0 Appointment/Procedure_Description
this this TIME DT ROOT-FRAG-PP-NP-NP-TMP-DT NONE NONE 0.11 this_afternoon, Afternoon NONE NONE NONE NONE Afternoon 0.7 0.0 Appointment/Procedure_Time
afternoon afternoon TIME NN ROOT-FRAG-PP-NP-NP-TMP-NN NONE NONE 0.11 this_afternoon, Afternoon NONE NONE NONE NONE Afternoon 0.7 0.0 Appointment/Procedure_Time
, , O , ROOT-FRAG-, NONE NONE 1.0 this_afternoon, Afternoon NONE NONE NONE NONE Afternoon 0.7 0.0 NA
low low O JJ ROOT-FRAG-NP-NP-JJ NONE NONE 0.11 low_hb Hemoglobin low Abnormally_low_(qualifier_value) low_confidentiality NONE low 0.7 0.5 Future_Alert/Warning/AbnormalResult
hb hb O NN ROOT-FRAG-NP-NP-NN NONE NONE 0.11 low_hb Hemoglobin low Abnormally_low_(qualifier_value) low_confidentiality NONE low 0.7 0.0 Future_Alert/Warning/AbnormalResult
of of O IN ROOT-FRAG-NP-PP-IN NONE NONE 0.11 of_62. NONE NONE NONE NONE NONE NONE 0.8 0.0 Future_Alert/Warning/AbnormalResult
62 62 NUMBER CD ROOT-FRAG-NP-PP-NP-CD NONE NONE 0.11 of_62. NONE NONE NONE NONE NONE NONE 0.8 0.0 Future_Alert/Warning/AbnormalResult
. . O . ROOT-FRAG-. NONE NONE 0.44 of_62. NONE NONE NONE NONE NONE NONE 0.8 0.0 NA

then then O RB ROOT-S-S-ADVP-RB NONE NONE 0.22 then Then NONE NONE NONE NONE Then 0.8 0.0 Appointment/Procedure_Time
need need O VB ROOT-S-S-VP-VB NONE NONE 0.11 need Needs Patient_need_for_(contextual_qualifier) NONE NONE NONE Patient_need_for_(contextual_qualifier) 0.8 0.0 Appointment/Procedure_Status
repeat repeat O NN ROOT-S-S-VP-NP-NN NONE NONE 0.11 repeat_bloods, Bloods_(ethnic_group) Blood In_Blood peripheral_blood Blood_Vessels Repeat 0.8 0.0 Appointment/Procedure_Description
bloods blood O NNS ROOT-S-S-VP-NP-NNS NONE NONE 0.11 repeat_bloods, Bloods_(ethnic_group) Blood In_Blood peripheral_blood Blood_Vessels Repeat 0.8 0.0 Appointment/Procedure_Description
, , O , ROOT-S-, NONE NONE 1.0 repeat_bloods, Bloods_(ethnic_group) Blood In_Blood peripheral_blood Blood_Vessels Repeat 0.8 0.0 NA
then then O RB ROOT-S-S-ADVP-RB NONE NONE 0.22 then Then NONE NONE NONE NONE Then 0.8 0.0 Appointment/Procedure_Time
she she O PRP ROOT-S-NP-PRP NONE NONE 0.56 she NONE NONE NONE NONE NONE NONE 0.9 0.0 PatientIntroduction_Gender
will will O MD ROOT-S-VP-MD NONE NONE 0.11 will NONE NONE NONE NONE NONE NONE 0.9 0.0 Appointment/Procedure_Status
go go O VB ROOT-S-VP-VP-VB NONE NONE 0.11 go GORAB_gene NONE NONE NONE NONE GORAB_gene 0.9 0.0 Appointment/Procedure_Status
for for O IN ROOT-S-VP-VP-PP-IN NONE NONE 0.22 for_xray_afterwards._otherwise, roentgenographic Diagnostic_radiologic_examination Roentgen_Rays Plain_x-ray Radiographic_imaging_procedure roentgenographic 0.9 0.0 NA
xray xray O NN ROOT-S-VP-VP-PP-NP-NN NONE NONE 0.11 for_xray_afterwards._otherwise, roentgenographic Diagnostic_radiologic_examination Roentgen_Rays Plain_x-ray Radiographic_imaging_procedure roentgenographic 0.9 0.0 Appointment/Procedure_Description
afterwards afterwards O RB ROOT-S-VP-VP-ADVP-RB NONE NONE 0.11 for_xray_afterwards._otherwise, roentgenographic Diagnostic_radiologic_examination Roentgen_Rays Plain_x-ray Radiographic_imaging_procedure roentgenographic 0.9 0.0 Appointment/Procedure_Time
. . O . ROOT-S-. NONE NONE 0.44 for_xray_afterwards._otherwise, roentgenographic Diagnostic_radiologic_examination Roentgen_Rays Plain_x-ray Radiographic_imaging_procedure roentgenographic 0.9 0.0 NA

otherwise otherwise O RB ROOT-S-ADVP-RB NONE NONE 0.11 for_xray_afterwards._otherwise, roentgenographic Diagnostic_radiologic_examination Roentgen_Rays Plain_x-ray Radiographic_imaging_procedure roentgenographic 0.9 0.0 NA
, , O , ROOT-S-, NONE NONE 1.0 for_xray_afterwards._otherwise, roentgenographic Diagnostic_radiologic_examination Roentgen_Rays Plain_x-ray Radiographic_imaging_procedure roentgenographic 0.9 0.0 NA
she she O PRP ROOT-S-NP-PRP NONE NONE 0.56 she NONE NONE NONE NONE NONE NONE 1.0 0.0 PatientIntroduction_Gender
is be O VBZ ROOT-S-VP-VBZ NONE NONE 0.22 is NONE NONE NONE NONE NONE NONE 1.0 0.0 NA
monitored monitor O VBN ROOT-S-VP-VP-VBN NONE NONE 0.11 monitored_accordingly. Preventive_monitoring Biomedical_Monitors Monitoring_Device Clinical_Trials,_Monitoring Monitor,_occupation Biomedical_Monitors 1.0 0.0 Appointment/Procedure_Status
accordingly accordingly O RB ROOT-S-VP-VP-ADVP-RB NONE NONE 0.11 monitored_accordingly. Preventive_monitoring Biomedical_Monitors Monitoring_Device Clinical_Trials,_Monitoring Monitor,_occupation Biomedical_Monitors 1.0 0.0 NA
. . O . ROOT-S-. NONE NONE 0.44 monitored_accordingly. Preventive_monitoring Biomedical_Monitors Monitoring_Device Clinical_Trials,_Monitoring Monitor,_occupation Biomedical_Monitors 1.0 0.0 NA
