# Supplementary material for: Adapting State-of-the-Art Deep Language Models to Clinical Information Extraction Systems: Potentials, Challenges, and Solutions
Source: JMIR Med Inform. 2019 Apr 25;7(2):e11499. doi: 10.2196/11499 (PMC6658232; doi:10.2196/11499)
Supplement: Multimedia Appendix 2 [file medinform_v7i2e11499_app2.zip › CRF/382.xml.data]

In in O IN ROOT-SINV-S-PP-IN NONE NONE 0.33 In_room_4_bed_2 Beds Present Within Room NONE Present 0.0 0.0 NA
room room O NN ROOT-SINV-S-PP-NP-NN NONE NONE 0.17 In_room_4_bed_2 Beds Present Within Room NONE Present 0.0 0.0 PatientIntroduction_CurrentRoom
4 4 NUMBER CD ROOT-SINV-S-PP-NP-CD NONE NONE 0.17 In_room_4_bed_2 Beds Present Within Room NONE Present 0.1 0.0 PatientIntroduction_CurrentRoom
bed bed O NN ROOT-SINV-S-NP-NN NONE NONE 0.17 In_room_4_bed_2 Beds Present Within Room NONE Present 0.1 0.0 PatientIntroduction_CurrentBed
2 2 NUMBER CD ROOT-SINV-S-NP-CD NONE NONE 0.17 In_room_4_bed_2 Beds Present Within Room NONE Present 0.1 0.0 PatientIntroduction_CurrentBed
is be O VBZ ROOT-SINV-S-VP-VBZ NONE NONE 0.17 is NONE NONE NONE NONE NONE NONE 0.1 0.0 NA
Sunny Sunny PERSON NNP ROOT-SINV-S-VP-NP-NP-NNP NONE NONE 0.17 Sunny_Gibson, Sunlight The_Sun NONE NONE NONE Sunlight 0.1 0.0 PatientIntroduction_GivenNames/Initials
Gibson Gibson PERSON NNP ROOT-SINV-S-VP-NP-NP-NNP NONE NONE 0.17 Sunny_Gibson, Sunlight The_Sun NONE NONE NONE Sunlight 0.2 0.0 PatientIntroduction_Lastname
,35 ,35 NUMBER CD ROOT-SINV-S-VP-NP-SBAR-S-NP-NP-CD NONE NONE 0.17 NONE NONE NONE NONE NONE NONE NONE 0.2 0.0 NA
yrs yr DURATION NNS ROOT-SINV-S-VP-NP-SBAR-S-NP-NP-NNS NONE NONE 0.17 35_yrs_old Old NONE NONE NONE NONE Old 0.2 0.0 PatientIntroduction_Ageinyears
old old O JJ ROOT-SINV-S-VP-NP-SBAR-S-NP-ADJP-JJ NONE NONE 0.17 35_yrs_old Old NONE NONE NONE NONE Old 0.2 0.0 PatientIntroduction_Ageinyears
under under O IN ROOT-SINV-S-VP-NP-SBAR-S-NP-ADJP-PP-IN NONE NONE 0.17 under_Dr_hannah, Physicians Delayed_Release_Dosage_Form Doctor_-_Title NONE NONE Physicians 0.3 0.0 NA
Dr Dr O NNP ROOT-SINV-S-VP-NP-SBAR-S-NP-ADJP-PP-NP-NNP NONE NONE 0.17 under_Dr_hannah, Physicians Delayed_Release_Dosage_Form Doctor_-_Title NONE NONE Physicians 0.3 0.0 PatientIntroduction_UnderDr_GivenNames/Initials
hannah hannah O VBP ROOT-SINV-S-VP-NP-SBAR-S-VP-VBP NONE NONE 0.17 under_Dr_hannah, Physicians Delayed_Release_Dosage_Form Doctor_-_Title NONE NONE Physicians 0.3 0.0 PatientIntroduction_UnderDr_GivenNames/Initials
, , O , ROOT-SINV-, NONE NONE 1.0 under_Dr_hannah, Physicians Delayed_Release_Dosage_Form Doctor_-_Title NONE NONE Physicians 0.3 0.0 NA
came come O VBD ROOT-SINV-VP-VBD NONE NONE 0.17 came NONE NONE NONE NONE NONE NONE 0.3 0.0 NA
in in O IN ROOT-SINV-S-PP-IN NONE NONE 0.33 in NONE NONE NONE NONE NONE NONE 0.4 0.0 NA
with with O IN ROOT-SINV-VP-PP-PP-IN NONE NONE 0.33 with_pneumonia, Pneumonia Lung Entire_lung Pulmonary:-:Point_in_time:^Patient:- Pulmonary_(qualifier_value) Pneumonia 0.4 0.0 NA
pneumonia pneumonia O NN ROOT-SINV-VP-PP-PP-NP-NN NONE NONE 0.17 with_pneumonia, Pneumonia Lung Entire_lung Pulmonary:-:Point_in_time:^Patient:- Pulmonary_(qualifier_value) Pneumonia 0.4 0.0 PatientIntroduction_Disease/ProblemHistory
, , O , ROOT-SINV-, NONE NONE 1.0 with_pneumonia, Pneumonia Lung Entire_lung Pulmonary:-:Point_in_time:^Patient:- Pulmonary_(qualifier_value) Pneumonia 0.4 0.0 NA
with with O IN ROOT-SINV-VP-PP-PP-IN NONE NONE 0.33 with_history Recording_of_previous_events_(discipline) Historical_aspects_qualifier History_of_present_illness Medical_History Concept_History Medical_History 0.4 0.0 NA
history history O NN ROOT-SINV-VP-PP-NP-NP-NN NONE NONE 0.17 with_history Recording_of_previous_events_(discipline) Historical_aspects_qualifier History_of_present_illness Medical_History Concept_History Medical_History 0.5 0.0 NA
of of O IN ROOT-SINV-VP-PP-NP-PP-IN NONE NONE 0.17 of_cervical_cancer, Malignant_Neoplasms Cervical Cancer_Genus Primary_malignant_neoplasm Malignant_tumor_of_cervix Cervical 0.5 0.0 NA
cervical cervical O JJ ROOT-SINV-VP-PP-NP-PP-NP-JJ NONE NONE 0.17 of_cervical_cancer, Malignant_Neoplasms Cervical Cancer_Genus Primary_malignant_neoplasm Malignant_tumor_of_cervix Cervical 0.5 0.0 PatientIntroduction_ChronicCondition
cancer cancer O NN ROOT-SINV-VP-PP-NP-PP-NP-NN NONE NONE 0.17 of_cervical_cancer, Malignant_Neoplasms Cervical Cancer_Genus Primary_malignant_neoplasm Malignant_tumor_of_cervix Cervical 0.5 0.0 PatientIntroduction_ChronicCondition
, , O , ROOT-SINV-, NONE NONE 1.0 of_cervical_cancer, Malignant_Neoplasms Cervical Cancer_Genus Primary_malignant_neoplasm Malignant_tumor_of_cervix Cervical 0.5 0.0 NA
mva mva O NN ROOT-SINV-VP-PP-NP-PP-NP-NN NONE NONE 0.17 mva doxorubicin/mitomycin/vinblastine_protocol MOSAIC_VARIEGATED_ANEUPLOIDY_SYNDROME Motor_vehicle_accident NONE NONE MOSAIC_VARIEGATED_ANEUPLOIDY_SYNDROME 0.6 0.0 PatientIntroduction_ChronicCondition
and and O CC ROOT-SINV-VP-PP-NP-PP-NP-CC NONE NONE 0.5 and NONE NONE NONE NONE NONE NONE 0.6 0.0 NA
hysterectomy hysterectomy O NN ROOT-SINV-VP-PP-NP-PP-NP-NN NONE NONE 0.17 hysterectomy, Hysterectomy Consent_Type_-_Hysterectomy NONE NONE NONE Consent_Type_-_Hysterectomy 0.6 0.0 PatientIntroduction_ChronicCondition
, , O , ROOT-SINV-, NONE NONE 1.0 hysterectomy, Hysterectomy Consent_Type_-_Hysterectomy NONE NONE NONE Consent_Type_-_Hysterectomy 0.6 0.0 NA
on on O IN ROOT-SINV-VP-PP-IN NONE NONE 0.33 on_iv_abs NONE NONE NONE NONE NONE NONE 0.6 0.0 Medication_Status
iv iv O NN ROOT-SINV-VP-PP-NP-NP-NN NONE NONE 0.17 on_iv_abs NONE NONE NONE NONE NONE NONE 0.7 0.0 Medication_Medicine
abs ab O NNS ROOT-SINV-VP-PP-NP-NP-NNS NONE NONE 0.33 on_iv_abs NONE NONE NONE NONE NONE NONE 0.7 0.0 Medication_Medicine
and and O CC ROOT-SINV-VP-PP-NP-PP-NP-CC NONE NONE 0.5 and NONE NONE NONE NONE NONE NONE 0.7 0.0 NA
oral oral O JJ ROOT-SINV-VP-PP-NP-NP-JJ NONE NONE 0.17 oral_abs, Oral NONE NONE NONE NONE Oral 0.7 0.5 Medication_Medicine
abs ab O NNS ROOT-SINV-VP-PP-NP-NP-NNS NONE NONE 0.33 oral_abs, Oral NONE NONE NONE NONE Oral 0.8 0.0 Medication_Medicine
, , O , ROOT-SINV-, NONE NONE 1.0 oral_abs, Oral NONE NONE NONE NONE Oral 0.8 0.0 NA
on on O IN ROOT-SINV-VP-PP-IN NONE NONE 0.33 on_oxygen_prn, Oxygen NONE NONE NONE NONE Oxygen 0.8 0.0 Medication_Status
oxygen oxygen O NN ROOT-SINV-VP-PP-NP-NN NONE NONE 0.17 on_oxygen_prn, Oxygen NONE NONE NONE NONE Oxygen 0.8 0.5 Medication_Medicine
prn prn O NN ROOT-SINV-NP-NP-NN NONE NONE 0.17 on_oxygen_prn, Oxygen NONE NONE NONE NONE Oxygen 0.8 0.0 Medication_Medicine
, , O , ROOT-SINV-, NONE NONE 1.0 on_oxygen_prn, Oxygen NONE NONE NONE NONE Oxygen 0.9 0.0 NA
nil nil O NN ROOT-SINV-NP-NP-NP-NN NONE NONE 0.17 nil_other_issues Problem Issue_(document) Nil Others NONE Nil 0.9 0.0 MyShift_Status
other other O JJ ROOT-SINV-NP-NP-NP-JJ NONE NONE 0.17 nil_other_issues Problem Issue_(document) Nil Others NONE Nil 0.9 0.0 MyShift_Status
issues issue O NNS ROOT-SINV-NP-NP-NP-NNS NONE NONE 0.17 nil_other_issues Problem Issue_(document) Nil Others NONE Nil 0.9 0.0 MyShift_Status
and and O CC ROOT-SINV-VP-PP-NP-PP-NP-CC NONE NONE 0.5 and NONE NONE NONE NONE NONE NONE 0.9 0.0 NA
nothings nothing O NNS ROOT-SINV-NP-NP-NP-NNS NONE NONE 0.17 nothings Nothing NONE NONE NONE NONE Nothing 1.0 0.0 MyShift_Status
new new O JJ ROOT-SINV-NP-NP-NP-JJ NONE NONE 0.17 new. New NONE NONE NONE NONE New 1.0 0.0 MyShift_Status
. . O . ROOT-SINV-. NONE NONE 0.17 new. New NONE NONE NONE NONE New 1.0 0.0 NA
