# Supplementary material for: Adapting State-of-the-Art Deep Language Models to Clinical Information Extraction Systems: Potentials, Challenges, and Solutions
Source: JMIR Med Inform. 2019 Apr 25;7(2):e11499. doi: 10.2196/11499 (PMC6658232; doi:10.2196/11499)
Supplement: Multimedia Appendix 2 [file medinform_v7i2e11499_app2.zip › CRF/360.xml.data]

In in O IN ROOT-S-PP-IN NONE NONE 0.5 In_bed_7 Beds NONE NONE NONE NONE Beds 0.0 0.0 NA
bed bed O NN ROOT-S-PP-NP-NP-NN NONE NONE 0.25 In_bed_7 Beds NONE NONE NONE NONE Beds 0.0 0.0 PatientIntroduction_CurrentBed
7 7 NUMBER CD ROOT-S-PP-NP-NP-CD NONE NONE 0.25 In_bed_7 Beds NONE NONE NONE NONE Beds 0.1 0.0 PatientIntroduction_CurrentBed
is be O VBZ ROOT-S-PP-NP-SBAR-S-VP-VBZ NONE NONE 0.25 is NONE NONE NONE NONE NONE NONE 0.1 0.0 NA
Jie Jie PERSON NNP ROOT-S-PP-NP-SBAR-S-VP-NP-NNP NONE NONE 0.25 Jie_conway, NONE NONE NONE NONE NONE NONE 0.1 0.0 PatientIntroduction_GivenNames/Initials
conway conway O NNP ROOT-S-PP-NP-SBAR-S-VP-NP-NNP NONE NONE 0.25 Jie_conway, NONE NONE NONE NONE NONE NONE 0.1 0.0 PatientIntroduction_Lastname
, , O , ROOT-S-, NONE NONE 1.0 Jie_conway, NONE NONE NONE NONE NONE NONE 0.1 0.0 NA
90 90 DURATION CD ROOT-S-NP-NP-ADJP-NP-CD NONE NONE 0.25 90_yrs_old_female Female Woman Females Female,_Self-Report Female_Phenotype >90 0.2 0.0 PatientIntroduction_Ageinyears
yrs yr DURATION NNS ROOT-S-NP-NP-ADJP-NP-NNS NONE NONE 0.25 90_yrs_old_female Female Woman Females Female,_Self-Report Female_Phenotype >90 0.2 0.0 PatientIntroduction_Ageinyears
old old DURATION JJ ROOT-S-NP-NP-ADJP-JJ NONE NONE 0.25 90_yrs_old_female Female Woman Females Female,_Self-Report Female_Phenotype >90 0.2 0.0 PatientIntroduction_Ageinyears
female female O NN ROOT-S-NP-NP-NN NONE NONE 0.25 90_yrs_old_female Female Woman Females Female,_Self-Report Female_Phenotype >90 0.2 0.5 PatientIntroduction_Gender
under under O IN ROOT-S-NP-PP-IN NONE NONE 0.25 under_paul NONE NONE NONE NONE NONE NONE 0.2 0.0 NA
paul paul O NN ROOT-S-NP-PP-NP-NN NONE NONE 0.25 under_paul NONE NONE NONE NONE NONE NONE 0.3 0.0 PatientIntroduction_UnderDr_GivenNames/Initials
came come O VBD ROOT-S-VP-VBD NONE NONE 0.25 came NONE NONE NONE NONE NONE NONE 0.3 0.0 NA
in in O IN ROOT-S-PP-IN NONE NONE 0.5 in NONE NONE NONE NONE NONE NONE 0.3 0.0 NA
with with O IN ROOT-S-VP-SBAR-S-PP-PP-IN NONE NONE 0.25 with_UTI, Urinary_tract_infection AMBP_gene NONE NONE NONE Urinary_tract_infection 0.3 0.0 NA
UTI uti O NN ROOT-S-VP-SBAR-S-PP-PP-NP-NN NONE NONE 0.25 with_UTI, Urinary_tract_infection AMBP_gene NONE NONE NONE Urinary_tract_infection 0.3 0.0 PatientIntroduction_Disease/ProblemHistory
, , O , ROOT-S-, NONE NONE 1.0 with_UTI, Urinary_tract_infection AMBP_gene NONE NONE NONE Urinary_tract_infection 0.4 0.0 NA
nil nil O NN ROOT-S-VP-SBAR-S-NP-NN NONE NONE 0.25 nil_pain Pain Pain_NOS_Adverse_Event Painless Nil NONE Nil 0.4 0.0 NA
pain pain O NN ROOT-S-VP-SBAR-S-NP-NN NONE NONE 0.25 nil_pain Pain Pain_NOS_Adverse_Event Painless Nil NONE Nil 0.4 0.5 NA
noted note O VBD ROOT-S-VP-SBAR-S-VP-VBD NONE NONE 0.25 noted Note NONE NONE NONE NONE Note 0.4 0.0 NA
, , O , ROOT-S-, NONE NONE 1.0 , NONE NONE NONE NONE NONE NONE 0.4 0.0 NA
on on O IN ROOT-S-VP-SBAR-S-VP-PP-IN NONE NONE 0.5 on_oral Oral NONE NONE NONE NONE Oral 0.5 0.0 Medication_Status
oral oral O JJ ROOT-S-VP-SBAR-S-VP-PP-NP-NP-JJ NONE NONE 0.25 on_oral Oral NONE NONE NONE NONE Oral 0.5 0.5 Medication_Medicine
and and O CC ROOT-S-VP-SBAR-S-VP-PP-NP-CC NONE NONE 0.75 and NONE NONE NONE NONE NONE NONE 0.5 0.0 Medication_Medicine
ivabs ivab O NNS ROOT-S-VP-SBAR-S-VP-PP-NP-NP-NP-NNS NONE NONE 0.25 ivabs NONE NONE NONE NONE NONE NONE 0.5 0.0 Medication_Medicine
and and O CC ROOT-S-VP-SBAR-S-VP-PP-NP-CC NONE NONE 0.75 and NONE NONE NONE NONE NONE NONE 0.5 0.0 NA
ural ural O JJ ROOT-S-VP-SBAR-S-VP-PP-NP-NP-NP-JJ NONE NONE 0.25 ural_sachets, Sachet Sachet_-_EntityCode Sachet_Dosing_Unit NONE NONE Sachet 0.5 0.0 Medication_Medicine
sachets sachet O NNS ROOT-S-VP-SBAR-S-VP-PP-NP-NP-NP-NNS NONE NONE 0.25 ural_sachets, Sachet Sachet_-_EntityCode Sachet_Dosing_Unit NONE NONE Sachet 0.6 0.0 NA
, , O , ROOT-S-, NONE NONE 1.0 ural_sachets, Sachet Sachet_-_EntityCode Sachet_Dosing_Unit NONE NONE Sachet 0.6 0.0 NA
on on O IN ROOT-S-VP-SBAR-S-VP-PP-IN NONE NONE 0.5 on_iv_fluids. Body_Fluids Liquid_substance Body_Fluids_and_Substances Fluid_behavior fluid_-_substance Body_Fluids 0.6 0.0 Medication_Status
iv iv O NN ROOT-S-VP-SBAR-S-VP-PP-NP-NN NONE NONE 0.25 on_iv_fluids. Body_Fluids Liquid_substance Body_Fluids_and_Substances Fluid_behavior fluid_-_substance Body_Fluids 0.6 0.0 Medication_Medicine
fluids fluid O NNS ROOT-S-VP-SBAR-S-VP-PP-NP-NNS NONE NONE 0.25 on_iv_fluids. Body_Fluids Liquid_substance Body_Fluids_and_Substances Fluid_behavior fluid_-_substance Body_Fluids 0.6 0.0 Medication_Medicine
. . O . ROOT-S-. NONE NONE 0.5 on_iv_fluids. Body_Fluids Liquid_substance Body_Fluids_and_Substances Fluid_behavior fluid_-_substance Body_Fluids 0.7 0.0 NA

for for O IN ROOT-S-PP-IN NONE NONE 0.75 for_removal removal_technique Excision NONE NONE NONE removal_technique 0.7 0.0 NA
removal removal O NN ROOT-S-PP-NP-NP-NN NONE NONE 0.25 for_removal removal_technique Excision NONE NONE NONE removal_technique 0.7 0.0 Appointment/Procedure_Description
of of O IN ROOT-S-PP-NP-PP-IN NONE NONE 0.5 of_idc_tom PRPF6_gene Primary_idiopathic_dilated_cardiomyopathy NONE NONE NONE Primary_idiopathic_dilated_cardiomyopathy 0.7 0.0 Appointment/Procedure_Description
idc idc O NN ROOT-S-PP-NP-PP-NP-NN NONE NONE 0.25 of_idc_tom PRPF6_gene Primary_idiopathic_dilated_cardiomyopathy NONE NONE NONE Primary_idiopathic_dilated_cardiomyopathy 0.7 0.0 Appointment/Procedure_Description
tom tom O NN ROOT-S-NP-NN NONE NONE 0.5 of_idc_tom PRPF6_gene Primary_idiopathic_dilated_cardiomyopathy NONE NONE NONE Primary_idiopathic_dilated_cardiomyopathy 0.8 0.0 Appointment/Procedure_Day
am be O VBP ROOT-S-VP-VP-VBP NONE NONE 0.25 am NONE NONE NONE NONE NONE NONE 0.8 0.0 Appointment/Procedure_Time
and and O CC ROOT-S-VP-CC NONE NONE 0.75 and NONE NONE NONE NONE NONE NONE 0.8 0.0 NA
for for O IN ROOT-S-PP-IN NONE NONE 0.75 for_trial Clinical_Trials NONE NONE NONE NONE Clinical_Trials 0.8 0.0 NA
trial trial O NN ROOT-S-VP-VP-PP-NP-NP-NN NONE NONE 0.25 for_trial Clinical_Trials NONE NONE NONE NONE Clinical_Trials 0.8 0.0 Appointment/Procedure_Description
of of O IN ROOT-S-PP-NP-PP-IN NONE NONE 0.5 of_void.query Question_(inquiry) Urination void NONE NONE Urination 0.9 0.0 Appointment/Procedure_Description
void.query void.query O NN ROOT-S-VP-VP-PP-NP-PP-NP-NN NONE NONE 0.25 of_void.query Question_(inquiry) Urination void NONE NONE Urination 0.9 0.0 NA
for for O IN ROOT-S-PP-IN NONE NONE 0.75 for_discharge Body_Fluid_Discharge Patient_Discharge Discharge,_body_substance NONE NONE Patient_Discharge 0.9 0.0 Future_Discharge/TransferPlan
discharge discharge O NN ROOT-S-VP-VP-PP-NP-NP-NN NONE NONE 0.25 for_discharge Body_Fluid_Discharge Patient_Discharge Discharge,_body_substance NONE NONE Patient_Discharge 0.9 0.0 Future_Discharge/TransferPlan
tom tom O NN ROOT-S-NP-NN NONE NONE 0.5 tom PRPF6_gene NONE NONE NONE NONE PRPF6_gene 0.9 0.0 Future_Discharge/TransferPlan
if if O IN ROOT-S-VP-VP-PP-NP-ADJP-IN NONE NONE 0.25 if_stable. Stable_status Patient_Condition_Code_-_Stable NONE NONE NONE Stable_status 1.0 0.0 Future_Discharge/TransferPlan
stable stable O JJ ROOT-S-VP-VP-PP-NP-ADJP-JJ NONE NONE 0.25 if_stable. Stable_status Patient_Condition_Code_-_Stable NONE NONE NONE Stable_status 1.0 0.0 Future_Discharge/TransferPlan
. . O . ROOT-S-. NONE NONE 0.5 if_stable. Stable_status Patient_Condition_Code_-_Stable NONE NONE NONE Stable_status 1.0 0.0 NA
