# Supplementary material for: Adapting State-of-the-Art Deep Language Models to Clinical Information Extraction Systems: Potentials, Challenges, and Solutions
Source: JMIR Med Inform. 2019 Apr 25;7(2):e11499. doi: 10.2196/11499 (PMC6658232; doi:10.2196/11499)
Supplement: Multimedia Appendix 2 [file medinform_v7i2e11499_app2.zip › CRF/303.xml.data]

303 303 NUMBER CD ROOT-S-LST-CD NONE NONE 0.2 303 NONE NONE NONE NONE NONE NONE 0.0 0.0 NA
-RRB- -rrb- O -RRB- ROOT-S-LST--RRB- NONE NONE 0.2 ) NONE NONE NONE NONE NONE NONE 0.0 0.0 NA
In in O IN ROOT-S-PP-IN NONE NONE 0.4 In_room_3, Present Within Room NONE NONE Present 0.0 0.0 NA
room room O NN ROOT-S-PP-NP-NN NONE NONE 0.2 In_room_3, Present Within Room NONE NONE Present 0.0 0.0 PatientIntroduction_CurrentRoom
3 3 NUMBER CD ROOT-S-PP-NP-CD NONE NONE 0.4 In_room_3, Present Within Room NONE NONE Present 0.1 0.0 PatientIntroduction_CurrentRoom
, , O , ROOT-S-, NONE NONE 0.6 In_room_3, Present Within Room NONE NONE Present 0.1 0.0 NA
bed bed O NN ROOT-S-NP-NN NONE NONE 0.2 bed_1 Beds NONE NONE NONE NONE Beds 0.1 0.0 PatientIntroduction_CurrentBed
1 1 NUMBER CD ROOT-S-NP-CD NONE NONE 0.2 bed_1 Beds NONE NONE NONE NONE Beds 0.1 0.0 PatientIntroduction_CurrentBed
is be O VBZ ROOT-S-VP-VBZ NONE NONE 0.6 is NONE NONE NONE NONE NONE NONE 0.1 0.0 NA
Chloe Chloe PERSON NNP ROOT-S-VP-NP-NP-NNP NONE NONE 0.2 Chloe_Finocchiaro, NONE NONE NONE NONE NONE NONE 0.1 0.0 PatientIntroduction_GivenNames/Initials
Finocchiaro Finocchiaro PERSON NNP ROOT-S-VP-NP-NP-NNP NONE NONE 0.2 Chloe_Finocchiaro, NONE NONE NONE NONE NONE NONE 0.1 0.0 PatientIntroduction_Lastname
, , O , ROOT-S-, NONE NONE 0.6 Chloe_Finocchiaro, NONE NONE NONE NONE NONE NONE 0.1 0.0 NA
39 39 DURATION CD ROOT-S-VP-NP-NP-ADJP-NP-CD NONE NONE 0.2 39_yrs_old_female Female Woman Females Female,_Self-Report Female_Phenotype Old 0.1 0.0 PatientIntroduction_Ageinyears
yrs yr DURATION NNS ROOT-S-VP-NP-NP-ADJP-NP-NNS NONE NONE 0.2 39_yrs_old_female Female Woman Females Female,_Self-Report Female_Phenotype Old 0.2 0.0 PatientIntroduction_Ageinyears
old old DURATION JJ ROOT-S-VP-NP-NP-ADJP-JJ NONE NONE 0.2 39_yrs_old_female Female Woman Females Female,_Self-Report Female_Phenotype Old 0.2 0.0 PatientIntroduction_Ageinyears
female female O NN ROOT-S-VP-NP-NP-NN NONE NONE 0.2 39_yrs_old_female Female Woman Females Female,_Self-Report Female_Phenotype Old 0.2 0.5 PatientIntroduction_Gender
who who O WP ROOT-S-VP-NP-NP-SBAR-WHNP-WP NONE NONE 0.2 who NONE NONE NONE NONE NONE NONE 0.2 0.0 NA
came come O VBD ROOT-S-VP-NP-NP-SBAR-S-VP-VBD NONE NONE 0.4 came NONE NONE NONE NONE NONE NONE 0.2 0.0 NA
in in O IN ROOT-S-PP-IN NONE NONE 0.4 in_3_days_ago day 3_Days /day <3_(qualifier_value) 3+_Score <3_(qualifier_value) 0.2 0.0 NA
3 3 DATE CD ROOT-S-PP-NP-CD NONE NONE 0.4 in_3_days_ago day 3_Days /day <3_(qualifier_value) 3+_Score <3_(qualifier_value) 0.2 0.0 NA
days day DATE NNS ROOT-S-VP-NP-NP-SBAR-S-VP-PP-ADVP-NP-NNS NONE NONE 0.2 in_3_days_ago day 3_Days /day <3_(qualifier_value) 3+_Score <3_(qualifier_value) 0.2 0.0 NA
ago ago DATE RB ROOT-S-VP-NP-NP-SBAR-S-VP-PP-ADVP-RB NONE NONE 0.4 in_3_days_ago day 3_Days /day <3_(qualifier_value) 3+_Score <3_(qualifier_value) 0.2 0.0 NA
with with O IN ROOT-S-VP-NP-NP-SBAR-S-VP-PP-IN NONE NONE 0.4 with_chest_pain._ecg Electrocardiography Electrocardiogram Chest_Pain Pain Chest Chest 0.3 0.0 NA
chest chest O NN ROOT-S-VP-NP-NP-SBAR-S-VP-PP-NP-NN NONE NONE 0.2 with_chest_pain._ecg Electrocardiography Electrocardiogram Chest_Pain Pain Chest Chest 0.3 0.0 PatientIntroduction_AdmissionReason/Diagnosis
pain pain O NN ROOT-S-VP-NP-NP-SBAR-S-VP-PP-NP-NN NONE NONE 0.2 with_chest_pain._ecg Electrocardiography Electrocardiogram Chest_Pain Pain Chest Chest 0.3 0.5 PatientIntroduction_AdmissionReason/Diagnosis
. . O . ROOT-S-. NONE NONE 1.0 with_chest_pain._ecg Electrocardiography Electrocardiogram Chest_Pain Pain Chest Chest 0.3 0.0 NA

ecg ecg O NN ROOT-S-NP-NN NONE NONE 0.2 with_chest_pain._ecg Electrocardiography Electrocardiogram Chest_Pain Pain Chest Chest 0.3 0.0 Appointment/Procedure_Description
done.She done.she O NN ROOT-S-NP-NN NONE NONE 0.2 NONE NONE NONE NONE NONE NONE NONE 0.3 0.0 NA
had have O VBD ROOT-S-VP-VP-VP-VBD NONE NONE 0.2 had NONE NONE NONE NONE NONE NONE 0.3 0.0 NA
holter holter O NN ROOT-S-VP-VP-VP-NP-NP-NN NONE NONE 0.2 holter_monitoring Preventive_monitoring Clinical_Trials,_Monitoring Holter_Electrocardiography Biomedical_Monitors Monitoring_Device Preventive_monitoring 0.3 0.0 Appointment/Procedure_Description
monitoring monitoring O NN ROOT-S-VP-VP-VP-NP-NP-NN NONE NONE 0.2 holter_monitoring Preventive_monitoring Clinical_Trials,_Monitoring Holter_Electrocardiography Biomedical_Monitors Monitoring_Device Preventive_monitoring 0.3 0.0 Appointment/Procedure_Description
done do O VBN ROOT-S-VP-VP-VP-NP-VP-VBN NONE NONE 0.4 done NONE NONE NONE NONE NONE NONE 0.3 0.0 NA
a a DATE DT ROOT-S-VP-VP-VP-NP-VP-ADVP-NP-DT NONE NONE 0.2 a_day_ago day /day NONE NONE NONE day 0.4 0.0 NA
day day DATE NN ROOT-S-VP-VP-VP-NP-VP-ADVP-NP-NN NONE NONE 0.2 a_day_ago day /day NONE NONE NONE day 0.4 0.0 NA
ago ago DATE RB ROOT-S-VP-VP-VP-NP-VP-ADVP-RB NONE NONE 0.4 a_day_ago day /day NONE NONE NONE day 0.4 0.0 NA
and and O CC ROOT-S-VP-VP-CC NONE NONE 0.8 and NONE NONE NONE NONE NONE NONE 0.4 0.0 NA
results result O VBZ ROOT-S-VP-VP-VP-VBZ NONE NONE 0.2 results Result Due_to What_subject_filter_-_Result Experimental_Result NONE Result 0.4 0.0 Appointment/Procedure_Status
still still O RB ROOT-S-VP-VP-VP-ADVP-RB NONE NONE 0.2 still_pending, NONE NONE NONE NONE NONE NONE 0.4 0.0 Appointment/Procedure_Status
pending pend O VBG ROOT-S-VP-VP-NP-NP-VBG NONE NONE 0.2 still_pending, NONE NONE NONE NONE NONE NONE 0.4 0.0 Appointment/Procedure_Status
, , O , ROOT-S-VP-VP-NP-, NONE NONE 0.6 still_pending, NONE NONE NONE NONE NONE NONE 0.4 0.0 NA
bloods blood O NNS ROOT-S-VP-VP-NP-NP-NP-NNS NONE NONE 0.2 bloods Bloods_(ethnic_group) Blood In_Blood peripheral_blood Blood_Vessels Bloods_(ethnic_group) 0.4 0.0 Appointment/Procedure_Description
done do O VBN ROOT-S-VP-VP-VP-NP-VP-VBN NONE NONE 0.4 done NONE NONE NONE NONE NONE NONE 0.5 0.0 NA
and and O CC ROOT-S-VP-VP-CC NONE NONE 0.8 and NONE NONE NONE NONE NONE NONE 0.5 0.0 NA
came come O VBD ROOT-S-VP-VP-VBD NONE NONE 0.4 came NONE NONE NONE NONE NONE NONE 0.5 0.0 Appointment/Procedure_Status
back back O RB ROOT-S-VP-VP-ADVP-RB NONE NONE 0.2 back_all_negative. Negative Negative_Finding Negative_Number Negative_Charge NONE Negative_Finding 0.5 0.0 Appointment/Procedure_Status
all all O DT ROOT-S-VP-VP-ADVP-DT NONE NONE 0.4 back_all_negative. Negative Negative_Finding Negative_Number Negative_Charge NONE Negative_Finding 0.5 0.0 Appointment/Procedure_Status
negative negative O JJ ROOT-S-VP-VP-ADVP-JJ NONE NONE 0.2 back_all_negative. Negative Negative_Finding Negative_Number Negative_Charge NONE Negative_Finding 0.5 0.0 Appointment/Procedure_Status
. . O . ROOT-S-. NONE NONE 1.0 back_all_negative. Negative Negative_Finding Negative_Number Negative_Charge NONE Negative_Finding 0.5 0.0 NA

so so O IN ROOT-S-IN NONE NONE 0.2 so NONE NONE NONE NONE NONE NONE 0.5 0.0 NA
they they O PRP ROOT-S-NP-PRP NONE NONE 0.2 they NONE NONE NONE NONE NONE NONE 0.5 0.0 NA
are be O VBP ROOT-S-VP-VBP NONE NONE 0.2 are NONE NONE NONE NONE NONE NONE 0.6 0.0 NA
querying query O VBG ROOT-S-VP-VP-VBG NONE NONE 0.2 querying Question_(inquiry) NONE NONE NONE NONE Question_(inquiry) 0.6 0.0 NA
it it O PRP ROOT-S-VP-VP-SBAR-S-NP-PRP NONE NONE 0.2 it NONE NONE NONE NONE NONE NONE 0.6 0.0 NA
can can O MD ROOT-S-VP-VP-SBAR-S-VP-MD NONE NONE 0.2 can NONE NONE NONE NONE NONE NONE 0.6 0.0 NA
be be O VB ROOT-S-VP-VP-SBAR-S-VP-VP-VB NONE NONE 0.2 be NONE NONE NONE NONE NONE NONE 0.6 0.0 NA
muscular muscular O JJ ROOT-S-VP-VP-SBAR-S-VP-VP-NP-JJ NONE NONE 0.2 muscular Muscle Muscular Musculus_<invertebrate> Set_of_muscles NONE Muscular 0.6 0.5 PatientIntroduction_Disease/ProblemHistory
or or O CC ROOT-S-VP-VP-SBAR-S-VP-VP-NP-CC NONE NONE 0.2 or NONE NONE NONE NONE NONE NONE 0.6 0.0 PatientIntroduction_Disease/ProblemHistory
respiratory respiratory O JJ ROOT-S-VP-VP-SBAR-S-VP-VP-NP-JJ NONE NONE 0.2 respiratory_causes. Etiology_aspects Etiology Science_of_Etiology respiratory Specimen_Source_Codes_-_Respiratory respiratory 0.6 0.5 PatientIntroduction_Disease/ProblemHistory
causes cause O NNS ROOT-S-VP-VP-SBAR-S-VP-VP-NP-NNS NONE NONE 0.2 respiratory_causes. Etiology_aspects Etiology Science_of_Etiology respiratory Specimen_Source_Codes_-_Respiratory respiratory 0.6 0.0 PatientIntroduction_Disease/ProblemHistory
. . O . ROOT-S-. NONE NONE 1.0 respiratory_causes. Etiology_aspects Etiology Science_of_Etiology respiratory Specimen_Source_Codes_-_Respiratory respiratory 0.7 0.0 NA

the the O DT ROOT-S-S-NP-DT NONE NONE 0.2 the_doctors Physicians Doctor_-_Title NONE NONE NONE Physicians 0.7 0.0 NA
doctors doctor O NNS ROOT-S-S-NP-NNS NONE NONE 0.2 the_doctors Physicians Doctor_-_Title NONE NONE NONE Physicians 0.7 0.0 NA
will will O MD ROOT-S-S-VP-MD NONE NONE 0.2 will NONE NONE NONE NONE NONE NONE 0.7 0.0 NA
review review O VB ROOT-S-S-VP-VP-VB NONE NONE 0.2 review Review_[Publication_Type] Act_Class_-_review Reviewing Reviewed NONE Review_[Publication_Type] 0.7 0.0 Appointment/Procedure_Description
her she O PRP$ ROOT-S-S-VP-VP-NP-PRP$ NONE NONE 0.2 her_later NONE NONE NONE NONE NONE NONE 0.7 0.0 PatientIntroduction_Gender
later later O JJ ROOT-S-S-VP-VP-NP-JJ NONE NONE 0.2 her_later NONE NONE NONE NONE NONE NONE 0.7 0.0 Appointment/Procedure_Time
and and O CC ROOT-S-CC NONE NONE 0.8 and NONE NONE NONE NONE NONE NONE 0.7 0.0 NA
if if O IN ROOT-S-S-SBAR-IN NONE NONE 0.2 if NONE NONE NONE NONE NONE NONE 0.7 0.0 NA
all all O DT ROOT-S-S-SBAR-S-NP-DT NONE NONE 0.4 all NONE NONE NONE NONE NONE NONE 0.8 0.0 NA
is be O VBZ ROOT-S-S-SBAR-S-VP-VBZ NONE NONE 0.6 is NONE NONE NONE NONE NONE NONE 0.8 0.0 NA
well well O RB ROOT-S-S-SBAR-S-VP-ADVP-RB NONE NONE 0.2 well_then Good Then Better best_(quality) NONE Good 0.8 0.0 NA
then then O RB ROOT-S-S-SBAR-S-VP-ADVP-RB NONE NONE 0.2 well_then Good Then Better best_(quality) NONE Good 0.8 0.0 NA
she she O PRP ROOT-S-S-NP-PRP NONE NONE 0.2 she NONE NONE NONE NONE NONE NONE 0.8 0.0 PatientIntroduction_Gender
might might O MD ROOT-S-S-VP-MD NONE NONE 0.2 might NONE NONE NONE NONE NONE NONE 0.8 0.0 NA
go go O VB ROOT-S-S-VP-VP-VB NONE NONE 0.2 go GORAB_gene NONE NONE NONE NONE GORAB_gene 0.8 0.0 NA
home home O NN ROOT-S-S-VP-VP-NP-NP-NP-NN NONE NONE 0.2 home_later. Home_environment Homelessness Encounter_due_to_homelessness NONE NONE Home_environment 0.8 0.0 Future_Discharge/TransferPlan
later.tolerating later.tolerating O VBG ROOT-S-S-VP-VP-NP-NP-VP-VBG NONE NONE 0.2 NONE NONE NONE NONE NONE NONE NONE 0.8 0.0 NA
diabetic diabetic O JJ ROOT-S-S-VP-VP-NP-NP-VP-NP-NP-JJ NONE NONE 0.2 diabetic_diet. Diet DIABETIC Diabetic_Diet DIETING Dietetics DIABETIC 0.8 0.0 MyShift_Input/Diet
diet.she diet.she O NN ROOT-S-S-VP-VP-NP-NP-VP-NP-NP-NN NONE NONE 0.2 NONE NONE NONE NONE NONE NONE NONE 0.9 0.0 NA
is be O VBZ ROOT-S-S-SBAR-S-VP-VBZ NONE NONE 0.6 is NONE NONE NONE NONE NONE NONE 0.9 0.0 NA
independent independent O JJ ROOT-S-S-VP-VP-NP-NP-VP-NP-SBAR-S-VP-ADJP-JJ NONE NONE 0.2 independent Independence Independently_able NONE NONE NONE Independently_able 0.9 0.0 MyShift_ActivitiesOfDailyLiving
and and O CC ROOT-S-CC NONE NONE 0.8 and NONE NONE NONE NONE NONE NONE 0.9 0.0 NA
self self O NN ROOT-S-S-VP-VP-NP-NP-NP-NN NONE NONE 0.2 self_caring Caring care_activity NONE NONE NONE Caring 0.9 0.0 MyShift_ActivitiesOfDailyLiving
caring care O VBG ROOT-S-S-VP-VP-NP-NP-VP-VBG NONE NONE 0.2 self_caring Caring care_activity NONE NONE NONE Caring 0.9 0.0 MyShift_ActivitiesOfDailyLiving
with with O IN ROOT-S-S-VP-VP-NP-NP-VP-PP-IN NONE NONE 0.4 with_adls._nil_other_issues Problem Issue_(document) Activities_of_Daily_Living_(activity) Nil SGCA_gene Activities_of_Daily_Living_(activity) 0.9 0.0 NA
adls adl O NNS ROOT-S-S-VP-VP-NP-NP-VP-PP-NP-NNS NONE NONE 0.2 with_adls._nil_other_issues Problem Issue_(document) Activities_of_Daily_Living_(activity) Nil SGCA_gene Activities_of_Daily_Living_(activity) 0.9 0.0 NA
. . O . ROOT-S-. NONE NONE 1.0 with_adls._nil_other_issues Problem Issue_(document) Activities_of_Daily_Living_(activity) Nil SGCA_gene Activities_of_Daily_Living_(activity) 0.9 0.0 NA

nil nil O NN ROOT-S-NP-NN NONE NONE 0.2 with_adls._nil_other_issues Problem Issue_(document) Activities_of_Daily_Living_(activity) Nil SGCA_gene Activities_of_Daily_Living_(activity) 1.0 0.0 MyShift_Status
other other O JJ ROOT-S-NP-JJ NONE NONE 0.2 with_adls._nil_other_issues Problem Issue_(document) Activities_of_Daily_Living_(activity) Nil SGCA_gene Activities_of_Daily_Living_(activity) 1.0 0.0 MyShift_Status
issues issue O NNS ROOT-S-NP-NNS NONE NONE 0.2 with_adls._nil_other_issues Problem Issue_(document) Activities_of_Daily_Living_(activity) Nil SGCA_gene Activities_of_Daily_Living_(activity) 1.0 0.0 MyShift_Status
noted note O VBD ROOT-S-VP-VBD NONE NONE 0.2 noted. Note NONE NONE NONE NONE Note 1.0 0.0 MyShift_Status
. . O . ROOT-S-. NONE NONE 1.0 noted. Note NONE NONE NONE NONE Note 1.0 0.0 NA
