# Supplementary material for: Adapting State-of-the-Art Deep Language Models to Clinical Information Extraction Systems: Potentials, Challenges, and Solutions
Source: JMIR Med Inform. 2019 Apr 25;7(2):e11499. doi: 10.2196/11499 (PMC6658232; doi:10.2196/11499)
Supplement: Multimedia Appendix 2 [file medinform_v7i2e11499_app2.zip › CRF/391.xml.data]

in in O IN ROOT-SINV-S-PP-IN NONE NONE 0.67 in_bed_6 Beds NONE NONE NONE NONE Beds 0.0 0.0 NA
bed bed O NN ROOT-SINV-S-PP-NP-NN NONE NONE 0.33 in_bed_6 Beds NONE NONE NONE NONE Beds 0.1 0.0 PatientIntroduction_CurrentBed
6 6 NUMBER CD ROOT-SINV-S-NP-CD NONE NONE 0.33 in_bed_6 Beds NONE NONE NONE NONE Beds 0.1 0.0 PatientIntroduction_CurrentBed
is be O VBZ ROOT-SINV-S-VP-VBZ NONE NONE 0.33 is NONE NONE NONE NONE NONE NONE 0.1 0.0 NA
Charles Charles PERSON NNP ROOT-SINV-S-VP-NP-NP-NNP NONE NONE 0.33 Charles_Philippi, NONE NONE NONE NONE NONE NONE 0.2 0.0 PatientIntroduction_GivenNames/Initials
Philippi Philippi PERSON NNP ROOT-SINV-S-VP-NP-NP-NNP NONE NONE 0.33 Charles_Philippi, NONE NONE NONE NONE NONE NONE 0.2 0.0 PatientIntroduction_Lastname
, , O , ROOT-SINV-S-VP-NP-, NONE NONE 1.0 Charles_Philippi, NONE NONE NONE NONE NONE NONE 0.2 0.0 NA
50 50 DURATION CD ROOT-SINV-S-VP-NP-ADJP-NP-CD NONE NONE 0.33 50_yrs_old Old NONE NONE NONE NONE Old 0.2 0.0 PatientIntroduction_Ageinyears
yrs yr DURATION NNS ROOT-SINV-S-VP-NP-ADJP-NP-NNS NONE NONE 0.33 50_yrs_old Old NONE NONE NONE NONE Old 0.3 0.0 PatientIntroduction_Ageinyears
old old DURATION JJ ROOT-SINV-S-VP-NP-ADJP-JJ NONE NONE 0.33 50_yrs_old Old NONE NONE NONE NONE Old 0.3 0.0 PatientIntroduction_Ageinyears
under under O IN ROOT-SINV-S-VP-PP-IN NONE NONE 0.33 under_Dr_ken, Kenya PCNT_gene Physicians Delayed_Release_Dosage_Form Doctor_-_Title Physicians 0.3 0.0 NA
Dr Dr O NNP ROOT-SINV-S-VP-PP-NP-NNP NONE NONE 0.33 under_Dr_ken, Kenya PCNT_gene Physicians Delayed_Release_Dosage_Form Doctor_-_Title Physicians 0.4 0.0 PatientIntroduction_UnderDr_Lastname
ken ken O NNP ROOT-SINV-S-VP-PP-NP-NNP NONE NONE 0.33 under_Dr_ken, Kenya PCNT_gene Physicians Delayed_Release_Dosage_Form Doctor_-_Title Physicians 0.4 0.0 PatientIntroduction_UnderDr_Lastname
, , O , ROOT-SINV-S-VP-NP-, NONE NONE 1.0 under_Dr_ken, Kenya PCNT_gene Physicians Delayed_Release_Dosage_Form Doctor_-_Title Physicians 0.4 0.0 NA
came come O VBD ROOT-SINV-VP-VBD NONE NONE 0.33 came NONE NONE NONE NONE NONE NONE 0.5 0.0 NA
in in O IN ROOT-SINV-S-PP-IN NONE NONE 0.67 in NONE NONE NONE NONE NONE NONE 0.5 0.0 NA
with with O IN ROOT-SINV-VP-PP-PP-IN NONE NONE 0.33 with_pulmonary_fibrosis_patient_still Patients Pulmonary_Fibrosis Fibrosis Lung Pulmonary:-:Point_in_time:^Patient:- Pulmonary_(qualifier_value) 0.5 0.0 NA
pulmonary pulmonary O JJ ROOT-SINV-VP-PP-PP-NP-JJ NONE NONE 0.33 with_pulmonary_fibrosis_patient_still Patients Pulmonary_Fibrosis Fibrosis Lung Pulmonary:-:Point_in_time:^Patient:- Pulmonary_(qualifier_value) 0.5 0.0 PatientIntroduction_Disease/ProblemHistory
fibrosis fibrosis O NN ROOT-SINV-VP-PP-PP-NP-NN NONE NONE 0.33 with_pulmonary_fibrosis_patient_still Patients Pulmonary_Fibrosis Fibrosis Lung Pulmonary:-:Point_in_time:^Patient:- Pulmonary_(qualifier_value) 0.6 0.0 PatientIntroduction_Disease/ProblemHistory
patient patient O NN ROOT-SINV-VP-PP-PP-NP-NN NONE NONE 0.33 with_pulmonary_fibrosis_patient_still Patients Pulmonary_Fibrosis Fibrosis Lung Pulmonary:-:Point_in_time:^Patient:- Pulmonary_(qualifier_value) 0.6 0.0 NA
still still O RB ROOT-SINV-VP-ADVP-RB NONE NONE 0.33 with_pulmonary_fibrosis_patient_still Patients Pulmonary_Fibrosis Fibrosis Lung Pulmonary:-:Point_in_time:^Patient:- Pulmonary_(qualifier_value) 0.6 0.0 MyShift_Status
the the O DT ROOT-SINV-NP-NP-DT NONE NONE 0.33 the_same,_nil Nil Same NONE NONE NONE Same 0.7 0.0 MyShift_Status
same same O JJ ROOT-SINV-NP-NP-JJ NONE NONE 0.33 the_same,_nil Nil Same NONE NONE NONE Same 0.7 0.0 MyShift_Status
, , O , ROOT-SINV-S-VP-NP-, NONE NONE 1.0 the_same,_nil Nil Same NONE NONE NONE Same 0.7 0.0 NA
nil nil O JJ ROOT-SINV-NP-NP-NP-NP-JJ NONE NONE 0.33 the_same,_nil Nil Same NONE NONE NONE Same 0.8 0.0 MyShift_Status
changes change O NNS ROOT-SINV-NP-NP-NP-NP-NNS NONE NONE 0.33 changes Changing Changed_status Delta_(difference) NONE NONE Changing 0.8 0.0 MyShift_Status
for for O IN ROOT-SINV-NP-NP-NP-PP-IN NONE NONE 0.33 for_review_tom_query_discharge_tom. Body_Fluid_Discharge Patient_Discharge Review_[Publication_Type] Question_(inquiry) Act_Class_-_review Review_[Publication_Type] 0.8 0.0 Appointment/Procedure_Description
review review O NN ROOT-SINV-NP-NP-NP-PP-NP-NN NONE NONE 0.33 for_review_tom_query_discharge_tom. Body_Fluid_Discharge Patient_Discharge Review_[Publication_Type] Question_(inquiry) Act_Class_-_review Review_[Publication_Type] 0.8 0.0 Appointment/Procedure_Description
tom tom O NN ROOT-SINV-NP-NP-NP-PP-NP-NN NONE NONE 0.67 for_review_tom_query_discharge_tom. Body_Fluid_Discharge Patient_Discharge Review_[Publication_Type] Question_(inquiry) Act_Class_-_review Review_[Publication_Type] 0.9 0.0 Appointment/Procedure_Day
query query O NN ROOT-SINV-NP-NP-NP-NN NONE NONE 0.33 for_review_tom_query_discharge_tom. Body_Fluid_Discharge Patient_Discharge Review_[Publication_Type] Question_(inquiry) Act_Class_-_review Review_[Publication_Type] 0.9 0.0 Future_Discharge/TransferPlan
discharge discharge O NN ROOT-SINV-NP-NP-NP-NN NONE NONE 0.33 for_review_tom_query_discharge_tom. Body_Fluid_Discharge Patient_Discharge Review_[Publication_Type] Question_(inquiry) Act_Class_-_review Review_[Publication_Type] 0.9 0.0 Future_Discharge/TransferPlan
tom tom O NN ROOT-SINV-NP-NP-NP-PP-NP-NN NONE NONE 0.67 for_review_tom_query_discharge_tom. Body_Fluid_Discharge Patient_Discharge Review_[Publication_Type] Question_(inquiry) Act_Class_-_review Review_[Publication_Type] 1.0 0.0 Future_Discharge/TransferPlan
. . O . ROOT-SINV-. NONE NONE 0.33 for_review_tom_query_discharge_tom. Body_Fluid_Discharge Patient_Discharge Review_[Publication_Type] Question_(inquiry) Act_Class_-_review Review_[Publication_Type] 1.0 0.0 NA
