# Supplementary material for: Adapting State-of-the-Art Deep Language Models to Clinical Information Extraction Systems: Potentials, Challenges, and Solutions
Source: JMIR Med Inform. 2019 Apr 25;7(2):e11499. doi: 10.2196/11499 (PMC6658232; doi:10.2196/11499)
Supplement: Multimedia Appendix 2 [file medinform_v7i2e11499_app2.zip › CRF/306.xml.data]

306 306 NUMBER CD ROOT-S-LST-CD NONE NONE 0.25 NONE NONE NONE NONE NONE NONE NONE 0.0 0.0 NA
-RRB- -rrb- O -RRB- ROOT-S-LST--RRB- NONE NONE 0.25 In_room_6 Present Within Room NONE NONE Within 0.0 0.0 NA
In in O IN ROOT-S-PP-IN NONE NONE 0.5 In_room_6 Present Within Room NONE NONE Within 0.1 0.0 NA
room room O NN ROOT-S-PP-NP-NP-NN NONE NONE 0.25 In_room_6 Present Within Room NONE NONE Within 0.1 0.0 PatientIntroduction_CurrentRoom
6 6 NUMBER CD ROOT-S-PP-NP-NP-CD NONE NONE 0.25 is NONE NONE NONE NONE NONE NONE 0.1 0.0 PatientIntroduction_CurrentRoom
is be O VBZ ROOT-S-PP-NP-SBAR-S-VP-VBZ NONE NONE 0.25 NONE NONE NONE NONE NONE NONE NONE 0.1 0.0 NA
Evangelia Evangelia PERSON NNP ROOT-S-PP-NP-SBAR-S-VP-NP-NP-NNP NONE NONE 0.25 Evangelia_dar, Keratosis_Follicularis Darjeeling_-_zebrafish DARS_gene NONE NONE Keratosis_Follicularis 0.1 0.0 PatientIntroduction_GivenNames/Initials
dar dar O NNP ROOT-S-PP-NP-SBAR-S-VP-NP-NP-NNP NONE NONE 0.25 NONE NONE NONE NONE NONE NONE NONE 0.1 0.0 PatientIntroduction_Lastname
, , O , ROOT-S-PP-NP-SBAR-S-VP-NP-, NONE NONE 1.0 47_yrs_old_female Female Woman Females Female,_Self-Report Female_Phenotype Old 0.1 0.0 NA
47 47 DURATION CD ROOT-S-PP-NP-SBAR-S-VP-NP-NP-NP-ADJP-NP-CD NONE NONE 0.25 47_yrs_old_female Female Woman Females Female,_Self-Report Female_Phenotype Old 0.2 0.0 PatientIntroduction_CurrentBed
yrs yr DURATION NNS ROOT-S-PP-NP-SBAR-S-VP-NP-NP-NP-ADJP-NP-NNS NONE NONE 0.25 47_yrs_old_female Female Woman Females Female,_Self-Report Female_Phenotype Old 0.2 0.0 PatientIntroduction_CurrentBed
old old DURATION JJ ROOT-S-PP-NP-SBAR-S-VP-NP-NP-NP-ADJP-JJ NONE NONE 0.25 47_yrs_old_female Female Woman Females Female,_Self-Report Female_Phenotype Old 0.2 0.0 PatientIntroduction_CurrentBed
female female O NN ROOT-S-PP-NP-SBAR-S-VP-NP-NP-NP-NN NONE NONE 0.25 NONE NONE NONE NONE NONE NONE NONE 0.2 0.5 PatientIntroduction_Gender
under under O IN ROOT-S-PP-NP-SBAR-S-VP-NP-NP-PP-IN NONE NONE 0.25 under_Dr_faustino, Physicians Delayed_Release_Dosage_Form Doctor_-_Title NONE NONE Physicians 0.2 0.0 NA
Dr Dr O NNP ROOT-S-PP-NP-SBAR-S-VP-NP-NP-PP-NP-NNP NONE NONE 0.25 under_Dr_faustino, Physicians Delayed_Release_Dosage_Form Doctor_-_Title NONE NONE Physicians 0.3 0.0 PatientIntroduction_UnderDr_Lastname
faustino faustino O NN ROOT-S-PP-NP-SBAR-S-VP-NP-NP-PP-NP-NN NONE NONE 0.25 NONE NONE NONE NONE NONE NONE NONE 0.3 0.0 PatientIntroduction_UnderDr_Lastname
, , O , ROOT-S-PP-NP-SBAR-S-VP-NP-, NONE NONE 1.0 came NONE NONE NONE NONE NONE NONE 0.3 0.0 NA
came come O VBD ROOT-S-VP-VBD NONE NONE 0.25 NONE NONE NONE NONE NONE NONE NONE 0.3 0.0 NA
in in O IN ROOT-S-PP-IN NONE NONE 0.5 NONE NONE NONE NONE NONE NONE NONE 0.3 0.0 NA
with with O IN ROOT-S-VP-PP-IN NONE NONE 0.25 with_first_stroke_query_cerebral_haemorrhage, Cerebral_hemisphere_hemorrhage Cerebral_Hemorrhage Hemorrhage Hemorrhagic Cerebrovascular_accident Firstly 0.3 0.0 NA
first first ORDINAL JJ ROOT-S-VP-PP-NP-NP-JJ NONE NONE 0.25 with_first_stroke_query_cerebral_haemorrhage, Cerebral_hemisphere_hemorrhage Cerebral_Hemorrhage Hemorrhage Hemorrhagic Cerebrovascular_accident Firstly 0.3 0.0 PatientIntroduction_AdmissionReason/Diagnosis
stroke stroke O NN ROOT-S-VP-PP-NP-NP-NN NONE NONE 0.25 with_first_stroke_query_cerebral_haemorrhage, Cerebral_hemisphere_hemorrhage Cerebral_Hemorrhage Hemorrhage Hemorrhagic Cerebrovascular_accident Firstly 0.4 0.0 PatientIntroduction_AdmissionReason/Diagnosis
query query O NN ROOT-S-VP-PP-NP-NP-NN NONE NONE 0.5 with_first_stroke_query_cerebral_haemorrhage, Cerebral_hemisphere_hemorrhage Cerebral_Hemorrhage Hemorrhage Hemorrhagic Cerebrovascular_accident Firstly 0.4 0.0 NA
cerebral cerebral O JJ ROOT-S-VP-PP-NP-NP-JJ NONE NONE 0.25 with_first_stroke_query_cerebral_haemorrhage, Cerebral_hemisphere_hemorrhage Cerebral_Hemorrhage Hemorrhage Hemorrhagic Cerebrovascular_accident Firstly 0.4 0.0 PatientIntroduction_Disease/ProblemHistory
haemorrhage haemorrhage O NN ROOT-S-VP-PP-NP-NP-NN NONE NONE 0.25 NONE NONE NONE NONE NONE NONE NONE 0.4 0.0 PatientIntroduction_Disease/ProblemHistory
, , O , ROOT-S-PP-NP-SBAR-S-VP-NP-, NONE NONE 1.0 still NONE NONE NONE NONE NONE NONE 0.4 0.0 NA
still still O RB ROOT-S-VP-PP-NP-ADVP-RB NONE NONE 0.25 NONE NONE NONE NONE NONE NONE NONE 0.5 0.0 NA
for for O IN ROOT-S-VP-SBAR-IN NONE NONE 1.0 for_ct NONE NONE NONE NONE NONE NONE 0.5 0.0 NA
ct ct O NN ROOT-S-VP-SBAR-S-NP-NP-NN NONE NONE 0.25 NONE NONE NONE NONE NONE NONE NONE 0.5 0.0 Appointment/Procedure_Description
of of O IN ROOT-S-VP-SBAR-S-NP-PP-IN NONE NONE 0.25 of_the_brain Brain Entire_brain NONE NONE NONE Brain 0.5 0.0 Appointment/Procedure_Description
the the O DT ROOT-S-VP-SBAR-S-NP-PP-NP-NP-DT NONE NONE 0.25 of_the_brain Brain Entire_brain NONE NONE NONE Brain 0.5 0.0 Appointment/Procedure_Description
brain brain O NN ROOT-S-VP-SBAR-S-NP-PP-NP-NP-NN NONE NONE 0.25 NONE NONE NONE NONE NONE NONE NONE 0.5 0.0 Appointment/Procedure_Description
scheduled schedule O VBN ROOT-S-VP-SBAR-S-NP-PP-NP-VP-VBN NONE NONE 0.25 NONE NONE NONE NONE NONE NONE NONE 0.6 0.0 NA
today today DATE NN ROOT-S-VP-SBAR-S-NP-PP-NP-VP-NP-NP-NN NONE NONE 0.25 today_query Question_(inquiry) Today Today_(temporal_qualifier) NONE NONE Today_(temporal_qualifier) 0.6 0.0 Appointment/Procedure_Day
query query O NN ROOT-S-VP-PP-NP-NP-NN NONE NONE 0.5 NONE NONE NONE NONE NONE NONE NONE 0.6 0.0 NA
for for O IN ROOT-S-VP-SBAR-IN NONE NONE 1.0 for_contrast Contrast NONE NONE NONE NONE Contrast 0.6 0.0 NA
contrast contrast O NN ROOT-S-VP-SBAR-S-NP-PP-NP-VP-NP-PP-NP-NN NONE NONE 0.25 NONE NONE NONE NONE NONE NONE NONE 0.6 0.5 NA
so so O IN ROOT-S-VP-SBAR-S-NP-PP-NP-VP-SBAR-IN NONE NONE 0.25 NONE NONE NONE NONE NONE NONE NONE 0.6 0.0 NA
she she O PRP ROOT-S-VP-SBAR-S-NP-PP-NP-VP-SBAR-S-NP-PRP NONE NONE 0.25 NONE NONE NONE NONE NONE NONE NONE 0.7 0.0 PatientIntroduction_Gender
might might O MD ROOT-S-VP-SBAR-S-NP-PP-NP-VP-SBAR-S-VP-MD NONE NONE 0.25 NONE NONE NONE NONE NONE NONE NONE 0.7 0.0 NA
need need O VB ROOT-S-VP-SBAR-S-NP-PP-NP-VP-SBAR-S-VP-VP-VB NONE NONE 0.25 NONE NONE NONE NONE NONE NONE NONE 0.7 0.0 NA
an a O DT ROOT-S-VP-SBAR-S-NP-PP-NP-VP-SBAR-S-VP-VP-NP-NP-DT NONE NONE 0.25 an_ivc NONE NONE NONE NONE NONE NONE 0.7 0.0 NA
ivc ivc O NN ROOT-S-VP-SBAR-S-NP-PP-NP-VP-SBAR-S-VP-VP-NP-NP-NN NONE NONE 0.25 NONE NONE NONE NONE NONE NONE NONE 0.7 0.0 MyShift_Contraption
for for O IN ROOT-S-VP-SBAR-IN NONE NONE 1.0 for_it. NONE NONE NONE NONE NONE NONE 0.7 0.0 NA
it.her it.her O NN ROOT-S-VP-SBAR-S-NP-PP-NP-VP-SBAR-S-VP-VP-NP-PP-NP-NN NONE NONE 0.25 NONE NONE NONE NONE NONE NONE NONE 0.8 0.0 NA
gfr gfr O NN ROOT-S-VP-SBAR-S-NP-PP-NP-VP-SBAR-S-VP-VP-NP-PP-NP-NN NONE NONE 0.25 NONE NONE NONE NONE NONE NONE NONE 0.8 0.0 MyShift_OtherObservation
and and O CC ROOT-S-VP-SBAR-S-NP-PP-NP-VP-SBAR-S-VP-VP-NP-PP-NP-CC NONE NONE 0.5 NONE NONE NONE NONE NONE NONE NONE 0.8 0.0 MyShift_OtherObservation
creatinine creatinine O NN ROOT-S-VP-SBAR-S-NP-PP-NP-VP-SBAR-S-VP-VP-NP-PP-NP-NN NONE NONE 0.25 NONE NONE NONE NONE NONE NONE NONE 0.8 0.0 MyShift_OtherObservation
are be O VBP ROOT-S-VP-SBAR-S-VP-VBP NONE NONE 0.25 NONE NONE NONE NONE NONE NONE NONE 0.8 0.0 MyShift_OtherObservation
good.otherwise good.otherwise O JJ ROOT-S-VP-SBAR-S-VP-NP-NP-JJ NONE NONE 0.25 good.otherwise_same_plan, Infantile_Neuroaxonal_Dystrophy Planned Good Same Manufactured_Supplies Good 0.8 0.0 NA
same same O JJ ROOT-S-VP-SBAR-S-VP-NP-NP-JJ NONE NONE 0.25 good.otherwise_same_plan, Infantile_Neuroaxonal_Dystrophy Planned Good Same Manufactured_Supplies Good 0.8 0.0 MyShift_Status
plan plan O NN ROOT-S-VP-SBAR-S-VP-NP-NP-NN NONE NONE 0.25 NONE NONE NONE NONE NONE NONE NONE 0.9 0.0 MyShift_Status
, , O , ROOT-S-PP-NP-SBAR-S-VP-NP-, NONE NONE 1.0 and NONE NONE NONE NONE NONE NONE 0.9 0.0 NA
and and O CC ROOT-S-VP-SBAR-S-NP-PP-NP-VP-SBAR-S-VP-VP-NP-PP-NP-CC NONE NONE 0.5 NONE NONE NONE NONE NONE NONE NONE 0.9 0.0 NA
nothing nothing O NN ROOT-S-VP-SBAR-S-VP-NP-NP-NP-NP-NN NONE NONE 0.25 nothing's Nothing NONE NONE NONE NONE Nothing 0.9 0.0 MyShift_Status
's 's O POS ROOT-S-VP-SBAR-S-VP-NP-NP-NP-NP-POS NONE NONE 0.25 NONE NONE NONE NONE NONE NONE NONE 0.9 0.0 MyShift_Status
new new O JJ ROOT-S-VP-SBAR-S-VP-NP-NP-NP-JJ NONE NONE 0.25 NONE NONE NONE NONE NONE NONE NONE 0.9 0.0 MyShift_Status
for for O IN ROOT-S-VP-SBAR-IN NONE NONE 1.0 for_her. NONE NONE NONE NONE NONE NONE 1.0 0.0 NA
her she O PRP ROOT-S-VP-SBAR-S-VP-NP-NP-PP-NP-PRP NONE NONE 0.25 NONE NONE NONE NONE NONE NONE NONE 1.0 0.0 PatientIntroduction_Gender
. . O . ROOT-S-. NONE NONE 0.25 NONE NONE NONE NONE NONE NONE NONE 1.0 0.0 NA
