# Supplementary material for: Adapting State-of-the-Art Deep Language Models to Clinical Information Extraction Systems: Potentials, Challenges, and Solutions
Source: JMIR Med Inform. 2019 Apr 25;7(2):e11499. doi: 10.2196/11499 (PMC6658232; doi:10.2196/11499)
Supplement: Multimedia Appendix 2 [file medinform_v7i2e11499_app2.zip › CRF/315.xml.data]

In in O IN ROOT-S-PP-IN NONE NONE 0.18 In_room_5, Present Within Room NONE NONE Within 0.0 0.0 NA
room room O NN ROOT-S-PP-NP-NN NONE NONE 0.09 In_room_5, Present Within Room NONE NONE Within 0.0 0.0 PatientIntroduction_CurrentRoom
5 5 NUMBER CD ROOT-S-PP-NP-CD NONE NONE 0.09 In_room_5, Present Within Room NONE NONE Within 0.0 0.0 PatientIntroduction_CurrentRoom
, , O , ROOT-S-, NONE NONE 1.0 In_room_5, Present Within Room NONE NONE Within 0.0 0.0 NA
Quan Quan PERSON NNP ROOT-S-NP-NP-NNP NONE NONE 0.09 Quan_Kaoniusz, NONE NONE NONE NONE NONE NONE 0.0 0.0 PatientIntroduction_GivenNames/Initials
Kaoniusz Kaoniusz PERSON NNP ROOT-S-NP-NP-NNP NONE NONE 0.09 Quan_Kaoniusz, NONE NONE NONE NONE NONE NONE 0.1 0.0 PatientIntroduction_Lastname
, , O , ROOT-S-, NONE NONE 1.0 Quan_Kaoniusz, NONE NONE NONE NONE NONE NONE 0.1 0.0 NA
98 98 DURATION CD ROOT-S-NP-NP-NP-ADJP-NP-CD NONE NONE 0.09 98_yrs_old_male Male_gender Males Male_Gender,_Self_Report Male_Phenotype Male,_Self-Reported Old 0.1 0.0 PatientIntroduction_Ageinyears
yrs yr DURATION NNS ROOT-S-NP-NP-NP-ADJP-NP-NNS NONE NONE 0.09 98_yrs_old_male Male_gender Males Male_Gender,_Self_Report Male_Phenotype Male,_Self-Reported Old 0.1 0.0 PatientIntroduction_Ageinyears
old old DURATION JJ ROOT-S-NP-NP-NP-ADJP-JJ NONE NONE 0.09 98_yrs_old_male Male_gender Males Male_Gender,_Self_Report Male_Phenotype Male,_Self-Reported Old 0.1 0.0 PatientIntroduction_Ageinyears
male male O NN ROOT-S-NP-NP-NP-NN NONE NONE 0.09 98_yrs_old_male Male_gender Males Male_Gender,_Self_Report Male_Phenotype Male,_Self-Reported Old 0.1 0.0 PatientIntroduction_Gender
under under O IN ROOT-S-NP-NP-PP-IN NONE NONE 0.09 under_Dr_Nguyen, Physicians Delayed_Release_Dosage_Form Doctor_-_Title NONE NONE Physicians 0.1 0.0 NA
Dr Dr O NNP ROOT-S-NP-NP-PP-NP-NNP NONE NONE 0.09 under_Dr_Nguyen, Physicians Delayed_Release_Dosage_Form Doctor_-_Title NONE NONE Physicians 0.1 0.0 PatientIntroduction_UnderDr_Lastname
Nguyen Nguyen PERSON NNP ROOT-S-NP-NP-PP-NP-NNP NONE NONE 0.09 under_Dr_Nguyen, Physicians Delayed_Release_Dosage_Form Doctor_-_Title NONE NONE Physicians 0.1 0.0 PatientIntroduction_UnderDr_Lastname
, , O , ROOT-S-, NONE NONE 1.0 under_Dr_Nguyen, Physicians Delayed_Release_Dosage_Form Doctor_-_Title NONE NONE Physicians 0.1 0.0 NA
came come O VBD ROOT-S-VP-VBD NONE NONE 0.09 came NONE NONE NONE NONE NONE NONE 0.1 0.0 NA
in in O IN ROOT-S-PP-IN NONE NONE 0.18 in NONE NONE NONE NONE NONE NONE 0.2 0.0 NA
for for O IN ROOT-S-VP-PP-PP-IN NONE NONE 0.27 for_monitoring Preventive_monitoring Clinical_Trials,_Monitoring NONE NONE NONE Clinical_Trials,_Monitoring 0.2 0.0 NA
monitoring monitor O VBG ROOT-S-VP-PP-PP-S-VP-VBG NONE NONE 0.18 for_monitoring Preventive_monitoring Clinical_Trials,_Monitoring NONE NONE NONE Clinical_Trials,_Monitoring 0.2 0.0 PatientIntroduction_AdmissionReason/Diagnosis
due due O JJ ROOT-S-VP-PP-PP-S-VP-ADJP-JJ NONE NONE 0.09 due_to_congenital_heart_disease. Congenital_Disorders Disease Heart Heart_Diseases Entire_heart Congenital_MeSH_qualifier 0.2 0.0 PatientIntroduction_AdmissionReason/Diagnosis
to to O TO ROOT-S-VP-PP-PP-S-VP-ADJP-PP-TO NONE NONE 0.18 due_to_congenital_heart_disease. Congenital_Disorders Disease Heart Heart_Diseases Entire_heart Congenital_MeSH_qualifier 0.2 0.0 PatientIntroduction_AdmissionReason/Diagnosis
congenital congenital O JJ ROOT-S-VP-PP-PP-S-VP-ADJP-PP-NP-NP-JJ NONE NONE 0.09 due_to_congenital_heart_disease. Congenital_Disorders Disease Heart Heart_Diseases Entire_heart Congenital_MeSH_qualifier 0.2 0.0 PatientIntroduction_AdmissionReason/Diagnosis
heart heart O NN ROOT-S-VP-PP-PP-S-VP-ADJP-PP-NP-NP-NN NONE NONE 0.09 due_to_congenital_heart_disease. Congenital_Disorders Disease Heart Heart_Diseases Entire_heart Congenital_MeSH_qualifier 0.2 0.0 PatientIntroduction_AdmissionReason/Diagnosis
disease.he disease.he O NN ROOT-S-VP-PP-PP-S-VP-ADJP-PP-NP-NP-NN NONE NONE 0.09 NONE NONE NONE NONE NONE NONE NONE 0.2 0.0 NA
's 's O POS ROOT-S-VP-PP-PP-S-VP-ADJP-PP-NP-SBAR-S-NP-POS NONE NONE 0.09 's NONE NONE NONE NONE NONE NONE 0.2 0.0 NA
got get O VBD ROOT-S-VP-PP-PP-S-VP-ADJP-PP-NP-SBAR-S-VP-VBD NONE NONE 0.09 got_history Recording_of_previous_events_(discipline) Historical_aspects_qualifier History_of_present_illness Medical_History Concept_History Medical_History 0.2 0.0 NA
history history O NN ROOT-S-VP-PP-PP-S-VP-ADJP-PP-NP-SBAR-S-VP-NP-NP-NN NONE NONE 0.09 got_history Recording_of_previous_events_(discipline) Historical_aspects_qualifier History_of_present_illness Medical_History Concept_History Medical_History 0.3 0.0 NA
of of O IN ROOT-S-VP-PP-PP-S-VP-ADJP-PP-NP-SBAR-S-VP-NP-PP-IN NONE NONE 0.27 of_left_BKA, FCF1_gene Left Table_Cell_Horizontal_Align_-_left NONE NONE Table_Cell_Horizontal_Align_-_left 0.3 0.0 NA
left left O JJ ROOT-S-VP-PP-PP-S-VP-ADJP-PP-NP-SBAR-S-VP-NP-PP-NP-NP-JJ NONE NONE 0.09 of_left_BKA, FCF1_gene Left Table_Cell_Horizontal_Align_-_left NONE NONE Table_Cell_Horizontal_Align_-_left 0.3 0.0 PatientIntroduction_ChronicCondition
BKA BKA ORGANIZATION NNP ROOT-S-VP-PP-PP-S-VP-ADJP-PP-NP-SBAR-S-VP-NP-PP-NP-NP-NNP NONE NONE 0.09 of_left_BKA, FCF1_gene Left Table_Cell_Horizontal_Align_-_left NONE NONE Table_Cell_Horizontal_Align_-_left 0.3 0.0 PatientIntroduction_ChronicCondition
, , O , ROOT-S-, NONE NONE 1.0 of_left_BKA, FCF1_gene Left Table_Cell_Horizontal_Align_-_left NONE NONE Table_Cell_Horizontal_Align_-_left 0.3 0.0 NA
GORD GORD PERSON NNP ROOT-S-VP-PP-PP-S-VP-ADJP-PP-NP-SBAR-S-VP-NP-PP-NP-NP-NNP NONE NONE 0.09 GORD, NONE NONE NONE NONE NONE NONE 0.3 0.0 PatientIntroduction_ChronicCondition
, , O , ROOT-S-, NONE NONE 1.0 GORD, NONE NONE NONE NONE NONE NONE 0.3 0.0 NA
depression depression O NN ROOT-S-VP-PP-PP-S-VP-ADJP-PP-NP-SBAR-S-VP-NP-PP-NP-NP-NN NONE NONE 0.09 depression, Mental_Depression Depressive_disorder Depressed_mood Depression_motion NONE Depression_motion 0.3 0.0 PatientIntroduction_ChronicCondition
, , O , ROOT-S-, NONE NONE 1.0 depression, Mental_Depression Depressive_disorder Depressed_mood Depression_motion NONE Depression_motion 0.3 0.0 NA
hypertension hypertension O NN ROOT-S-VP-PP-PP-S-VP-ADJP-PP-NP-SBAR-S-VP-NP-PP-NP-NP-NN NONE NONE 0.09 hypertension, Hypertensive_disease Hypertension_Adverse_Event NONE NONE NONE Hypertension_Adverse_Event 0.3 0.0 PatientIntroduction_ChronicCondition
, , O , ROOT-S-, NONE NONE 1.0 hypertension, Hypertensive_disease Hypertension_Adverse_Event NONE NONE NONE Hypertension_Adverse_Event 0.3 0.0 NA
triple triple O JJ ROOT-S-VP-PP-PP-S-VP-ADJP-PP-NP-SBAR-S-VP-NP-PP-NP-NP-JJ NONE NONE 0.09 triple Triplicate NONE NONE NONE NONE Triplicate 0.4 0.0 PatientIntroduction_ChronicCondition
A a O NN ROOT-S-VP-PP-PP-S-VP-ADJP-PP-NP-SBAR-S-VP-NP-PP-NP-NP-NN NONE NONE 0.09 A, NONE NONE NONE NONE NONE NONE 0.4 0.0 PatientIntroduction_ChronicCondition
, , O , ROOT-S-, NONE NONE 1.0 A, NONE NONE NONE NONE NONE NONE 0.4 0.0 NA
multiple multiple O JJ ROOT-S-VP-PP-PP-S-VP-ADJP-PP-NP-SBAR-S-VP-NP-PP-NP-NP-JJ NONE NONE 0.09 multiple_drug_allergies multiple_allergies Drug_Allergy Pharmaceutical_Preparations Hypersensitivity Pharmacologic_Substance Numerous 0.4 0.0 PatientIntroduction_Allergy
drug drug O NN ROOT-S-VP-PP-PP-S-VP-ADJP-PP-NP-SBAR-S-VP-NP-PP-NP-NP-NN NONE NONE 0.09 multiple_drug_allergies multiple_allergies Drug_Allergy Pharmaceutical_Preparations Hypersensitivity Pharmacologic_Substance Numerous 0.4 0.0 PatientIntroduction_Allergy
allergies allergy O NNS ROOT-S-VP-PP-PP-S-VP-ADJP-PP-NP-SBAR-S-VP-NP-PP-NP-NP-NNS NONE NONE 0.09 multiple_drug_allergies multiple_allergies Drug_Allergy Pharmaceutical_Preparations Hypersensitivity Pharmacologic_Substance Numerous 0.4 0.0 PatientIntroduction_Allergy
and and O CC ROOT-S-VP-PP-PP-S-VP-ADJP-PP-NP-SBAR-S-VP-NP-PP-NP-CC NONE NONE 0.09 and NONE NONE NONE NONE NONE NONE 0.4 0.0 NA
VRE vre O NN ROOT-S-VP-PP-PP-S-VP-ADJP-PP-NP-SBAR-S-VP-NP-PP-NP-NP-NN NONE NONE 0.09 VRE_precautions._still_complaints Chief_complaint_(finding) Vancomycin_resistant_enterococcus Precaution NONE NONE Vancomycin_resistant_enterococcus 0.4 0.0 Future_Alert/Warning/AbnormalResult
precautions precaution O NNS ROOT-S-VP-PP-PP-S-VP-ADJP-PP-NP-SBAR-S-VP-NP-PP-NP-NP-NNS NONE NONE 0.09 VRE_precautions._still_complaints Chief_complaint_(finding) Vancomycin_resistant_enterococcus Precaution NONE NONE Vancomycin_resistant_enterococcus 0.4 0.0 NA
. . O . ROOT-S-. NONE NONE 0.36 VRE_precautions._still_complaints Chief_complaint_(finding) Vancomycin_resistant_enterococcus Precaution NONE NONE Vancomycin_resistant_enterococcus 0.4 0.0 NA

still still O RB ROOT-S-ADVP-RB NONE NONE 0.09 VRE_precautions._still_complaints Chief_complaint_(finding) Vancomycin_resistant_enterococcus Precaution NONE NONE Vancomycin_resistant_enterococcus 0.4 0.0 NA
complaints complaint O NNS ROOT-S-NP-NP-NP-NNS NONE NONE 0.09 VRE_precautions._still_complaints Chief_complaint_(finding) Vancomycin_resistant_enterococcus Precaution NONE NONE Vancomycin_resistant_enterococcus 0.5 0.0 NA
of of O IN ROOT-S-NP-NP-PP-IN NONE NONE 0.27 of_shortness Shortened Short Short_Value NONE NONE Shortened 0.5 0.0 NA
shortness shortness O NN ROOT-S-NP-NP-PP-NP-NP-NN NONE NONE 0.09 of_shortness Shortened Short Short_Value NONE NONE Shortened 0.5 0.0 PatientIntroduction_Disease/ProblemHistory
of of O IN ROOT-S-NP-NP-PP-IN NONE NONE 0.27 of_breath Breath Dyspnea NONE NONE NONE Breath 0.5 0.0 PatientIntroduction_Disease/ProblemHistory
breath breath O NN ROOT-S-NP-NP-PP-NP-PP-NP-NP-NN NONE NONE 0.09 of_breath Breath Dyspnea NONE NONE NONE Breath 0.5 0.0 PatientIntroduction_Disease/ProblemHistory
on on O IN ROOT-S-NP-NP-PP-NP-PP-NP-PP-IN NONE NONE 0.09 on_3l_oxygen_per_nasal_prongs, Nasal_prongs Prong_Device_Component Transnasal_approach Nose Oxygen Oxygen 0.5 0.0 Medication_Status
3l 3l O NN ROOT-S-NP-NP-PP-NP-PP-NP-PP-NP-NP-NN NONE NONE 0.09 on_3l_oxygen_per_nasal_prongs, Nasal_prongs Prong_Device_Component Transnasal_approach Nose Oxygen Oxygen 0.5 0.0 Medication_Medicine
oxygen oxygen O NN ROOT-S-NP-NP-PP-NP-PP-NP-PP-NP-NP-NN NONE NONE 0.09 on_3l_oxygen_per_nasal_prongs, Nasal_prongs Prong_Device_Component Transnasal_approach Nose Oxygen Oxygen 0.5 0.5 Medication_Medicine
per per O IN ROOT-S-NP-NP-PP-NP-PP-NP-PP-NP-PP-IN NONE NONE 0.09 on_3l_oxygen_per_nasal_prongs, Nasal_prongs Prong_Device_Component Transnasal_approach Nose Oxygen Oxygen 0.5 0.0 Medication_Medicine
nasal nasal O JJ ROOT-S-NP-NP-PP-NP-PP-NP-PP-NP-PP-NP-JJ NONE NONE 0.09 on_3l_oxygen_per_nasal_prongs, Nasal_prongs Prong_Device_Component Transnasal_approach Nose Oxygen Oxygen 0.5 0.5 Medication_Medicine
prongs prong O NNS ROOT-S-NP-NP-PP-NP-PP-NP-PP-NP-PP-NP-NNS NONE NONE 0.09 on_3l_oxygen_per_nasal_prongs, Nasal_prongs Prong_Device_Component Transnasal_approach Nose Oxygen Oxygen 0.6 0.0 Medication_Medicine
, , O , ROOT-S-NP-, NONE NONE 1.0 on_3l_oxygen_per_nasal_prongs, Nasal_prongs Prong_Device_Component Transnasal_approach Nose Oxygen Oxygen 0.6 0.0 NA
ongoing ongoing O JJ ROOT-S-NP-NP-JJ NONE NONE 0.09 ongoing Continuous NONE NONE NONE NONE Continuous 0.6 0.0 Appointment/Procedure_Time
ecg ecg O NN ROOT-S-NP-NP-NN NONE NONE 0.09 ecg_monitoring, Preventive_monitoring Clinical_Trials,_Monitoring Electrocardiographic_monitoring Electrocardiography Electrocardiogram Electrocardiography 0.6 0.0 Appointment/Procedure_Description
monitoring monitoring O NN ROOT-S-NP-NP-NN NONE NONE 0.18 ecg_monitoring, Preventive_monitoring Clinical_Trials,_Monitoring Electrocardiographic_monitoring Electrocardiography Electrocardiogram Electrocardiography 0.6 0.0 NA
, , O , ROOT-S-NP-, NONE NONE 1.0 ecg_monitoring, Preventive_monitoring Clinical_Trials,_Monitoring Electrocardiographic_monitoring Electrocardiography Electrocardiogram Electrocardiography 0.6 0.0 NA
Echo Echo O NNP ROOT-S-NP-NP-NP-NNP NONE NONE 0.09 Echo ECHO_protocol Echo_(insect) NONE NONE NONE ECHO_protocol 0.6 0.0 Appointment/Procedure_Description
done do O VBN ROOT-S-NP-NP-VP-VBN NONE NONE 0.18 done NONE NONE NONE NONE NONE NONE 0.6 0.0 NA
yesterday yesterday DATE NN ROOT-S-NP-NP-VP-NP-TMP-NN NONE NONE 0.18 yesterday_awaiting_results, Result What_subject_filter_-_Result Experimental_Result NONE NONE Result 0.6 0.0 Appointment/Procedure_Time
awaiting await O VBG ROOT-S-NP-NP-VP-S-VP-VBG NONE NONE 0.09 yesterday_awaiting_results, Result What_subject_filter_-_Result Experimental_Result NONE NONE Result 0.6 0.0 Appointment/Procedure_Status
results result O NNS ROOT-S-NP-NP-VP-S-VP-NP-NP-NNS NONE NONE 0.09 yesterday_awaiting_results, Result What_subject_filter_-_Result Experimental_Result NONE NONE Result 0.6 0.0 Appointment/Procedure_Status
, , O , ROOT-S-NP-, NONE NONE 1.0 yesterday_awaiting_results, Result What_subject_filter_-_Result Experimental_Result NONE NONE Result 0.7 0.0 NA
chest chest O NN ROOT-S-NP-NP-VP-S-VP-NP-NP-NP-NN NONE NONE 0.09 chest_xray roentgenographic Diagnostic_radiologic_examination Roentgen_Rays Plain_x-ray Radiographic_imaging_procedure Chest 0.7 0.0 Appointment/Procedure_Description
xray xray O NN ROOT-S-NP-NP-VP-S-VP-NP-NP-NP-NN NONE NONE 0.09 chest_xray roentgenographic Diagnostic_radiologic_examination Roentgen_Rays Plain_x-ray Radiographic_imaging_procedure Chest 0.7 0.0 Appointment/Procedure_Description
done do O VBN ROOT-S-NP-NP-VP-VBN NONE NONE 0.18 done NONE NONE NONE NONE NONE NONE 0.7 0.0 NA
yesterday yesterday DATE NN ROOT-S-NP-NP-VP-NP-TMP-NN NONE NONE 0.18 yesterday_too. NONE NONE NONE NONE NONE NONE 0.7 0.0 Appointment/Procedure_Time
too.scheduled too.scheduled O VBD ROOT-S-VP-VBD NONE NONE 0.09 NONE NONE NONE NONE NONE NONE NONE 0.7 0.0 NA
for for O IN ROOT-S-VP-PP-IN NONE NONE 0.27 for_MRI Magnetic_Resonance_Imaging NONE NONE NONE NONE Magnetic_Resonance_Imaging 0.7 0.0 NA
MRI MRI O NNP ROOT-S-VP-PP-NP-NNP NONE NONE 0.09 for_MRI Magnetic_Resonance_Imaging NONE NONE NONE NONE Magnetic_Resonance_Imaging 0.7 0.0 Appointment/Procedure_Description
this this O DT ROOT-S-VP-PP-NP-DT NONE NONE 0.18 this_pm. NONE NONE NONE NONE NONE NONE 0.7 0.0 NA
pm pm O NN ROOT-S-VP-PP-NP-NN NONE NONE 0.09 this_pm. NONE NONE NONE NONE NONE NONE 0.7 0.0 Appointment/Procedure_Time
. . O . ROOT-S-. NONE NONE 0.36 this_pm. NONE NONE NONE NONE NONE NONE 0.7 0.0 NA

They they O PRP ROOT-S-NP-PRP NONE NONE 0.09 They NONE NONE NONE NONE NONE NONE 0.8 0.0 NA
are be O VBP ROOT-S-VP-VBP NONE NONE 0.09 are NONE NONE NONE NONE NONE NONE 0.8 0.0 NA
planning plan O VBG ROOT-S-VP-VP-VBG NONE NONE 0.09 planning Cognitive_function:_planning Planned Infantile_Neuroaxonal_Dystrophy NONE NONE Planned 0.8 0.0 Appointment/Procedure_Description
for for O IN ROOT-S-VP-VP-SBAR-IN NONE NONE 0.27 for_surgery Surgery_specialty Surgical_aspects Operative_Surgical_Procedures NONE NONE Operative_Surgical_Procedures 0.8 0.0 Appointment/Procedure_Description
surgery surgery O NN ROOT-S-VP-VP-SBAR-S-NP-NP-NN NONE NONE 0.09 for_surgery Surgery_specialty Surgical_aspects Operative_Surgical_Procedures NONE NONE Operative_Surgical_Procedures 0.8 0.0 Appointment/Procedure_Description
within within O IN ROOT-S-VP-VP-SBAR-S-NP-PP-IN NONE NONE 0.09 within_this_week. week /week NONE NONE NONE week 0.8 0.0 NA
this this O DT ROOT-S-VP-VP-SBAR-S-NP-PP-NP-DT NONE NONE 0.18 within_this_week. week /week NONE NONE NONE week 0.8 0.0 NA
week.he week.he O NN ROOT-S-VP-VP-SBAR-S-NP-PP-NP-NN NONE NONE 0.09 NONE NONE NONE NONE NONE NONE NONE 0.8 0.0 NA
is be O VBZ ROOT-S-VP-VP-SBAR-S-VP-VBZ NONE NONE 0.09 is NONE NONE NONE NONE NONE NONE 0.8 0.0 NA
incontinent incontinent O JJ ROOT-S-VP-VP-SBAR-S-VP-ADJP-JJ NONE NONE 0.09 incontinent Incontinent Incontinence Urinary_Incontinence NONE NONE Incontinent 0.8 0.0 MyShift_Output/Diuresis/BowelMovement
with with O IN ROOT-S-VP-VP-SBAR-S-VP-ADJP-PP-IN NONE NONE 0.27 with_urine. Urine In_Urine Portion_of_urine Urinary_tract urinary In_Urine 0.9 0.0 MyShift_Output/Diuresis/BowelMovement
urine urine O NN ROOT-S-VP-VP-SBAR-S-VP-ADJP-PP-NP-NN NONE NONE 0.09 with_urine. Urine In_Urine Portion_of_urine Urinary_tract urinary In_Urine 0.9 0.5 MyShift_Output/Diuresis/BowelMovement
. . O . ROOT-S-. NONE NONE 0.36 with_urine. Urine In_Urine Portion_of_urine Urinary_tract urinary In_Urine 0.9 0.0 NA

wears wear O VBZ ROOT-S-S-VP-VBZ NONE NONE 0.09 wears NONE NONE NONE NONE NONE NONE 0.9 0.0 MyShift_Output/Diuresis/BowelMovement
pads.need pads.need O NN ROOT-S-S-VP-SBAR-S-NP-NN NONE NONE 0.09 pads.need_1 Needs Pads Patient_need_for_(contextual_qualifier) Pad_-_unit_of_product_usage Pad_Mass Pads 0.9 0.0 NA
1 1 NUMBER CD ROOT-S-S-VP-SBAR-S-NP-CD NONE NONE 0.09 pads.need_1 Needs Pads Patient_need_for_(contextual_qualifier) Pad_-_unit_of_product_usage Pad_Mass Pads 0.9 0.0 MyShift_ActivitiesOfDailyLiving
assist assist O VBP ROOT-S-S-VP-SBAR-S-VP-VBP NONE NONE 0.09 assist Helping_Behavior Assisting_(procedure) Assisted_(qualifier_value) NONE NONE Assisting_(procedure) 0.9 0.0 MyShift_ActivitiesOfDailyLiving
with with O IN ROOT-S-S-VP-SBAR-S-VP-PP-IN NONE NONE 0.27 with_adls. Activities_of_Daily_Living_(activity) SGCA_gene NONE NONE NONE Activities_of_Daily_Living_(activity) 0.9 0.0 MyShift_ActivitiesOfDailyLiving
adls.he adls.he O NN ROOT-S-S-VP-SBAR-S-VP-PP-NP-NN NONE NONE 0.09 NONE NONE NONE NONE NONE NONE NONE 0.9 0.0 NA
can can O MD ROOT-S-VP-MD NONE NONE 0.09 can NONE NONE NONE NONE NONE NONE 0.9 0.0 MyShift_ActivitiesOfDailyLiving
mobilise mobilise O VB ROOT-S-VP-VP-VB NONE NONE 0.09 mobilise Therapeutic_Mobilization Does_mobilize NONE NONE NONE Therapeutic_Mobilization 0.9 0.0 MyShift_ActivitiesOfDailyLiving
with with O IN ROOT-S-S-VP-SBAR-S-VP-PP-IN NONE NONE 0.27 with_commode_chair Chairs Chairperson Commode NONE NONE Commode 1.0 0.0 MyShift_ActivitiesOfDailyLiving
commode commode O NN ROOT-S-VP-VP-PP-NP-NN NONE NONE 0.09 with_commode_chair Chairs Chairperson Commode NONE NONE Commode 1.0 0.0 MyShift_ActivitiesOfDailyLiving
chair chair O NN ROOT-S-VP-VP-PP-NP-NN NONE NONE 0.09 with_commode_chair Chairs Chairperson Commode NONE NONE Commode 1.0 0.0 MyShift_ActivitiesOfDailyLiving
to to O TO ROOT-S-VP-VP-PP-TO NONE NONE 0.18 to_toilet. Toilet_procedure Commode NONE NONE NONE Toilet_procedure 1.0 0.0 MyShift_ActivitiesOfDailyLiving
toilet toilet O NN ROOT-S-VP-VP-PP-NP-NN NONE NONE 0.09 to_toilet. Toilet_procedure Commode NONE NONE NONE Toilet_procedure 1.0 0.0 MyShift_ActivitiesOfDailyLiving
. . O . ROOT-S-. NONE NONE 0.36 to_toilet. Toilet_procedure Commode NONE NONE NONE Toilet_procedure 1.0 0.0 NA
