# Supplementary material for: Adapting State-of-the-Art Deep Language Models to Clinical Information Extraction Systems: Potentials, Challenges, and Solutions
Source: JMIR Med Inform. 2019 Apr 25;7(2):e11499. doi: 10.2196/11499 (PMC6658232; doi:10.2196/11499)
Supplement: Multimedia Appendix 2 [file medinform_v7i2e11499_app2.zip › CRF/387.xml.data]

In in O IN ROOT-S-SBAR-IN NONE NONE 0.67 In_bed_7 Beds NONE NONE NONE NONE Beds 0.0 0.0 NA
bed bed O NN ROOT-S-SBAR-S-NP-NN NONE NONE 0.33 In_bed_7 Beds NONE NONE NONE NONE Beds 0.1 0.0 PatientIntroduction_CurrentBed
7 7 NUMBER CD ROOT-S-SBAR-S-NP-CD NONE NONE 0.33 In_bed_7 Beds NONE NONE NONE NONE Beds 0.1 0.0 PatientIntroduction_CurrentBed
is be O VBZ ROOT-S-SBAR-S-VP-VBZ NONE NONE 0.33 is NONE NONE NONE NONE NONE NONE 0.1 0.0 NA
Dan Dan PERSON NNP ROOT-S-SBAR-S-VP-NP-NNP NONE NONE 0.33 Dan_Jang, NONE NONE NONE NONE NONE NONE 0.1 0.0 PatientIntroduction_GivenNames/Initials
Jang Jang PERSON NNP ROOT-S-SBAR-S-VP-NP-NNP NONE NONE 0.33 Dan_Jang, NONE NONE NONE NONE NONE NONE 0.2 0.0 PatientIntroduction_Lastname
, , O , ROOT-S-, NONE NONE 1.0 Dan_Jang, NONE NONE NONE NONE NONE NONE 0.2 0.0 NA
59 59 DURATION CD ROOT-S-S-NP-CD NONE NONE 0.33 59_yr_old_male Male_gender Males Male_Gender,_Self_Report Male_Phenotype Male,_Self-Reported year 0.2 0.0 PatientIntroduction_Ageinyears
yr yr DURATION NN ROOT-S-S-NP-NN NONE NONE 0.33 59_yr_old_male Male_gender Males Male_Gender,_Self_Report Male_Phenotype Male,_Self-Reported year 0.2 0.0 PatientIntroduction_Ageinyears
old old DURATION JJ ROOT-S-S-ADJP-JJ NONE NONE 0.33 59_yr_old_male Male_gender Males Male_Gender,_Self_Report Male_Phenotype Male,_Self-Reported year 0.3 0.0 PatientIntroduction_Ageinyears
male male O NN ROOT-S-S-ADJP-NN NONE NONE 0.33 59_yr_old_male Male_gender Males Male_Gender,_Self_Report Male_Phenotype Male,_Self-Reported year 0.3 0.0 PatientIntroduction_Gender
under under O IN ROOT-S-S-ADJP-PP-IN NONE NONE 0.33 under_dr_felon, whitlow felony Physicians Delayed_Release_Dosage_Form Doctor_-_Title Physicians 0.3 0.0 NA
dr dr O NN ROOT-S-S-ADJP-PP-NP-NN NONE NONE 0.33 under_dr_felon, whitlow felony Physicians Delayed_Release_Dosage_Form Doctor_-_Title Physicians 0.3 0.0 PatientIntroduction_UnderDr_Lastname
felon felon O NN ROOT-S-S-ADJP-PP-NP-NN NONE NONE 0.33 under_dr_felon, whitlow felony Physicians Delayed_Release_Dosage_Form Doctor_-_Title Physicians 0.4 0.0 PatientIntroduction_UnderDr_Lastname
, , O , ROOT-S-, NONE NONE 1.0 under_dr_felon, whitlow felony Physicians Delayed_Release_Dosage_Form Doctor_-_Title Physicians 0.4 0.0 NA
came come O VBD ROOT-S-VP-VP-VBD NONE NONE 0.33 came NONE NONE NONE NONE NONE NONE 0.4 0.0 Future_Alert/Warning/AbnormalResult
in in O IN ROOT-S-SBAR-IN NONE NONE 0.67 in NONE NONE NONE NONE NONE NONE 0.4 0.0 Future_Alert/Warning/AbnormalResult
with with O IN ROOT-S-VP-VP-PP-PP-IN NONE NONE 0.33 with_TB. NONE NONE NONE NONE NONE NONE 0.5 0.0 Future_Alert/Warning/AbnormalResult
TB.on tb.on O NN ROOT-S-VP-VP-PP-PP-NP-NN NONE NONE 0.33 NONE NONE NONE NONE NONE NONE NONE 0.5 0.0 NA
droplet droplet O NN ROOT-S-VP-VP-PP-PP-NP-NN NONE NONE 0.33 on_droplet_precautions Precaution Respiratory_secretion_precautions NONE NONE NONE Precaution 0.5 0.0 Future_Alert/Warning/AbnormalResult
precautions precaution O NNS ROOT-S-VP-VP-PP-PP-NP-NNS NONE NONE 0.33 on_droplet_precautions Precaution Respiratory_secretion_precautions NONE NONE NONE Precaution 0.6 0.0 Future_Alert/Warning/AbnormalResult
and and O CC ROOT-S-VP-CC NONE NONE 0.33 and NONE NONE NONE NONE NONE NONE 0.6 0.0 NA
was be O VBD ROOT-S-VP-VP-VBD NONE NONE 0.33 was NONE NONE NONE NONE NONE NONE 0.6 0.0 NA
maintained maintain O VBN ROOT-S-VP-VP-VP-VBN NONE NONE 0.33 maintained Maintaining_(action) Maintenance NONE NONE NONE Maintaining_(action) 0.6 0.0 NA
on on O IN ROOT-S-VP-VP-VP-PP-IN NONE NONE 0.33 on_negative_pressure_room.still_coughing. Coughing Does_cough Cough_Adverse_Event Pressure-_physical_agent Negative Negative 0.7 0.0 NA
negative negative O JJ ROOT-S-VP-VP-VP-PP-NP-NP-JJ NONE NONE 0.33 on_negative_pressure_room.still_coughing. Coughing Does_cough Cough_Adverse_Event Pressure-_physical_agent Negative Negative 0.7 0.0 MyShift_RiskManagement
pressure pressure O NN ROOT-S-VP-VP-VP-PP-NP-NP-NN NONE NONE 0.33 on_negative_pressure_room.still_coughing. Coughing Does_cough Cough_Adverse_Event Pressure-_physical_agent Negative Negative 0.7 0.0 MyShift_RiskManagement
room.still room.still O NN ROOT-S-VP-VP-VP-PP-NP-NP-NN NONE NONE 0.33 on_negative_pressure_room.still_coughing. Coughing Does_cough Cough_Adverse_Event Pressure-_physical_agent Negative Negative 0.7 0.0 NA
coughing cough O VBG ROOT-S-VP-VP-VP-PP-NP-VP-VBG NONE NONE 0.33 on_negative_pressure_room.still_coughing. Coughing Does_cough Cough_Adverse_Event Pressure-_physical_agent Negative Negative 0.8 0.0 MyShift_OtherObservation
. . O . ROOT-S-. NONE NONE 0.67 on_negative_pressure_room.still_coughing. Coughing Does_cough Cough_Adverse_Event Pressure-_physical_agent Negative Negative 0.8 0.0 NA

all all O DT ROOT-S-S-NP-DT NONE NONE 0.33 all_meds NONE NONE NONE NONE NONE NONE 0.8 0.0 Medication_Medicine
meds med O NNS ROOT-S-S-NP-NNS NONE NONE 0.33 all_meds NONE NONE NONE NONE NONE NONE 0.8 0.0 Medication_Medicine
given give O VBN ROOT-S-S-VP-VBN NONE NONE 0.33 given GIVEN Entity_Name_Part_Type_-_given Give_-_dosing_instruction_imperative NONE NONE GIVEN 0.9 0.0 Medication_Status
, , O , ROOT-S-, NONE NONE 1.0 , NONE NONE NONE NONE NONE NONE 0.9 0.0 NA
ambulant ambulant O JJ ROOT-S-FRAG-NP-JJ NONE NONE 0.33 ambulant Ambulation NONE NONE NONE NONE Ambulation 0.9 0.0 MyShift_ActivitiesOfDailyLiving
self self O NN ROOT-S-FRAG-NP-NN NONE NONE 0.33 self_caring. Caring care_activity NONE NONE NONE Caring 0.9 0.0 MyShift_ActivitiesOfDailyLiving
caring caring O NN ROOT-S-FRAG-NP-NN NONE NONE 0.33 self_caring. Caring care_activity NONE NONE NONE Caring 1.0 0.0 MyShift_ActivitiesOfDailyLiving
. . O . ROOT-S-. NONE NONE 0.67 self_caring. Caring care_activity NONE NONE NONE Caring 1.0 0.0 NA
