# Supplementary material for: Adapting State-of-the-Art Deep Language Models to Clinical Information Extraction Systems: Potentials, Challenges, and Solutions
Source: JMIR Med Inform. 2019 Apr 25;7(2):e11499. doi: 10.2196/11499 (PMC6658232; doi:10.2196/11499)
Supplement: Multimedia Appendix 2 [file medinform_v7i2e11499_app2.zip › CRF/313.xml.data]

In in O IN ROOT-SINV-S-PP-IN NONE NONE 0.25 In_room_13, Present Within Room NONE NONE Within 0.0 0.0 NA
room room O NN ROOT-SINV-S-PP-NP-NN NONE NONE 0.25 In_room_13, Present Within Room NONE NONE Within 0.0 0.0 PatientIntroduction_CurrentRoom
13 13 NUMBER CD ROOT-SINV-S-PP-NP-CD NONE NONE 0.13 In_room_13, Present Within Room NONE NONE Within 0.0 0.0 PatientIntroduction_CurrentRoom
, , O , ROOT-SINV-S-, NONE NONE 1.0 In_room_13, Present Within Room NONE NONE Within 0.1 0.0 NA
bed bed O NN ROOT-SINV-S-NP-NN NONE NONE 0.13 bed_2 Beds NONE NONE NONE NONE Beds 0.1 0.0 PatientIntroduction_CurrentBed
2 2 NUMBER CD ROOT-SINV-S-NP-CD NONE NONE 0.13 bed_2 Beds NONE NONE NONE NONE Beds 0.1 0.0 PatientIntroduction_CurrentBed
is be O VBZ ROOT-SINV-S-VP-VBZ NONE NONE 0.25 is NONE NONE NONE NONE NONE NONE 0.1 0.0 NA
Martin Martin PERSON NNP ROOT-SINV-S-VP-NP-NP-NP-NNP NONE NONE 0.13 Martin_Dunne, NONE NONE NONE NONE NONE NONE 0.1 0.0 PatientIntroduction_GivenNames/Initials
Dunne Dunne PERSON NNP ROOT-SINV-S-VP-NP-NP-NP-NNP NONE NONE 0.13 Martin_Dunne, NONE NONE NONE NONE NONE NONE 0.1 0.0 PatientIntroduction_Lastname
,34 ,34 NUMBER CD ROOT-SINV-S-VP-NP-NP-NP-ADJP-NP-CD NONE NONE 0.13 NONE NONE NONE NONE NONE NONE NONE 0.2 0.0 NA
yrs yr DURATION NNS ROOT-SINV-S-VP-NP-NP-NP-ADJP-NP-NNS NONE NONE 0.13 34_yrs_old_gentleman Old NONE NONE NONE NONE Old 0.2 0.0 PatientIntroduction_Ageinyears
old old O JJ ROOT-SINV-S-VP-NP-NP-NP-ADJP-JJ NONE NONE 0.13 34_yrs_old_gentleman Old NONE NONE NONE NONE Old 0.2 0.0 PatientIntroduction_Ageinyears
gentleman gentleman O NN ROOT-SINV-S-VP-NP-NP-NP-NN NONE NONE 0.13 34_yrs_old_gentleman Old NONE NONE NONE NONE Old 0.2 0.0 PatientIntroduction_Gender
under under O IN ROOT-SINV-S-VP-NP-PP-IN NONE NONE 0.13 under_Dr_Gutierrez, Physicians Delayed_Release_Dosage_Form Doctor_-_Title NONE NONE Physicians 0.2 0.0 NA
Dr Dr O NNP ROOT-SINV-S-VP-NP-PP-NP-NNP NONE NONE 0.13 under_Dr_Gutierrez, Physicians Delayed_Release_Dosage_Form Doctor_-_Title NONE NONE Physicians 0.2 0.0 PatientIntroduction_UnderDr_Lastname
Gutierrez Gutierrez PERSON NNP ROOT-SINV-S-VP-NP-PP-NP-NNP NONE NONE 0.13 under_Dr_Gutierrez, Physicians Delayed_Release_Dosage_Form Doctor_-_Title NONE NONE Physicians 0.3 0.0 PatientIntroduction_UnderDr_Lastname
, , O , ROOT-SINV-S-, NONE NONE 1.0 under_Dr_Gutierrez, Physicians Delayed_Release_Dosage_Form Doctor_-_Title NONE NONE Physicians 0.3 0.0 NA
came come O VBD ROOT-SINV-VP-VBD NONE NONE 0.13 came NONE NONE NONE NONE NONE NONE 0.3 0.0 NA
in in O IN ROOT-SINV-S-PP-IN NONE NONE 0.25 in NONE NONE NONE NONE NONE NONE 0.3 0.0 NA
with with O IN ROOT-SINV-VP-SBAR-S-PP-PP-IN NONE NONE 0.38 with_Rheumatic_heart_disease, Rheumatism Disease Heart Heart_Diseases Entire_heart Rheumatism 0.3 0.0 NA
Rheumatic rheumatic MISC JJ ROOT-SINV-VP-SBAR-S-PP-PP-NP-JJ NONE NONE 0.13 with_Rheumatic_heart_disease, Rheumatism Disease Heart Heart_Diseases Entire_heart Rheumatism 0.3 0.0 PatientIntroduction_Disease/ProblemHistory
heart heart O NN ROOT-SINV-VP-SBAR-S-PP-PP-NP-NN NONE NONE 0.13 with_Rheumatic_heart_disease, Rheumatism Disease Heart Heart_Diseases Entire_heart Rheumatism 0.3 0.0 PatientIntroduction_Disease/ProblemHistory
disease disease O NN ROOT-SINV-VP-SBAR-S-PP-PP-NP-NN NONE NONE 0.13 with_Rheumatic_heart_disease, Rheumatism Disease Heart Heart_Diseases Entire_heart Rheumatism 0.4 0.5 PatientIntroduction_Disease/ProblemHistory
, , O , ROOT-SINV-S-, NONE NONE 1.0 with_Rheumatic_heart_disease, Rheumatism Disease Heart Heart_Diseases Entire_heart Rheumatism 0.4 0.0 NA
He he O PRP ROOT-SINV-VP-SBAR-S-NP-PRP NONE NONE 0.13 He NONE NONE NONE NONE NONE NONE 0.4 0.0 PatientIntroduction_Gender
is be O VBZ ROOT-SINV-S-VP-VBZ NONE NONE 0.25 is NONE NONE NONE NONE NONE NONE 0.4 0.0 NA
self self O NN ROOT-SINV-VP-SBAR-S-VP-NP-NP-NN NONE NONE 0.13 self_caring Caring care_activity NONE NONE NONE Caring 0.4 0.0 MyShift_ActivitiesOfDailyLiving
caring care O VBG ROOT-SINV-VP-SBAR-S-VP-NP-VP-VBG NONE NONE 0.13 self_caring Caring care_activity NONE NONE NONE Caring 0.4 0.0 MyShift_ActivitiesOfDailyLiving
with with O IN ROOT-SINV-VP-SBAR-S-PP-PP-IN NONE NONE 0.38 with_his_adls, Activities_of_Daily_Living_(activity) SGCA_gene NONE NONE NONE Activities_of_Daily_Living_(activity) 0.5 0.0 MyShift_ActivitiesOfDailyLiving
his he O PRP$ ROOT-SINV-VP-SBAR-S-VP-NP-VP-PP-NP-PRP$ NONE NONE 0.13 with_his_adls, Activities_of_Daily_Living_(activity) SGCA_gene NONE NONE NONE Activities_of_Daily_Living_(activity) 0.5 0.0 MyShift_ActivitiesOfDailyLiving
adls adl O NNS ROOT-SINV-VP-SBAR-S-VP-NP-VP-PP-NP-NNS NONE NONE 0.13 with_his_adls, Activities_of_Daily_Living_(activity) SGCA_gene NONE NONE NONE Activities_of_Daily_Living_(activity) 0.5 0.0 MyShift_ActivitiesOfDailyLiving
, , O , ROOT-SINV-S-, NONE NONE 1.0 with_his_adls, Activities_of_Daily_Living_(activity) SGCA_gene NONE NONE NONE Activities_of_Daily_Living_(activity) 0.5 0.0 NA
tolerating tolerate O VBG ROOT-SINV-VP-SBAR-S-VP-NP-VP-S-VP-VBG NONE NONE 0.13 tolerating NONE NONE NONE NONE NONE NONE 0.5 0.0 MyShift_Input/Diet
diet diet O NN ROOT-SINV-VP-SBAR-S-VP-NP-VP-S-VP-NP-NN NONE NONE 0.13 diet Diet Dietetics NONE NONE NONE Diet 0.5 0.5 MyShift_Input/Diet
and and O CC ROOT-SINV-VP-SBAR-S-VP-NP-VP-S-VP-NP-CC NONE NONE 0.25 and NONE NONE NONE NONE NONE NONE 0.5 0.0 MyShift_Input/Diet
fluids fluid O NNS ROOT-SINV-VP-SBAR-S-VP-NP-VP-S-VP-NP-NNS NONE NONE 0.13 fluids_well, Body_Fluids Liquid_substance Body_Fluids_and_Substances Fluid_behavior fluid_-_substance Body_Fluids 0.6 0.0 MyShift_Input/Diet
well well O RB ROOT-SINV-VP-SBAR-S-VP-NP-VP-S-VP-ADVP-RB NONE NONE 0.13 fluids_well, Body_Fluids Liquid_substance Body_Fluids_and_Substances Fluid_behavior fluid_-_substance Body_Fluids 0.6 0.0 MyShift_Input/Diet
, , O , ROOT-SINV-S-, NONE NONE 1.0 fluids_well, Body_Fluids Liquid_substance Body_Fluids_and_Substances Fluid_behavior fluid_-_substance Body_Fluids 0.6 0.0 NA
on on O IN ROOT-SINV-VP-SBAR-S-VP-NP-VP-S-VP-PP-PP-IN NONE NONE 0.38 on_regular_pain_relief Pain Pain_relief Feeling_relief Pain_NOS_Adverse_Event Painless Regular 0.6 0.0 Medication_Status
regular regular O JJ ROOT-SINV-VP-SBAR-S-VP-NP-VP-S-VP-PP-PP-NP-JJ NONE NONE 0.13 on_regular_pain_relief Pain Pain_relief Feeling_relief Pain_NOS_Adverse_Event Painless Regular 0.6 0.0 Medication_Medicine
pain pain O NN ROOT-SINV-VP-SBAR-S-VP-NP-VP-S-VP-PP-PP-NP-NN NONE NONE 0.13 on_regular_pain_relief Pain Pain_relief Feeling_relief Pain_NOS_Adverse_Event Painless Regular 0.6 0.5 Medication_Medicine
relief relief O NN ROOT-SINV-VP-SBAR-S-VP-NP-VP-S-VP-PP-PP-NP-NN NONE NONE 0.13 on_regular_pain_relief Pain Pain_relief Feeling_relief Pain_NOS_Adverse_Event Painless Regular 0.7 0.0 Medication_Medicine
and and O CC ROOT-SINV-VP-SBAR-S-VP-NP-VP-S-VP-NP-CC NONE NONE 0.25 and NONE NONE NONE NONE NONE NONE 0.7 0.0 NA
with with O IN ROOT-SINV-VP-SBAR-S-PP-PP-IN NONE NONE 0.38 with_good_effect, Effect Effect,_Appearance GOOD_EFFECT Good Manufactured_Supplies Good 0.7 0.0 NA
good good O JJ ROOT-SINV-VP-SBAR-S-VP-NP-VP-S-VP-PP-PP-NP-NP-JJ NONE NONE 0.13 with_good_effect, Effect Effect,_Appearance GOOD_EFFECT Good Manufactured_Supplies Good 0.7 0.0 Medication_Status
effect effect O NN ROOT-SINV-VP-SBAR-S-VP-NP-VP-S-VP-PP-PP-NP-NP-NN NONE NONE 0.13 with_good_effect, Effect Effect,_Appearance GOOD_EFFECT Good Manufactured_Supplies Good 0.7 0.0 Medication_Status
, , O , ROOT-SINV-S-, NONE NONE 1.0 with_good_effect, Effect Effect,_Appearance GOOD_EFFECT Good Manufactured_Supplies Good 0.7 0.0 NA
on on O IN ROOT-SINV-VP-SBAR-S-VP-NP-VP-S-VP-PP-PP-IN NONE NONE 0.38 on_oxygen_3l, Oxygen NONE NONE NONE NONE Oxygen 0.8 0.0 Medication_Status
oxygen oxygen O NN ROOT-SINV-VP-SBAR-S-VP-NP-VP-S-VP-PP-PP-NP-PP-NP-NN NONE NONE 0.13 on_oxygen_3l, Oxygen NONE NONE NONE NONE Oxygen 0.8 0.5 Medication_Medicine
3l 3l O NN ROOT-SINV-VP-SBAR-S-VP-NP-VP-S-VP-PP-PP-NP-PP-NP-NN NONE NONE 0.13 on_oxygen_3l, Oxygen NONE NONE NONE NONE Oxygen 0.8 0.0 Medication_Medicine
, , O , ROOT-SINV-S-, NONE NONE 1.0 on_oxygen_3l, Oxygen NONE NONE NONE NONE Oxygen 0.8 0.0 NA
nasal nasal O JJ ROOT-SINV-NP-NP-JJ NONE NONE 0.13 nasal_prongs, Nose Nasal_route Nasal_prongs Prong_Device_Component NONE Nasal_route 0.8 0.5 MyShift_Contraption
prongs prong O NNS ROOT-SINV-NP-NP-NNS NONE NONE 0.13 nasal_prongs, Nose Nasal_route Nasal_prongs Prong_Device_Component NONE Nasal_route 0.8 0.0 MyShift_Contraption
, , O , ROOT-SINV-S-, NONE NONE 1.0 nasal_prongs, Nose Nasal_route Nasal_prongs Prong_Device_Component NONE Nasal_route 0.8 0.0 NA
desats desat O NNS ROOT-SINV-NP-NP-NP-NNS NONE NONE 0.13 desats NONE NONE NONE NONE NONE NONE 0.9 0.0 MyShift_OtherObservation
on on O IN ROOT-SINV-VP-SBAR-S-VP-NP-VP-S-VP-PP-PP-IN NONE NONE 0.38 on_room_air.nil_other_issues._awaiting_echo. ECHO_protocol Echo_(insect) Air Nil Room Room 0.9 0.0 MyShift_OtherObservation
room room O NN ROOT-SINV-S-PP-NP-NN NONE NONE 0.25 on_room_air.nil_other_issues._awaiting_echo. ECHO_protocol Echo_(insect) Air Nil Room Room 0.9 0.0 MyShift_OtherObservation
air.nil air.nil O NN ROOT-SINV-NP-NP-PP-NP-NN NONE NONE 0.13 on_room_air.nil_other_issues._awaiting_echo. ECHO_protocol Echo_(insect) Air Nil Room Room 0.9 0.0 NA
other other O JJ ROOT-SINV-NP-NP-PP-NP-JJ NONE NONE 0.13 on_room_air.nil_other_issues._awaiting_echo. ECHO_protocol Echo_(insect) Air Nil Room Room 0.9 0.0 MyShift_Status
issues issue O NNS ROOT-SINV-NP-NP-PP-NP-NNS NONE NONE 0.13 on_room_air.nil_other_issues._awaiting_echo. ECHO_protocol Echo_(insect) Air Nil Room Room 0.9 0.0 MyShift_Status
. . O . ROOT-SINV-. NONE NONE 0.25 on_room_air.nil_other_issues._awaiting_echo. ECHO_protocol Echo_(insect) Air Nil Room Room 1.0 0.0 NA

awaiting await O VBG ROOT-S-S-VP-VBG NONE NONE 0.13 on_room_air.nil_other_issues._awaiting_echo. ECHO_protocol Echo_(insect) Air Nil Room Room 1.0 0.0 Appointment/Procedure_Status
echo echo O VBP ROOT-S-VP-VBP NONE NONE 0.13 on_room_air.nil_other_issues._awaiting_echo. ECHO_protocol Echo_(insect) Air Nil Room Room 1.0 0.0 Appointment/Procedure_Description
. . O . ROOT-S-. NONE NONE 0.25 on_room_air.nil_other_issues._awaiting_echo. ECHO_protocol Echo_(insect) Air Nil Room Room 1.0 0.0 NA
