# Supplementary material for: Adapting State-of-the-Art Deep Language Models to Clinical Information Extraction Systems: Potentials, Challenges, and Solutions
Source: JMIR Med Inform. 2019 Apr 25;7(2):e11499. doi: 10.2196/11499 (PMC6658232; doi:10.2196/11499)
Supplement: Multimedia Appendix 2 [file medinform_v7i2e11499_app2.zip › CRF/301.xml.data]

301 301 NUMBER CD ROOT-S-LST-CD NONE NONE 0.25 301 NONE NONE NONE NONE NONE NONE 0.0 0.0 NA
-RRB- -rrb- O -RRB- ROOT-S-LST--RRB- NONE NONE 0.25 ) NONE NONE NONE NONE NONE NONE 0.0 0.0 NA
In in O IN ROOT-S-PP-IN NONE NONE 0.5 In_Room_1_bed_1, Beds Present Within Room NONE Within 0.0 0.0 NA
Room room O NN ROOT-S-PP-NP-NN NONE NONE 0.25 In_Room_1_bed_1, Beds Present Within Room NONE Within 0.0 0.0 PatientIntroduction_CurrentRoom
1 1 NUMBER CD ROOT-S-PP-NP-CD NONE NONE 0.5 In_Room_1_bed_1, Beds Present Within Room NONE Within 0.1 0.0 PatientIntroduction_CurrentRoom
bed bed O NN ROOT-S-PP-NP-NN NONE NONE 0.25 In_Room_1_bed_1, Beds Present Within Room NONE Within 0.1 0.0 PatientIntroduction_CurrentBed
1 1 NUMBER CD ROOT-S-PP-NP-CD NONE NONE 0.5 In_Room_1_bed_1, Beds Present Within Room NONE Within 0.1 0.0 PatientIntroduction_CurrentBed
, , O , ROOT-S-, NONE NONE 0.75 In_Room_1_bed_1, Beds Present Within Room NONE Within 0.1 0.0 NA
Nga Nga PERSON NNP ROOT-S-NP-NP-NNP NONE NONE 0.25 Nga_nguyen_41_years_old_lady Nigeria year Old Notice_of_Grant_Award per_year Notice_of_Grant_Award 0.1 0.0 PatientIntroduction_GivenNames/Initials
nguyen nguyen O NNP ROOT-S-NP-NP-NNP NONE NONE 0.25 Nga_nguyen_41_years_old_lady Nigeria year Old Notice_of_Grant_Award per_year Notice_of_Grant_Award 0.1 0.0 PatientIntroduction_Lastname
41 41 DURATION CD ROOT-S-NP-NP-CD NONE NONE 0.25 Nga_nguyen_41_years_old_lady Nigeria year Old Notice_of_Grant_Award per_year Notice_of_Grant_Award 0.1 0.0 PatientIntroduction_Ageinyears
years year DURATION NNS ROOT-S-NP-NP-NNS NONE NONE 0.25 Nga_nguyen_41_years_old_lady Nigeria year Old Notice_of_Grant_Award per_year Notice_of_Grant_Award 0.1 0.0 PatientIntroduction_Ageinyears
old old DURATION JJ ROOT-S-NP-NP-NP-JJ NONE NONE 0.25 Nga_nguyen_41_years_old_lady Nigeria year Old Notice_of_Grant_Award per_year Notice_of_Grant_Award 0.2 0.0 PatientIntroduction_Ageinyears
lady lady O NN ROOT-S-NP-NP-NP-NN NONE NONE 0.25 Nga_nguyen_41_years_old_lady Nigeria year Old Notice_of_Grant_Award per_year Notice_of_Grant_Award 0.2 0.0 PatientIntroduction_Gender
who who O WP ROOT-S-NP-NP-SBAR-WHNP-WP NONE NONE 0.25 who NONE NONE NONE NONE NONE NONE 0.2 0.0 NA
came come O VBD ROOT-S-VP-VP-VBD NONE NONE 0.25 came NONE NONE NONE NONE NONE NONE 0.2 0.0 NA
in in O IN ROOT-S-PP-IN NONE NONE 0.5 in_a_couple Couples_(persons) Couple_(action) NONE NONE NONE Couple_(action) 0.2 0.0 NA
a a DATE DT ROOT-S-VP-VP-PP-NP-NP-DT NONE NONE 0.25 in_a_couple Couples_(persons) Couple_(action) NONE NONE NONE Couple_(action) 0.2 0.0 NA
couple couple DATE NN ROOT-S-VP-VP-PP-NP-NP-NN NONE NONE 0.25 in_a_couple Couples_(persons) Couple_(action) NONE NONE NONE Couple_(action) 0.2 0.0 NA
of of DATE IN ROOT-S-VP-VP-PP-NP-PP-IN NONE NONE 0.75 of_days_ago day /day NONE NONE NONE day 0.2 0.0 NA
days day DATE NNS ROOT-S-VP-VP-PP-NP-PP-NP-NNS NONE NONE 0.25 of_days_ago day /day NONE NONE NONE day 0.3 0.0 NA
ago ago DATE IN ROOT-S-VP-VP-PP-NP-ADVP-IN NONE NONE 0.25 of_days_ago day /day NONE NONE NONE day 0.3 0.0 NA
with with O IN ROOT-S-VP-VP-PP-NP-ADVP-PP-IN NONE NONE 0.5 with_complaints Chief_complaint_(finding) NONE NONE NONE NONE Chief_complaint_(finding) 0.3 0.0 NA
complaints complaint O NNS ROOT-S-VP-VP-PP-NP-ADVP-PP-NP-NP-NNS NONE NONE 0.25 with_complaints Chief_complaint_(finding) NONE NONE NONE NONE Chief_complaint_(finding) 0.3 0.0 NA
of of O IN ROOT-S-VP-VP-PP-NP-PP-IN NONE NONE 0.75 of_severe_shortness Shortened Short Short_Value Severe_(severity_modifier) NONE Severe_(severity_modifier) 0.3 0.0 NA
severe severe O JJ ROOT-S-VP-VP-PP-NP-ADVP-PP-NP-PP-NP-NP-JJ NONE NONE 0.25 of_severe_shortness Shortened Short Short_Value Severe_(severity_modifier) NONE Severe_(severity_modifier) 0.3 0.0 PatientIntroduction_AdmissionReason/Diagnosis
shortness shortness O NN ROOT-S-VP-VP-PP-NP-ADVP-PP-NP-PP-NP-NP-NN NONE NONE 0.25 of_severe_shortness Shortened Short Short_Value Severe_(severity_modifier) NONE Severe_(severity_modifier) 0.3 0.0 PatientIntroduction_AdmissionReason/Diagnosis
of of O IN ROOT-S-VP-VP-PP-NP-PP-IN NONE NONE 0.75 of_breath, Breath Dyspnea NONE NONE NONE Breath 0.3 0.0 PatientIntroduction_AdmissionReason/Diagnosis
breath breath O NN ROOT-S-VP-VP-PP-NP-ADVP-PP-NP-PP-NP-PP-NP-NN NONE NONE 0.25 of_breath, Breath Dyspnea NONE NONE NONE Breath 0.4 0.0 PatientIntroduction_AdmissionReason/Diagnosis
, , O , ROOT-S-, NONE NONE 0.75 of_breath, Breath Dyspnea NONE NONE NONE Breath 0.4 0.0 NA
weakness weakness O NN ROOT-S-VP-VP-PP-NP-ADVP-PP-NP-PP-NP-PP-NP-NN NONE NONE 0.25 weakness Asthenia Lassitude Weakness Weak NONE Asthenia 0.4 0.0 PatientIntroduction_AdmissionReason/Diagnosis
and and O CC ROOT-S-VP-VP-PP-NP-ADVP-PP-NP-PP-NP-PP-NP-CC NONE NONE 0.75 and NONE NONE NONE NONE NONE NONE 0.4 0.0 PatientIntroduction_AdmissionReason/Diagnosis
chest chest O NN ROOT-S-VP-VP-PP-NP-ADVP-PP-NP-PP-NP-PP-NP-NN NONE NONE 0.25 chest_pain Pain Chest Anterior_thoracic_region Pain_NOS_Adverse_Event Chest_Pain Chest 0.4 0.0 PatientIntroduction_AdmissionReason/Diagnosis
pain pain O NN ROOT-S-VP-VP-PP-NP-NP-NN NONE NONE 0.25 chest_pain Pain Chest Anterior_thoracic_region Pain_NOS_Adverse_Event Chest_Pain Chest 0.4 0.5 PatientIntroduction_AdmissionReason/Diagnosis
and and O CC ROOT-S-VP-VP-PP-NP-ADVP-PP-NP-PP-NP-PP-NP-CC NONE NONE 0.75 and NONE NONE NONE NONE NONE NONE 0.4 0.0 NA
diagnosed diagnose O VBN ROOT-S-VP-VP-VBN NONE NONE 0.25 diagnosed Diagnosis NONE NONE NONE NONE Diagnosis 0.4 0.0 NA
with with O IN ROOT-S-VP-VP-PP-NP-ADVP-PP-IN NONE NONE 0.5 with_acute_heart_failure. Acute_failure Heart Heart_failure Congestive_heart_failure Failure_(biologic_function) acute 0.5 0.0 NA
acute acute O JJ ROOT-S-VP-VP-PP-NP-JJ NONE NONE 0.25 with_acute_heart_failure. Acute_failure Heart Heart_failure Congestive_heart_failure Failure_(biologic_function) acute 0.5 0.0 PatientIntroduction_AdmissionReason/Diagnosis
heart heart O NN ROOT-S-VP-VP-PP-NP-NN NONE NONE 0.25 with_acute_heart_failure. Acute_failure Heart Heart_failure Congestive_heart_failure Failure_(biologic_function) acute 0.5 0.0 PatientIntroduction_AdmissionReason/Diagnosis
failure failure O NN ROOT-S-VP-VP-PP-NP-NN NONE NONE 0.25 with_acute_heart_failure. Acute_failure Heart Heart_failure Congestive_heart_failure Failure_(biologic_function) acute 0.5 0.0 PatientIntroduction_AdmissionReason/Diagnosis
. . O . ROOT-S-. NONE NONE 1.0 with_acute_heart_failure. Acute_failure Heart Heart_failure Congestive_heart_failure Failure_(biologic_function) acute 0.5 0.0 NA

I I O PRP ROOT-S-NP-PRP NONE NONE 0.25 I Iodides Blood_group_antibody_I NONE NONE NONE Iodides 0.5 0.0 NA
have have O VBP ROOT-S-VP-VBP NONE NONE 0.25 have NONE NONE NONE NONE NONE NONE 0.5 0.0 NA
forgotten forget O VBN ROOT-S-VP-VP-VBN NONE NONE 0.25 forgotten forgetting NONE NONE NONE NONE forgetting 0.5 0.0 NA
to to O TO ROOT-S-VP-VP-S-VP-TO NONE NONE 0.25 to To NONE NONE NONE NONE To 0.6 0.0 NA
check check O VB ROOT-S-VP-VP-S-VP-VP-VB NONE NONE 0.25 check Checking_(action) NONE NONE NONE NONE Checking_(action) 0.6 0.0 NA
the the O DT ROOT-S-VP-VP-S-VP-VP-S-NP-NP-DT NONE NONE 1.0 the_plan Infantile_Neuroaxonal_Dystrophy Planned NONE NONE NONE Planned 0.6 0.0 NA
plan plan O NN ROOT-S-VP-VP-S-VP-VP-S-NP-NP-NN NONE NONE 0.5 the_plan Infantile_Neuroaxonal_Dystrophy Planned NONE NONE NONE Planned 0.6 0.0 NA
for for O IN ROOT-S-VP-VP-S-VP-VP-S-NP-PP-IN NONE NONE 0.25 for_this_patient Patients NONE NONE NONE NONE Patients 0.6 0.0 NA
this this O DT ROOT-S-VP-VP-S-VP-VP-S-NP-PP-NP-DT NONE NONE 0.25 for_this_patient Patients NONE NONE NONE NONE Patients 0.6 0.0 NA
patient patient O NN ROOT-S-VP-VP-S-VP-VP-S-NP-PP-NP-NN NONE NONE 0.25 for_this_patient Patients NONE NONE NONE NONE Patients 0.6 0.0 NA
so so O RB ROOT-S-VP-VP-S-VP-VP-S-VP-ADVP-RB NONE NONE 0.25 so NONE NONE NONE NONE NONE NONE 0.6 0.0 NA
just just O RB ROOT-S-VP-VP-S-VP-VP-S-VP-ADVP-RB NONE NONE 0.25 just NONE NONE NONE NONE NONE NONE 0.7 0.0 NA
see see O VB ROOT-S-VP-VP-S-VP-VP-S-VP-VB NONE NONE 0.25 see Vision See saw_(device) Seen NONE See 0.7 0.0 Future_Goal/TaskToBeCompleted/ExpectedOutcome
the the O DT ROOT-S-VP-VP-S-VP-VP-S-NP-NP-DT NONE NONE 1.0 the_notes Note Negation NONE NONE NONE Note 0.7 0.0 Future_Goal/TaskToBeCompleted/ExpectedOutcome
notes note O NNS ROOT-S-VP-VP-S-VP-VP-S-VP-NP-NP-NNS NONE NONE 0.25 the_notes Note Negation NONE NONE NONE Note 0.7 0.0 Future_Goal/TaskToBeCompleted/ExpectedOutcome
regarding regard O VBG ROOT-S-VP-VP-S-VP-VP-S-VP-NP-PP-VBG NONE NONE 0.25 regarding NONE NONE NONE NONE NONE NONE 0.7 0.0 Future_Goal/TaskToBeCompleted/ExpectedOutcome
the the O DT ROOT-S-VP-VP-S-VP-VP-S-NP-NP-DT NONE NONE 1.0 the_doctors'_management_plan._otherwise Management_Planning Administration_occupational_activities Physicians Infantile_Neuroaxonal_Dystrophy Disease_Management Physicians 0.7 0.0 Future_Goal/TaskToBeCompleted/ExpectedOutcome
doctors doctor O NNS ROOT-S-VP-VP-S-VP-VP-S-VP-NP-PP-NP-NP-NNS NONE NONE 0.25 the_doctors'_management_plan._otherwise Management_Planning Administration_occupational_activities Physicians Infantile_Neuroaxonal_Dystrophy Disease_Management Physicians 0.7 0.0 Future_Goal/TaskToBeCompleted/ExpectedOutcome
' ' O POS ROOT-S-VP-VP-S-VP-VP-S-VP-NP-PP-NP-NP-POS NONE NONE 0.25 the_doctors'_management_plan._otherwise Management_Planning Administration_occupational_activities Physicians Infantile_Neuroaxonal_Dystrophy Disease_Management Physicians 0.7 0.0 Future_Goal/TaskToBeCompleted/ExpectedOutcome
management management O NN ROOT-S-VP-VP-S-VP-VP-S-VP-NP-PP-NP-NN NONE NONE 0.25 the_doctors'_management_plan._otherwise Management_Planning Administration_occupational_activities Physicians Infantile_Neuroaxonal_Dystrophy Disease_Management Physicians 0.8 0.0 Future_Goal/TaskToBeCompleted/ExpectedOutcome
plan plan O NN ROOT-S-VP-VP-S-VP-VP-S-NP-NP-NN NONE NONE 0.5 the_doctors'_management_plan._otherwise Management_Planning Administration_occupational_activities Physicians Infantile_Neuroaxonal_Dystrophy Disease_Management Physicians 0.8 0.0 Future_Goal/TaskToBeCompleted/ExpectedOutcome
. . O . ROOT-S-. NONE NONE 1.0 the_doctors'_management_plan._otherwise Management_Planning Administration_occupational_activities Physicians Infantile_Neuroaxonal_Dystrophy Disease_Management Physicians 0.8 0.0 NA

otherwise otherwise O RB ROOT-S-ADVP-RB NONE NONE 0.25 the_doctors'_management_plan._otherwise Management_Planning Administration_occupational_activities Physicians Infantile_Neuroaxonal_Dystrophy Disease_Management Physicians 0.8 0.0 NA
she she O PRP ROOT-S-NP-PRP NONE NONE 0.25 she NONE NONE NONE NONE NONE NONE 0.8 0.0 PatientIntroduction_Gender
looks look O VBZ ROOT-S-VP-VBZ NONE NONE 0.25 looks Personal_appearance NONE NONE NONE NONE Personal_appearance 0.8 0.0 MyShift_Status
stable stable O JJ ROOT-S-VP-ADJP-JJ NONE NONE 0.25 stable, Stable_status Patient_Condition_Code_-_Stable NONE NONE NONE Patient_Condition_Code_-_Stable 0.8 0.0 MyShift_Status
, , O , ROOT-S-VP-, NONE NONE 0.75 stable, Stable_status Patient_Condition_Code_-_Stable NONE NONE NONE Patient_Condition_Code_-_Stable 0.8 0.0 NA
on on O IN ROOT-S-VP-PP-IN NONE NONE 0.25 on_ongoing_monitoring._ecg Electrocardiography Electrocardiogram Preventive_monitoring Continuous Clinical_Trials,_Monitoring Continuous 0.9 0.0 MyShift_RiskManagement
ongoing ongoing O JJ ROOT-S-VP-PP-NP-JJ NONE NONE 0.25 on_ongoing_monitoring._ecg Electrocardiography Electrocardiogram Preventive_monitoring Continuous Clinical_Trials,_Monitoring Continuous 0.9 0.0 MyShift_RiskManagement
monitoring monitoring O NN ROOT-S-VP-PP-NP-NN NONE NONE 0.25 on_ongoing_monitoring._ecg Electrocardiography Electrocardiogram Preventive_monitoring Continuous Clinical_Trials,_Monitoring Continuous 0.9 0.0 MyShift_RiskManagement
. . O . ROOT-S-. NONE NONE 1.0 on_ongoing_monitoring._ecg Electrocardiography Electrocardiogram Preventive_monitoring Continuous Clinical_Trials,_Monitoring Continuous 0.9 0.0 NA

ecg ecg O NN ROOT-S-NP-NN NONE NONE 0.25 on_ongoing_monitoring._ecg Electrocardiography Electrocardiogram Preventive_monitoring Continuous Clinical_Trials,_Monitoring Continuous 0.9 0.0 Appointment/Procedure_Description
done do O VBN ROOT-S-VP-VP-VBN NONE NONE 0.25 done NONE NONE NONE NONE NONE NONE 0.9 0.0 Appointment/Procedure_Status
and and O CC ROOT-S-VP-CC NONE NONE 0.75 and NONE NONE NONE NONE NONE NONE 0.9 0.0 NA
was be O VBD ROOT-S-VP-VP-VBD NONE NONE 0.25 was NONE NONE NONE NONE NONE NONE 0.9 0.0 NA
reviewed review O VBN ROOT-S-VP-VP-VP-VBN NONE NONE 0.25 reviewed Review_[Publication_Type] Reviewed Act_Class_-_review Reviewing NONE Review_[Publication_Type] 1.0 0.0 Appointment/Procedure_Description
by by O IN ROOT-S-VP-VP-VP-PP-IN NONE NONE 0.25 by_the_doctor. Physicians Doctor_-_Title NONE NONE NONE Physicians 1.0 0.0 NA
the the O DT ROOT-S-VP-VP-VP-PP-NP-DT NONE NONE 1.0 by_the_doctor. Physicians Doctor_-_Title NONE NONE NONE Physicians 1.0 0.0 Appointment/Procedure_ClinicianTitle
doctor doctor O NN ROOT-S-VP-VP-VP-PP-NP-NN NONE NONE 0.25 by_the_doctor. Physicians Doctor_-_Title NONE NONE NONE Physicians 1.0 0.0 Appointment/Procedure_ClinicianTitle
. . O . ROOT-S-. NONE NONE 1.0 by_the_doctor. Physicians Doctor_-_Title NONE NONE NONE Physicians 1.0 0.0 NA
