# Supplementary material for: Adapting State-of-the-Art Deep Language Models to Clinical Information Extraction Systems: Potentials, Challenges, and Solutions
Source: JMIR Med Inform. 2019 Apr 25;7(2):e11499. doi: 10.2196/11499 (PMC6658232; doi:10.2196/11499)
Supplement: Multimedia Appendix 2 [file medinform_v7i2e11499_app2.zip › CRF/394.xml.data]

in in O IN ROOT-SINV-PP-IN NONE NONE 0.33 in_room_1_bed_2 Beds Present Within Room NONE Present 0.0 0.0 NA
room room O NN ROOT-SINV-PP-NP-NN NONE NONE 0.17 in_room_1_bed_2 Beds Present Within Room NONE Present 0.0 0.0 PatientIntroduction_CurrentRoom
1 1 NUMBER CD ROOT-SINV-PP-NP-CD NONE NONE 0.17 in_room_1_bed_2 Beds Present Within Room NONE Present 0.0 0.0 PatientIntroduction_CurrentRoom
bed bed O NN ROOT-SINV-PP-NP-NN NONE NONE 0.17 in_room_1_bed_2 Beds Present Within Room NONE Present 0.1 0.0 PatientIntroduction_CurrentBed
2 2 NUMBER CD ROOT-SINV-PP-NP-CD NONE NONE 0.17 in_room_1_bed_2 Beds Present Within Room NONE Present 0.1 0.0 PatientIntroduction_CurrentBed
is be O VBZ ROOT-SINV-VP-VBZ NONE NONE 0.17 is NONE NONE NONE NONE NONE NONE 0.1 0.0 NA
Stellan Stellan PERSON NNP ROOT-SINV-NP-NP-NNP NONE NONE 0.17 Stellan_Schofield, NONE NONE NONE NONE NONE NONE 0.1 0.0 PatientIntroduction_GivenNames/Initials
Schofield Schofield PERSON NNP ROOT-SINV-NP-NP-NNP NONE NONE 0.17 Stellan_Schofield, NONE NONE NONE NONE NONE NONE 0.1 0.0 PatientIntroduction_Lastname
, , O , ROOT-SINV-NP-, NONE NONE 1.0 Stellan_Schofield, NONE NONE NONE NONE NONE NONE 0.1 0.0 NA
72 72 DURATION CD ROOT-SINV-NP-NP-NP-ADJP-NP-CD NONE NONE 0.17 72_yrs_old_male Male_gender Males Male_Gender,_Self_Report Male_Phenotype Male,_Self-Reported Old 0.2 0.0 PatientIntroduction_Ageinyears
yrs yr DURATION NNS ROOT-SINV-NP-NP-NP-ADJP-NP-NNS NONE NONE 0.17 72_yrs_old_male Male_gender Males Male_Gender,_Self_Report Male_Phenotype Male,_Self-Reported Old 0.2 0.0 PatientIntroduction_Ageinyears
old old DURATION JJ ROOT-SINV-NP-NP-NP-ADJP-JJ NONE NONE 0.17 72_yrs_old_male Male_gender Males Male_Gender,_Self_Report Male_Phenotype Male,_Self-Reported Old 0.2 0.0 PatientIntroduction_Ageinyears
male male O NN ROOT-SINV-NP-NP-NP-NN NONE NONE 0.17 72_yrs_old_male Male_gender Males Male_Gender,_Self_Report Male_Phenotype Male,_Self-Reported Old 0.2 0.0 PatientIntroduction_Gender
under under O IN ROOT-SINV-NP-NP-PP-IN NONE NONE 0.17 under_Dr_Tan Skin_tanning Skin_tanning_function Physicians Delayed_Release_Dosage_Form Doctor_-_Title Physicians 0.2 0.0 NA
Dr Dr O NNP ROOT-SINV-NP-NP-PP-NP-NP-NNP NONE NONE 0.17 under_Dr_Tan Skin_tanning Skin_tanning_function Physicians Delayed_Release_Dosage_Form Doctor_-_Title Physicians 0.2 0.0 PatientIntroduction_UnderDr_Lastname
Tan Tan PERSON NNP ROOT-SINV-NP-NP-PP-NP-NP-NNP NONE NONE 0.17 under_Dr_Tan Skin_tanning Skin_tanning_function Physicians Delayed_Release_Dosage_Form Doctor_-_Title Physicians 0.3 0.0 PatientIntroduction_UnderDr_Lastname
came come O VBD ROOT-SINV-NP-NP-PP-NP-VP-VBD NONE NONE 0.17 came NONE NONE NONE NONE NONE NONE 0.3 0.0 NA
in in O IN ROOT-SINV-PP-IN NONE NONE 0.33 in NONE NONE NONE NONE NONE NONE 0.3 0.0 NA
with with O IN ROOT-SINV-NP-NP-PP-NP-VP-PP-PP-IN NONE NONE 0.33 with_Pneumoconiosis Pneumoconiosis NONE NONE NONE NONE Pneumoconiosis 0.3 0.0 NA
Pneumoconiosis pneumoconiosis O NN ROOT-SINV-NP-NP-PP-NP-VP-PP-PP-NP-NN NONE NONE 0.17 with_Pneumoconiosis Pneumoconiosis NONE NONE NONE NONE Pneumoconiosis 0.3 0.0 PatientIntroduction_Disease/ProblemHistory
due due O JJ ROOT-SINV-NP-NP-ADJP-JJ NONE NONE 0.17 due_to_asbestos_exposure.still Asbestos Asbestos_Exposure Injury_due_to_exposure_to_external_cause Exposure_to Accident_due_to_exposure_to_weather_conditions Asbestos 0.3 0.0 NA
to to O TO ROOT-SINV-NP-NP-ADJP-PP-TO NONE NONE 0.17 due_to_asbestos_exposure.still Asbestos Asbestos_Exposure Injury_due_to_exposure_to_external_cause Exposure_to Accident_due_to_exposure_to_weather_conditions Asbestos 0.3 0.0 NA
asbestos asbestos O NN ROOT-SINV-NP-NP-ADJP-PP-NP-NP-NN NONE NONE 0.17 due_to_asbestos_exposure.still Asbestos Asbestos_Exposure Injury_due_to_exposure_to_external_cause Exposure_to Accident_due_to_exposure_to_weather_conditions Asbestos 0.4 0.0 PatientIntroduction_AdmissionReason/Diagnosis
exposure.still exposure.still O NN ROOT-SINV-NP-NP-ADJP-PP-NP-NP-NN NONE NONE 0.17 due_to_asbestos_exposure.still Asbestos Asbestos_Exposure Injury_due_to_exposure_to_external_cause Exposure_to Accident_due_to_exposure_to_weather_conditions Asbestos 0.4 0.0 NA
short short O JJ ROOT-SINV-NP-NP-ADJP-PP-NP-PP-ADVP-JJ NONE NONE 0.17 short_of_breath Breath Dyspnea NONE NONE NONE Breath 0.4 0.0 MyShift_OtherObservation
of of O IN ROOT-SINV-NP-NP-ADJP-PP-NP-PP-IN NONE NONE 0.17 short_of_breath Breath Dyspnea NONE NONE NONE Breath 0.4 0.0 MyShift_OtherObservation
breath breath O NN ROOT-SINV-NP-NP-ADJP-PP-NP-PP-NP-NP-NN NONE NONE 0.17 short_of_breath Breath Dyspnea NONE NONE NONE Breath 0.4 0.0 MyShift_OtherObservation
at at O IN ROOT-SINV-NP-NP-ADJP-PP-NP-PP-NP-PP-IN NONE NONE 0.17 at_times, Time Times Temporal_-_Regional_site_descriptor Temporal_-Temporal_Qualifier Temporal_region Times 0.4 0.0 MyShift_OtherObservation
times time O NNS ROOT-SINV-NP-NP-ADJP-PP-NP-PP-NP-PP-NP-NNS NONE NONE 0.17 at_times, Time Times Temporal_-_Regional_site_descriptor Temporal_-Temporal_Qualifier Temporal_region Times 0.5 0.0 MyShift_OtherObservation
, , O , ROOT-SINV-NP-, NONE NONE 1.0 at_times, Time Times Temporal_-_Regional_site_descriptor Temporal_-Temporal_Qualifier Temporal_region Times 0.5 0.0 NA
still still O RB ROOT-SINV-NP-NP-VP-ADVP-RB NONE NONE 0.17 still_coughing, Coughing Does_cough Cough_Adverse_Event NONE NONE Coughing 0.5 0.0 MyShift_OtherObservation
coughing cough O VBG ROOT-SINV-NP-NP-VP-VBG NONE NONE 0.17 still_coughing, Coughing Does_cough Cough_Adverse_Event NONE NONE Coughing 0.5 0.0 MyShift_OtherObservation
, , O , ROOT-SINV-NP-, NONE NONE 1.0 still_coughing, Coughing Does_cough Cough_Adverse_Event NONE NONE Coughing 0.5 0.0 NA
on on O IN ROOT-SINV-NP-NP-VP-PP-IN NONE NONE 0.5 on_oxygen_3l_per_nasal_prongs, Nasal_prongs Prong_Device_Component Transnasal_approach Nose Oxygen Oxygen 0.5 0.0 Medication_Status
oxygen oxygen O NN ROOT-SINV-NP-NP-VP-PP-NP-NP-NN NONE NONE 0.17 on_oxygen_3l_per_nasal_prongs, Nasal_prongs Prong_Device_Component Transnasal_approach Nose Oxygen Oxygen 0.6 0.5 Medication_Medicine
3l 3l O NN ROOT-SINV-NP-NP-VP-PP-NP-NP-NN NONE NONE 0.17 on_oxygen_3l_per_nasal_prongs, Nasal_prongs Prong_Device_Component Transnasal_approach Nose Oxygen Oxygen 0.6 0.0 Medication_Medicine
per per O IN ROOT-SINV-NP-NP-VP-PP-NP-PP-IN NONE NONE 0.17 on_oxygen_3l_per_nasal_prongs, Nasal_prongs Prong_Device_Component Transnasal_approach Nose Oxygen Oxygen 0.6 0.0 Medication_Medicine
nasal nasal O JJ ROOT-SINV-NP-NP-VP-PP-NP-PP-NP-JJ NONE NONE 0.17 on_oxygen_3l_per_nasal_prongs, Nasal_prongs Prong_Device_Component Transnasal_approach Nose Oxygen Oxygen 0.6 0.5 Medication_Medicine
prongs prong O NNS ROOT-SINV-NP-NP-VP-PP-NP-PP-NP-NNS NONE NONE 0.17 on_oxygen_3l_per_nasal_prongs, Nasal_prongs Prong_Device_Component Transnasal_approach Nose Oxygen Oxygen 0.6 0.0 Medication_Medicine
, , O , ROOT-SINV-NP-, NONE NONE 1.0 on_oxygen_3l_per_nasal_prongs, Nasal_prongs Prong_Device_Component Transnasal_approach Nose Oxygen Oxygen 0.6 0.0 NA
he he O PRP ROOT-SINV-NP-NP-VP-SBAR-SBAR-S-NP-PRP NONE NONE 0.17 he NONE NONE NONE NONE NONE NONE 0.7 0.0 PatientIntroduction_Gender
had have O VBD ROOT-SINV-NP-NP-VP-SBAR-SBAR-S-VP-VBD NONE NONE 0.17 had NONE NONE NONE NONE NONE NONE 0.7 0.0 NA
chest chest O NN ROOT-SINV-NP-NP-VP-SBAR-SBAR-S-VP-NP-NN NONE NONE 0.17 chest_xray_yesterday, roentgenographic Chest_X-ray Diagnostic_radiologic_examination Roentgen_Rays Chest Chest 0.7 0.0 Appointment/Procedure_Description
xray xray O NN ROOT-SINV-NP-NP-VP-SBAR-SBAR-S-VP-NP-NN NONE NONE 0.17 chest_xray_yesterday, roentgenographic Chest_X-ray Diagnostic_radiologic_examination Roentgen_Rays Chest Chest 0.7 0.0 Appointment/Procedure_Description
yesterday yesterday DATE NN ROOT-SINV-NP-NP-VP-SBAR-SBAR-S-VP-NP-TMP-NN NONE NONE 0.17 chest_xray_yesterday, roentgenographic Chest_X-ray Diagnostic_radiologic_examination Roentgen_Rays Chest Chest 0.7 0.0 Appointment/Procedure_Day
, , O , ROOT-SINV-NP-, NONE NONE 1.0 chest_xray_yesterday, roentgenographic Chest_X-ray Diagnostic_radiologic_examination Roentgen_Rays Chest Chest 0.7 0.0 NA
on on O IN ROOT-SINV-NP-NP-VP-PP-IN NONE NONE 0.5 on_puffers Pufferfish Nicotine_inhaler NONE NONE NONE Pufferfish 0.7 0.0 Medication_Status
puffers puffer O NNS ROOT-SINV-NP-NP-VP-SBAR-SBAR-S-VP-PP-NP-NNS NONE NONE 0.17 on_puffers Pufferfish Nicotine_inhaler NONE NONE NONE Pufferfish 0.8 0.0 Medication_Medicine
and and O CC ROOT-SINV-NP-NP-VP-SBAR-CC NONE NONE 0.17 and NONE NONE NONE NONE NONE NONE 0.8 0.0 NA
self self O NN ROOT-SINV-NP-NP-VP-SBAR-SBAR-S-NP-NP-NN NONE NONE 0.17 self_caring Caring care_activity NONE NONE NONE Caring 0.8 0.0 MyShift_ActivitiesOfDailyLiving
caring care O VBG ROOT-SINV-NP-NP-VP-SBAR-SBAR-S-NP-VP-VBG NONE NONE 0.17 self_caring Caring care_activity NONE NONE NONE Caring 0.8 0.0 MyShift_ActivitiesOfDailyLiving
with with O IN ROOT-SINV-NP-NP-PP-NP-VP-PP-PP-IN NONE NONE 0.33 with_it.nil_allergies Hypersensitivity Response_to_antigens Allergy_Specialty Allergic Nil Nil 0.8 0.0 NA
it.nil it.nil O NN ROOT-SINV-NP-NP-VP-SBAR-SBAR-S-NP-VP-PP-NP-NN NONE NONE 0.17 with_it.nil_allergies Hypersensitivity Response_to_antigens Allergy_Specialty Allergic Nil Nil 0.8 0.0 NA
allergies allergy O NNS ROOT-SINV-NP-NP-VP-SBAR-SBAR-S-NP-VP-PP-NP-NNS NONE NONE 0.17 with_it.nil_allergies Hypersensitivity Response_to_antigens Allergy_Specialty Allergic Nil Nil 0.9 0.0 PatientIntroduction_Allergy
noted note O VBD ROOT-SINV-NP-NP-VP-SBAR-SBAR-S-VP-VBD NONE NONE 0.17 noted Note NONE NONE NONE NONE Note 0.9 0.0 NA
, , O , ROOT-SINV-NP-, NONE NONE 1.0 , NONE NONE NONE NONE NONE NONE 0.9 0.0 NA
on on O IN ROOT-SINV-NP-NP-VP-PP-IN NONE NONE 0.5 on_regular_pain_relief.nil_other_issues. Problem Issue_(document) Pain_-_other Pain_relief Pain Regular 0.9 0.0 Medication_Status
regular regular O JJ ROOT-SINV-NP-NP-PP-NP-JJ NONE NONE 0.17 on_regular_pain_relief.nil_other_issues. Problem Issue_(document) Pain_-_other Pain_relief Pain Regular 0.9 0.0 Medication_Dosage
pain pain O NN ROOT-SINV-NP-NP-PP-NP-NN NONE NONE 0.17 on_regular_pain_relief.nil_other_issues. Problem Issue_(document) Pain_-_other Pain_relief Pain Regular 0.9 0.5 Medication_Medicine
relief.nil relief.nil O NN ROOT-SINV-NP-NP-PP-NP-NN NONE NONE 0.17 on_regular_pain_relief.nil_other_issues. Problem Issue_(document) Pain_-_other Pain_relief Pain Regular 1.0 0.0 NA
other other O JJ ROOT-SINV-NP-NP-PP-NP-JJ NONE NONE 0.17 on_regular_pain_relief.nil_other_issues. Problem Issue_(document) Pain_-_other Pain_relief Pain Regular 1.0 0.0 MyShift_Status
issues issue O NNS ROOT-SINV-NP-NP-PP-NP-NNS NONE NONE 0.17 on_regular_pain_relief.nil_other_issues. Problem Issue_(document) Pain_-_other Pain_relief Pain Regular 1.0 0.0 MyShift_Status
. . O . ROOT-SINV-. NONE NONE 0.17 on_regular_pain_relief.nil_other_issues. Problem Issue_(document) Pain_-_other Pain_relief Pain Regular 1.0 0.0 NA
