# Supplementary material for: Adapting State-of-the-Art Deep Language Models to Clinical Information Extraction Systems: Potentials, Challenges, and Solutions
Source: JMIR Med Inform. 2019 Apr 25;7(2):e11499. doi: 10.2196/11499 (PMC6658232; doi:10.2196/11499)
Supplement: Multimedia Appendix 2 [file medinform_v7i2e11499_app2.zip › CRF/372.xml.data]

In in O IN ROOT-S-S-PP-IN NONE NONE 0.29 In_room_2_bed_2 Beds Present Within Room NONE Present 0.0 0.0 NA
room room O NN ROOT-S-S-PP-NP-NN NONE NONE 0.14 In_room_2_bed_2 Beds Present Within Room NONE Present 0.0 0.0 PatientIntroduction_CurrentRoom
2 2 NUMBER CD ROOT-S-S-PP-NP-CD NONE NONE 0.29 In_room_2_bed_2 Beds Present Within Room NONE Present 0.1 0.0 PatientIntroduction_CurrentRoom
bed bed O NN ROOT-S-S-NP-NN NONE NONE 0.14 In_room_2_bed_2 Beds Present Within Room NONE Present 0.1 0.0 PatientIntroduction_CurrentBed
2 2 NUMBER CD ROOT-S-S-PP-NP-CD NONE NONE 0.29 In_room_2_bed_2 Beds Present Within Room NONE Present 0.1 0.0 PatientIntroduction_CurrentBed
is be O VBZ ROOT-S-S-VP-VBZ NONE NONE 0.29 is NONE NONE NONE NONE NONE NONE 0.1 0.0 NA
michael michael PERSON NNP ROOT-S-S-VP-NP-NP-NNP NONE NONE 0.14 michael_Pfaff, NONE NONE NONE NONE NONE NONE 0.1 0.0 PatientIntroduction_GivenNames/Initials
Pfaff Pfaff PERSON NNP ROOT-S-S-VP-NP-NP-NNP NONE NONE 0.14 michael_Pfaff, NONE NONE NONE NONE NONE NONE 0.1 0.0 PatientIntroduction_Lastname
, , O , ROOT-S-S-VP-NP-, NONE NONE 1.0 michael_Pfaff, NONE NONE NONE NONE NONE NONE 0.2 0.0 NA
46 46 DURATION CD ROOT-S-S-VP-NP-ADJP-NP-CD NONE NONE 0.14 46_yrs_old Old NONE NONE NONE NONE Old 0.2 0.0 PatientIntroduction_CurrentBed
yrs yr DURATION NNS ROOT-S-S-VP-NP-ADJP-NP-NNS NONE NONE 0.14 46_yrs_old Old NONE NONE NONE NONE Old 0.2 0.0 PatientIntroduction_CurrentBed
old old DURATION JJ ROOT-S-S-VP-NP-ADJP-JJ NONE NONE 0.14 46_yrs_old Old NONE NONE NONE NONE Old 0.2 0.0 PatientIntroduction_CurrentBed
under under O IN ROOT-S-S-VP-NP-ADJP-PP-IN NONE NONE 0.14 under_Dr_faun, Physicians Delayed_Release_Dosage_Form Doctor_-_Title NONE NONE Physicians 0.2 0.0 NA
Dr Dr O NNP ROOT-S-S-VP-NP-ADJP-PP-NP-NNP NONE NONE 0.14 under_Dr_faun, Physicians Delayed_Release_Dosage_Form Doctor_-_Title NONE NONE Physicians 0.2 0.0 PatientIntroduction_UnderDr_Lastname
faun faun O NN ROOT-S-S-VP-NP-ADJP-PP-NP-NN NONE NONE 0.14 under_Dr_faun, Physicians Delayed_Release_Dosage_Form Doctor_-_Title NONE NONE Physicians 0.3 0.0 PatientIntroduction_UnderDr_Lastname
, , O , ROOT-S-S-VP-NP-, NONE NONE 1.0 under_Dr_faun, Physicians Delayed_Release_Dosage_Form Doctor_-_Title NONE NONE Physicians 0.3 0.0 NA
came come O VBD ROOT-S-S-VP-NP-SBAR-S-VP-VBD NONE NONE 0.14 came NONE NONE NONE NONE NONE NONE 0.3 0.0 NA
in in O IN ROOT-S-S-PP-IN NONE NONE 0.29 in NONE NONE NONE NONE NONE NONE 0.3 0.0 NA
with with O IN ROOT-S-S-VP-NP-SBAR-S-VP-PP-IN NONE NONE 0.14 with_hepatitis_c, Hepatitis Hepatitis_A Hepatitis_A_Vaccine,_Inactivated Hepatitis_C Hepatitis_C_virus Hepatitis_A_Vaccine,_Inactivated 0.3 0.0 NA
hepatitis hepatitis O NN ROOT-S-S-VP-NP-SBAR-S-VP-PP-NP-NP-NN NONE NONE 0.14 with_hepatitis_c, Hepatitis Hepatitis_A Hepatitis_A_Vaccine,_Inactivated Hepatitis_C Hepatitis_C_virus Hepatitis_A_Vaccine,_Inactivated 0.4 0.5 PatientIntroduction_Disease/ProblemHistory
c c O NN ROOT-S-S-VP-NP-SBAR-S-VP-PP-NP-NP-NN NONE NONE 0.14 with_hepatitis_c, Hepatitis Hepatitis_A Hepatitis_A_Vaccine,_Inactivated Hepatitis_C Hepatitis_C_virus Hepatitis_A_Vaccine,_Inactivated 0.4 0.5 PatientIntroduction_Disease/ProblemHistory
, , O , ROOT-S-S-VP-NP-, NONE NONE 1.0 with_hepatitis_c, Hepatitis Hepatitis_A Hepatitis_A_Vaccine,_Inactivated Hepatitis_C Hepatitis_C_virus Hepatitis_A_Vaccine,_Inactivated 0.4 0.0 NA
allergic allergic O JJ ROOT-S-S-VP-NP-SBAR-S-VP-PP-NP-NP-JJ NONE NONE 0.14 allergic Allergic NONE NONE NONE NONE Allergic 0.4 0.5 PatientIntroduction_Allergy
to to O TO ROOT-S-S-VP-NP-SBAR-S-VP-PP-TO NONE NONE 0.14 to_penicillin Penicillins Penicillin NONE NONE NONE Penicillins 0.4 0.0 PatientIntroduction_Allergy
penicillin penicillin O NN ROOT-S-S-VP-NP-SBAR-S-VP-PP-NP-NN NONE NONE 0.14 to_penicillin Penicillins Penicillin NONE NONE NONE Penicillins 0.4 0.0 PatientIntroduction_Allergy
and and O CC ROOT-S-S-VP-NP-SBAR-S-VP-PP-NP-CC NONE NONE 0.43 and NONE NONE NONE NONE NONE NONE 0.5 0.0 PatientIntroduction_Allergy
keflex keflex O NN ROOT-S-S-VP-NP-SBAR-S-VP-PP-NP-NN NONE NONE 0.14 keflex, Keflex Cephalexin NONE NONE NONE Keflex 0.5 0.0 PatientIntroduction_Allergy
, , O , ROOT-S-S-VP-NP-, NONE NONE 1.0 keflex, Keflex Cephalexin NONE NONE NONE Keflex 0.5 0.0 NA
on on O IN ROOT-S-S-VP-NP-SBAR-S-VP-PP-IN NONE NONE 0.14 on_supportive_management, Administration_occupational_activities Disease_Management Management_procedure Supportive_assistance NONE Supportive_assistance 0.5 0.0 NA
supportive supportive O JJ ROOT-S-S-VP-NP-SBAR-S-VP-PP-NP-NP-ADJP-JJ NONE NONE 0.14 on_supportive_management, Administration_occupational_activities Disease_Management Management_procedure Supportive_assistance NONE Supportive_assistance 0.5 0.0 PatientIntroduction_CarePlan
management management O NN ROOT-S-S-VP-NP-SBAR-S-VP-PP-NP-NP-NN NONE NONE 0.14 on_supportive_management, Administration_occupational_activities Disease_Management Management_procedure Supportive_assistance NONE Supportive_assistance 0.5 0.0 PatientIntroduction_CarePlan
, , O , ROOT-S-S-VP-NP-, NONE NONE 1.0 on_supportive_management, Administration_occupational_activities Disease_Management Management_procedure Supportive_assistance NONE Supportive_assistance 0.6 0.0 NA
still still O RB ROOT-S-S-VP-NP-SBAR-S-VP-PP-NP-VP-ADVP-RB NONE NONE 0.14 still NONE NONE NONE NONE NONE NONE 0.6 0.0 NA
having have O VBG ROOT-S-S-VP-NP-SBAR-S-VP-PP-NP-VP-VBG NONE NONE 0.14 having NONE NONE NONE NONE NONE NONE 0.6 0.0 NA
oral oral O JJ ROOT-S-S-VP-NP-SBAR-S-VP-PP-NP-VP-NP-JJ NONE NONE 0.14 oral_antivirals, Antiviral_Agents Oral NONE NONE NONE Oral 0.6 0.5 Medication_Medicine
antivirals antiviral O NNS ROOT-S-S-VP-NP-SBAR-S-VP-PP-NP-VP-NP-NNS NONE NONE 0.14 oral_antivirals, Antiviral_Agents Oral NONE NONE NONE Oral 0.6 0.5 Medication_Medicine
, , O , ROOT-S-S-VP-NP-, NONE NONE 1.0 oral_antivirals, Antiviral_Agents Oral NONE NONE NONE Oral 0.6 0.0 NA
he he O PRP ROOT-S-NP-PRP NONE NONE 0.14 he NONE NONE NONE NONE NONE NONE 0.7 0.0 PatientIntroduction_Gender
is be O VBZ ROOT-S-S-VP-VBZ NONE NONE 0.29 is NONE NONE NONE NONE NONE NONE 0.7 0.0 NA
for for O IN ROOT-S-VP-UCP-PP-IN NONE NONE 0.14 for_discharge_tom PRPF6_gene Body_Fluid_Discharge Patient_Discharge Discharge,_body_substance NONE Patient_Discharge 0.7 0.0 NA
discharge discharge O NN ROOT-S-VP-UCP-PP-NP-NN NONE NONE 0.14 for_discharge_tom PRPF6_gene Body_Fluid_Discharge Patient_Discharge Discharge,_body_substance NONE Patient_Discharge 0.7 0.0 Future_Discharge/TransferPlan
tom tom O NN ROOT-S-VP-UCP-PP-NP-NN NONE NONE 0.14 for_discharge_tom PRPF6_gene Body_Fluid_Discharge Patient_Discharge Discharge,_body_substance NONE Patient_Discharge 0.7 0.0 Future_Discharge/TransferPlan
and and O CC ROOT-S-S-VP-NP-SBAR-S-VP-PP-NP-CC NONE NONE 0.43 and NONE NONE NONE NONE NONE NONE 0.8 0.0 NA
awaiting await O VBG ROOT-S-VP-UCP-S-VP-VBG NONE NONE 0.14 awaiting_doctor's_review._obs Physicians Review_[Publication_Type] Act_Class_-_review Doctor_-_Title NONE Physicians 0.8 0.0 Appointment/Procedure_Status
doctor doctor O NN ROOT-S-VP-UCP-S-VP-NP-NP-NN NONE NONE 0.14 awaiting_doctor's_review._obs Physicians Review_[Publication_Type] Act_Class_-_review Doctor_-_Title NONE Physicians 0.8 0.0 Appointment/Procedure_Description
's 's O POS ROOT-S-VP-UCP-S-VP-NP-NP-POS NONE NONE 0.14 awaiting_doctor's_review._obs Physicians Review_[Publication_Type] Act_Class_-_review Doctor_-_Title NONE Physicians 0.8 0.0 Appointment/Procedure_Description
review review O NN ROOT-S-VP-UCP-S-VP-NP-NN NONE NONE 0.14 awaiting_doctor's_review._obs Physicians Review_[Publication_Type] Act_Class_-_review Doctor_-_Title NONE Physicians 0.8 0.0 Appointment/Procedure_Description
. . O . ROOT-S-. NONE NONE 0.14 awaiting_doctor's_review._obs Physicians Review_[Publication_Type] Act_Class_-_review Doctor_-_Title NONE Physicians 0.8 0.0 NA

obs ob O NNS ROOT-S-NP-NNS NONE NONE 0.14 awaiting_doctor's_review._obs Physicians Review_[Publication_Type] Act_Class_-_review Doctor_-_Title NONE Physicians 0.9 0.0 MyShift_OtherObservation
are be O VBP ROOT-S-VP-VBP NONE NONE 0.14 are NONE NONE NONE NONE NONE NONE 0.9 0.0 MyShift_OtherObservation
all all O DT ROOT-S-VP-ADVP-DT NONE NONE 0.14 all_stable,_ambulant Ambulation Stable_status Patient_Condition_Code_-_Stable NONE NONE Stable_status 0.9 0.0 MyShift_OtherObservation
stable stable O JJ ROOT-S-VP-ADJP-JJ NONE NONE 0.14 all_stable,_ambulant Ambulation Stable_status Patient_Condition_Code_-_Stable NONE NONE Stable_status 0.9 0.0 MyShift_OtherObservation
, , O , ROOT-S-VP-ADJP-, NONE NONE 1.0 all_stable,_ambulant Ambulation Stable_status Patient_Condition_Code_-_Stable NONE NONE Stable_status 0.9 0.0 NA
ambulant ambulant O JJ ROOT-S-VP-ADJP-JJ NONE NONE 0.14 all_stable,_ambulant Ambulation Stable_status Patient_Condition_Code_-_Stable NONE NONE Stable_status 0.9 0.0 MyShift_ActivitiesOfDailyLiving
and and O CC ROOT-S-VP-ADJP-CC NONE NONE 0.43 and NONE NONE NONE NONE NONE NONE 1.0 0.0 NA
self self O NN ROOT-S-VP-ADJP-NN NONE NONE 0.14 self_caring Caring care_activity NONE NONE NONE Caring 1.0 0.0 MyShift_ActivitiesOfDailyLiving
caring caring O NN ROOT-S-VP-ADJP-NN NONE NONE 0.14 self_caring Caring care_activity NONE NONE NONE Caring 1.0 0.0 MyShift_ActivitiesOfDailyLiving
