# Supplementary material for: Adapting State-of-the-Art Deep Language Models to Clinical Information Extraction Systems: Potentials, Challenges, and Solutions
Source: JMIR Med Inform. 2019 Apr 25;7(2):e11499. doi: 10.2196/11499 (PMC6658232; doi:10.2196/11499)
Supplement: Multimedia Appendix 2 [file medinform_v7i2e11499_app2.zip › CRF/377.xml.data]

In in O IN ROOT-SINV-PP-IN NONE NONE 0.33 In_bed_8 Beds NONE NONE NONE NONE Beds 0.0 0.0 NA
bed bed O NN ROOT-SINV-PP-NP-NN NONE NONE 0.17 In_bed_8 Beds NONE NONE NONE NONE Beds 0.0 0.0 PatientIntroduction_CurrentBed
8 8 NUMBER CD ROOT-SINV-PP-NP-CD NONE NONE 0.17 In_bed_8 Beds NONE NONE NONE NONE Beds 0.1 0.0 PatientIntroduction_CurrentBed
is be O VBZ ROOT-SINV-VP-VBZ NONE NONE 0.17 is NONE NONE NONE NONE NONE NONE 0.1 0.0 NA
Anne Anne PERSON NNP ROOT-SINV-NP-NP-NNP NONE NONE 0.17 Anne_Holder, holder holder_-_ParticipationType Holder_Device_Component NONE NONE holder 0.1 0.0 PatientIntroduction_GivenNames/Initials
Holder Holder PERSON NNP ROOT-SINV-NP-NP-NNP NONE NONE 0.17 Anne_Holder, holder holder_-_ParticipationType Holder_Device_Component NONE NONE holder 0.1 0.0 PatientIntroduction_Lastname
, , O , ROOT-SINV-NP-, NONE NONE 1.0 Anne_Holder, holder holder_-_ParticipationType Holder_Device_Component NONE NONE holder 0.1 0.0 NA
37 37 DURATION CD ROOT-SINV-NP-NP-NP-ADJP-NP-CD NONE NONE 0.17 37_yrs_old_female Female Woman Females Female,_Self-Report Female_Phenotype Old 0.2 0.0 PatientIntroduction_Ageinyears
yrs yr DURATION NNS ROOT-SINV-NP-NP-NP-ADJP-NP-NNS NONE NONE 0.17 37_yrs_old_female Female Woman Females Female,_Self-Report Female_Phenotype Old 0.2 0.0 PatientIntroduction_Ageinyears
old old DURATION JJ ROOT-SINV-NP-NP-NP-ADJP-JJ NONE NONE 0.17 37_yrs_old_female Female Woman Females Female,_Self-Report Female_Phenotype Old 0.2 0.0 PatientIntroduction_Ageinyears
female female O NN ROOT-SINV-NP-NP-NP-NN NONE NONE 0.17 37_yrs_old_female Female Woman Females Female,_Self-Report Female_Phenotype Old 0.2 0.5 PatientIntroduction_Gender
under under O IN ROOT-SINV-NP-NP-PP-IN NONE NONE 0.17 under_dr_bart, BSND_gene ARL2BP_gene Physicians Delayed_Release_Dosage_Form Doctor_-_Title Physicians 0.2 0.0 NA
dr dr O NN ROOT-SINV-NP-NP-PP-NP-NN NONE NONE 0.17 under_dr_bart, BSND_gene ARL2BP_gene Physicians Delayed_Release_Dosage_Form Doctor_-_Title Physicians 0.2 0.0 PatientIntroduction_UnderDr_Lastname
bart bart O NN ROOT-SINV-NP-NP-PP-NP-NN NONE NONE 0.17 under_dr_bart, BSND_gene ARL2BP_gene Physicians Delayed_Release_Dosage_Form Doctor_-_Title Physicians 0.3 0.0 PatientIntroduction_UnderDr_Lastname
, , O , ROOT-SINV-NP-, NONE NONE 1.0 under_dr_bart, BSND_gene ARL2BP_gene Physicians Delayed_Release_Dosage_Form Doctor_-_Title Physicians 0.3 0.0 NA
came come O VBD ROOT-SINV-S-VP-VBD NONE NONE 0.17 came NONE NONE NONE NONE NONE NONE 0.3 0.0 NA
in in O IN ROOT-SINV-PP-IN NONE NONE 0.33 in NONE NONE NONE NONE NONE NONE 0.3 0.0 NA
for for O IN ROOT-SINV-S-VP-PP-IN NONE NONE 0.17 for_management Administration_occupational_activities Disease_Management Management_procedure NONE NONE Disease_Management 0.3 0.0 NA
management management O NN ROOT-SINV-S-VP-PP-NP-NP-NN NONE NONE 0.17 for_management Administration_occupational_activities Disease_Management Management_procedure NONE NONE Disease_Management 0.4 0.0 PatientIntroduction_AdmissionReason/Diagnosis
of of O IN ROOT-SINV-S-VP-PP-NP-PP-IN NONE NONE 0.17 of_severe_asthma. Asthma Severe_asthma Severe_(severity_modifier) NONE NONE Severe_(severity_modifier) 0.4 0.0 PatientIntroduction_AdmissionReason/Diagnosis
severe severe O JJ ROOT-SINV-S-VP-PP-NP-PP-NP-JJ NONE NONE 0.17 of_severe_asthma. Asthma Severe_asthma Severe_(severity_modifier) NONE NONE Severe_(severity_modifier) 0.4 0.0 PatientIntroduction_AdmissionReason/Diagnosis
asthma asthma O NN ROOT-SINV-S-VP-PP-NP-PP-NP-NN NONE NONE 0.17 of_severe_asthma. Asthma Severe_asthma Severe_(severity_modifier) NONE NONE Severe_(severity_modifier) 0.4 0.0 PatientIntroduction_Disease/ProblemHistory
. . O . ROOT-SINV-. NONE NONE 0.5 of_severe_asthma. Asthma Severe_asthma Severe_(severity_modifier) NONE NONE Severe_(severity_modifier) 0.4 0.0 NA

all all O DT ROOT-S-S-NP-DT NONE NONE 0.17 all_meds NONE NONE NONE NONE NONE NONE 0.5 0.0 NA
meds med O NNS ROOT-S-S-NP-NNS NONE NONE 0.17 all_meds NONE NONE NONE NONE NONE NONE 0.5 0.0 Medication_Medicine
given give O VBN ROOT-S-S-VP-VP-VBN NONE NONE 0.17 given GIVEN Entity_Name_Part_Type_-_given Give_-_dosing_instruction_imperative NONE NONE GIVEN 0.5 0.0 Medication_Status
, , O , ROOT-S-S-VP-VP-, NONE NONE 1.0 , NONE NONE NONE NONE NONE NONE 0.5 0.0 NA
bgl bgl O NN ROOT-S-S-VP-VP-NP-NP-NN NONE NONE 0.17 bgl LRBA_gene NONE NONE NONE NONE LRBA_gene 0.5 0.0 Appointment/Procedure_Description
taken take O VBN ROOT-S-S-VP-VP-NP-VP-VBN NONE NONE 0.17 taken Taken Take NONE NONE NONE Taken 0.5 0.0 Appointment/Procedure_Status
and and O CC ROOT-S-S-VP-CC NONE NONE 0.33 and NONE NONE NONE NONE NONE NONE 0.6 0.0 Appointment/Procedure_Status
recorded record O VBN ROOT-S-S-VP-VP-VBN NONE NONE 0.17 recorded, Records Quantity_limited_request_-_Records Query_Quantity_Unit_-_Records NONE NONE Query_Quantity_Unit_-_Records 0.6 0.0 Appointment/Procedure_Status
, , O , ROOT-S-S-VP-VP-, NONE NONE 1.0 recorded, Records Quantity_limited_request_-_Records Query_Quantity_Unit_-_Records NONE NONE Query_Quantity_Unit_-_Records 0.6 0.0 NA
on on O IN ROOT-S-S-VP-VP-PP-IN NONE NONE 0.33 on_oxygen_2-3_liters_prn, Oxygen_3_% Oxygen_2_% Oxygen liter NONE Oxygen 0.6 0.0 Medication_Status
oxygen oxygen O NN ROOT-S-S-VP-VP-PP-NP-NN NONE NONE 0.17 on_oxygen_2-3_liters_prn, Oxygen_3_% Oxygen_2_% Oxygen liter NONE Oxygen 0.6 0.5 Medication_Medicine
2-3 2-3 NUMBER CD ROOT-S-S-VP-VP-PP-NP-CD NONE NONE 0.17 on_oxygen_2-3_liters_prn, Oxygen_3_% Oxygen_2_% Oxygen liter NONE Oxygen 0.7 0.0 Medication_Dosage
liters liter O NNS ROOT-S-S-VP-VP-PP-NP-NNS NONE NONE 0.17 on_oxygen_2-3_liters_prn, Oxygen_3_% Oxygen_2_% Oxygen liter NONE Oxygen 0.7 0.0 Medication_Dosage
prn prn O NN ROOT-S-S-VP-VP-PP-NP-NN NONE NONE 0.33 on_oxygen_2-3_liters_prn, Oxygen_3_% Oxygen_2_% Oxygen liter NONE Oxygen 0.7 0.0 Medication_Dosage
, , O , ROOT-S-S-VP-VP-, NONE NONE 1.0 on_oxygen_2-3_liters_prn, Oxygen_3_% Oxygen_2_% Oxygen liter NONE Oxygen 0.7 0.0 NA
on on O IN ROOT-S-S-VP-VP-PP-IN NONE NONE 0.33 on_saline_nebs_prn, Saline_Solution Nebulizer_solution NEB_gene Acetaminophen Acetaminophen_[EPC] Saline_Solution 0.7 0.0 Medication_Status
saline saline O NN ROOT-S-S-VP-VP-PP-NP-NN NONE NONE 0.17 on_saline_nebs_prn, Saline_Solution Nebulizer_solution NEB_gene Acetaminophen Acetaminophen_[EPC] Saline_Solution 0.8 0.0 Medication_Medicine
nebs neb O NNS ROOT-S-S-VP-VP-PP-NP-NNS NONE NONE 0.17 on_saline_nebs_prn, Saline_Solution Nebulizer_solution NEB_gene Acetaminophen Acetaminophen_[EPC] Saline_Solution 0.8 0.0 Medication_Medicine
prn prn O NN ROOT-S-S-VP-VP-PP-NP-NN NONE NONE 0.33 on_saline_nebs_prn, Saline_Solution Nebulizer_solution NEB_gene Acetaminophen Acetaminophen_[EPC] Saline_Solution 0.8 0.0 Medication_Dosage
, , O , ROOT-S-S-VP-VP-, NONE NONE 1.0 on_saline_nebs_prn, Saline_Solution Nebulizer_solution NEB_gene Acetaminophen Acetaminophen_[EPC] Saline_Solution 0.8 0.0 NA
nil nil O NN ROOT-S-NP-NN NONE NONE 0.17 nil_other_issues Problem Issue_(document) Nil Others NONE Nil 0.8 0.0 MyShift_Status
other other O JJ ROOT-S-NP-JJ NONE NONE 0.17 nil_other_issues Problem Issue_(document) Nil Others NONE Nil 0.8 0.0 MyShift_Status
issues issue O NNS ROOT-S-NP-NNS NONE NONE 0.17 nil_other_issues Problem Issue_(document) Nil Others NONE Nil 0.9 0.0 MyShift_Status
noted note O VBD ROOT-S-VP-VBD NONE NONE 0.17 noted. Note NONE NONE NONE NONE Note 0.9 0.0 MyShift_Status
. . O . ROOT-S-. NONE NONE 0.5 noted. Note NONE NONE NONE NONE Note 0.9 0.0 NA

self self O NN ROOT-NP-NP-NN NONE NONE 0.17 self_caring Caring care_activity NONE NONE NONE Caring 0.9 0.0 MyShift_ActivitiesOfDailyLiving
caring caring O NN ROOT-NP-NP-NN NONE NONE 0.17 self_caring Caring care_activity NONE NONE NONE Caring 0.9 0.0 MyShift_ActivitiesOfDailyLiving
and and O CC ROOT-NP-NP-CC NONE NONE 0.33 and NONE NONE NONE NONE NONE NONE 1.0 0.0 NA
ambulant ambulant O NN ROOT-NP-NP-NN NONE NONE 0.17 ambulant. Ambulation NONE NONE NONE NONE Ambulation 1.0 0.0 MyShift_ActivitiesOfDailyLiving
. . O . ROOT-NP-. NONE NONE 0.5 ambulant. Ambulation NONE NONE NONE NONE Ambulation 1.0 0.0 NA
