# Supplementary material for: Adapting State-of-the-Art Deep Language Models to Clinical Information Extraction Systems: Potentials, Challenges, and Solutions
Source: JMIR Med Inform. 2019 Apr 25;7(2):e11499. doi: 10.2196/11499 (PMC6658232; doi:10.2196/11499)
Supplement: Multimedia Appendix 2 [file medinform_v7i2e11499_app2.zip › CRF/376.xml.data]

In in O IN ROOT-S-SBAR-IN NONE NONE 0.29 In_bed_5 Beds NONE NONE NONE NONE Beds 0.0 0.0 NA
bed bed O NN ROOT-S-SBAR-S-NP-NN NONE NONE 0.14 In_bed_5 Beds NONE NONE NONE NONE Beds 0.0 0.0 PatientIntroduction_CurrentBed
5 5 NUMBER CD ROOT-S-SBAR-S-NP-CD NONE NONE 0.14 In_bed_5 Beds NONE NONE NONE NONE Beds 0.0 0.0 PatientIntroduction_CurrentBed
is be O VBZ ROOT-S-SBAR-S-VP-VBZ NONE NONE 0.14 is NONE NONE NONE NONE NONE NONE 0.0 0.0 NA
Rhiannon Rhiannon PERSON NNP ROOT-S-SBAR-S-VP-NP-NNP NONE NONE 0.14 Rhiannon_kent, Kent NONE NONE NONE NONE Kent 0.1 0.0 PatientIntroduction_GivenNames/Initials
kent kent O NN ROOT-S-SBAR-S-VP-NP-NN NONE NONE 0.14 Rhiannon_kent, Kent NONE NONE NONE NONE Kent 0.1 0.0 PatientIntroduction_Lastname
, , O , ROOT-S-, NONE NONE 0.86 Rhiannon_kent, Kent NONE NONE NONE NONE Kent 0.1 0.0 NA
72 72 DURATION CD ROOT-S-S-ADJP-NP-CD NONE NONE 0.14 72_yrs_old Old NONE NONE NONE NONE Old 0.1 0.0 PatientIntroduction_Ageinyears
yrs yr DURATION NNS ROOT-S-S-ADJP-NP-NNS NONE NONE 0.14 72_yrs_old Old NONE NONE NONE NONE Old 0.1 0.0 PatientIntroduction_Ageinyears
old old DURATION JJ ROOT-S-S-ADJP-JJ NONE NONE 0.14 72_yrs_old Old NONE NONE NONE NONE Old 0.1 0.0 PatientIntroduction_Ageinyears
under under O IN ROOT-S-S-PP-IN NONE NONE 0.14 under_Dr_lima, Lima Physicians Delayed_Release_Dosage_Form Doctor_-_Title NONE Physicians 0.1 0.0 NA
Dr Dr O NNP ROOT-S-S-PP-NP-NNP NONE NONE 0.14 under_Dr_lima, Lima Physicians Delayed_Release_Dosage_Form Doctor_-_Title NONE Physicians 0.1 0.0 PatientIntroduction_UnderDr_Lastname
lima lima O NNP ROOT-S-S-PP-NP-NNP NONE NONE 0.14 under_Dr_lima, Lima Physicians Delayed_Release_Dosage_Form Doctor_-_Title NONE Physicians 0.1 0.0 PatientIntroduction_UnderDr_Lastname
, , O , ROOT-S-, NONE NONE 0.86 under_Dr_lima, Lima Physicians Delayed_Release_Dosage_Form Doctor_-_Title NONE Physicians 0.2 0.0 NA
came come O VBD ROOT-S-VP-VBD NONE NONE 0.14 came NONE NONE NONE NONE NONE NONE 0.2 0.0 NA
in in O IN ROOT-S-SBAR-IN NONE NONE 0.29 in NONE NONE NONE NONE NONE NONE 0.2 0.0 NA
with with O IN ROOT-S-VP-PP-IN NONE NONE 0.29 with_pneumonia, Pneumonia Lung Entire_lung Pulmonary:-:Point_in_time:^Patient:- Pulmonary_(qualifier_value) Pneumonia 0.2 0.0 NA
pneumonia pneumonia O NN ROOT-S-VP-PP-NP-NP-NN NONE NONE 0.14 with_pneumonia, Pneumonia Lung Entire_lung Pulmonary:-:Point_in_time:^Patient:- Pulmonary_(qualifier_value) Pneumonia 0.2 0.0 PatientIntroduction_Disease/ProblemHistory
, , O , ROOT-S-, NONE NONE 0.86 with_pneumonia, Pneumonia Lung Entire_lung Pulmonary:-:Point_in_time:^Patient:- Pulmonary_(qualifier_value) Pneumonia 0.2 0.0 NA
allergic allergic O JJ ROOT-S-VP-PP-NP-NP-JJ NONE NONE 0.14 allergic Allergic NONE NONE NONE NONE Allergic 0.2 0.5 PatientIntroduction_Allergy
to to O TO ROOT-S-VP-PP-TO NONE NONE 0.43 to_penicillin. Penicillins Penicillin NONE NONE NONE Penicillins 0.2 0.0 PatientIntroduction_Allergy
penicillin penicillin O NN ROOT-S-VP-PP-NP-NN NONE NONE 0.14 to_penicillin. Penicillins Penicillin NONE NONE NONE Penicillins 0.3 0.0 PatientIntroduction_Allergy
. . O . ROOT-S-. NONE NONE 1.0 to_penicillin. Penicillins Penicillin NONE NONE NONE Penicillins 0.3 0.0 NA

with with O IN ROOT-FRAG-PP-IN NONE NONE 0.29 with_history Recording_of_previous_events_(discipline) Historical_aspects_qualifier History_of_present_illness Medical_History Concept_History Medical_History 0.3 0.0 NA
history history O NN ROOT-FRAG-PP-NP-NP-NN NONE NONE 0.14 with_history Recording_of_previous_events_(discipline) Historical_aspects_qualifier History_of_present_illness Medical_History Concept_History Medical_History 0.3 0.0 NA
of of O IN ROOT-FRAG-PP-NP-PP-IN NONE NONE 0.29 of_hypertension, Hypertensive_disease Hypertension_Adverse_Event NONE NONE NONE Hypertension_Adverse_Event 0.3 0.0 NA
hypertension hypertension O NN ROOT-FRAG-PP-NP-PP-NP-NN NONE NONE 0.14 of_hypertension, Hypertensive_disease Hypertension_Adverse_Event NONE NONE NONE Hypertension_Adverse_Event 0.3 0.0 PatientIntroduction_ChronicCondition
, , O , ROOT-FRAG-PP-NP-PP-NP-, NONE NONE 0.86 of_hypertension, Hypertensive_disease Hypertension_Adverse_Event NONE NONE NONE Hypertension_Adverse_Event 0.3 0.0 NA
depression depression O NN ROOT-FRAG-PP-NP-PP-NP-NN NONE NONE 0.14 depression, Mental_Depression Depressive_disorder Depressed_mood Depression_motion NONE Depression_motion 0.3 0.0 PatientIntroduction_ChronicCondition
, , O , ROOT-FRAG-PP-NP-PP-NP-, NONE NONE 0.86 depression, Mental_Depression Depressive_disorder Depressed_mood Depression_motion NONE Depression_motion 0.3 0.0 NA
kidney kidney O NN ROOT-FRAG-PP-NP-PP-NP-NN NONE NONE 0.14 kidney_stones Kidney Both_kidneys Entire_kidney Kidney_Calculi NEPHROLITHIASIS,_CALCIUM_OXALATE Kidney 0.4 0.0 PatientIntroduction_ChronicCondition
stones stone O NNS ROOT-FRAG-PP-NP-PP-NP-NNS NONE NONE 0.14 kidney_stones Kidney Both_kidneys Entire_kidney Kidney_Calculi NEPHROLITHIASIS,_CALCIUM_OXALATE Kidney 0.4 0.0 PatientIntroduction_ChronicCondition
and and O CC ROOT-FRAG-PP-NP-PP-NP-CC NONE NONE 0.57 and NONE NONE NONE NONE NONE NONE 0.4 0.0 NA
cabg cabg O NN ROOT-FRAG-PP-NP-PP-NP-NN NONE NONE 0.14 cabg. Coronary_Artery_Bypass_Surgery NONE NONE NONE NONE Coronary_Artery_Bypass_Surgery 0.4 0.0 PatientIntroduction_ChronicCondition
. . O . ROOT-FRAG-. NONE NONE 1.0 cabg. Coronary_Artery_Bypass_Surgery NONE NONE NONE NONE Coronary_Artery_Bypass_Surgery 0.4 0.0 NA

on on O IN ROOT-FRAG-PP-IN NONE NONE 0.57 on_Iv NONE NONE NONE NONE NONE NONE 0.4 0.0 Medication_Status
Iv Iv O NNP ROOT-FRAG-PP-NP-NP-NNP NONE NONE 0.14 on_Iv NONE NONE NONE NONE NONE NONE 0.4 0.0 Medication_Medicine
and and O CC ROOT-FRAG-PP-NP-CC NONE NONE 0.57 and NONE NONE NONE NONE NONE NONE 0.4 0.0 Medication_Medicine
oral oral O JJ ROOT-FRAG-PP-NP-NP-JJ NONE NONE 0.14 oral_abs, Oral NONE NONE NONE NONE Oral 0.4 0.5 Medication_Medicine
abs ab O NNS ROOT-FRAG-PP-NP-NP-NNS NONE NONE 0.14 oral_abs, Oral NONE NONE NONE NONE Oral 0.5 0.0 Medication_Medicine
, , O , ROOT-FRAG-, NONE NONE 0.86 oral_abs, Oral NONE NONE NONE NONE Oral 0.5 0.0 NA
on on O IN ROOT-FRAG-PP-IN NONE NONE 0.57 on_oxygen Oxygen NONE NONE NONE NONE Oxygen 0.5 0.0 Medication_Status
oxygen oxygen O NN ROOT-FRAG-PP-NP-NP-NN NONE NONE 0.14 on_oxygen Oxygen NONE NONE NONE NONE Oxygen 0.5 0.5 Medication_Medicine
at at O IN ROOT-FRAG-PP-NP-PP-IN NONE NONE 0.14 at_3l/_nasal_prongs. Nose Nasal_prongs Nasal_route Prong_Device_Component NONE Nasal_route 0.5 0.0 Medication_Medicine
3l 3l O NN ROOT-FRAG-PP-NP-PP-NP-NN NONE NONE 0.14 at_3l/_nasal_prongs. Nose Nasal_prongs Nasal_route Prong_Device_Component NONE Nasal_route 0.5 0.0 Medication_Medicine
/ / O : ROOT-FRAG-: NONE NONE 0.14 at_3l/_nasal_prongs. Nose Nasal_prongs Nasal_route Prong_Device_Component NONE Nasal_route 0.5 0.0 Medication_Medicine
nasal nasal O JJ ROOT-FRAG-NP-NP-JJ NONE NONE 0.14 at_3l/_nasal_prongs. Nose Nasal_prongs Nasal_route Prong_Device_Component NONE Nasal_route 0.5 0.5 Medication_Medicine
prongs.short prongs.short O NN ROOT-FRAG-NP-NP-NN NONE NONE 0.14 NONE NONE NONE NONE NONE NONE NONE 0.5 0.0 NA
of of O IN ROOT-FRAG-NP-PP-IN NONE NONE 0.29 short_of_breath Breath Dyspnea NONE NONE NONE Breath 0.6 0.0 MyShift_OtherObservation
breath breath O NN ROOT-FRAG-NP-PP-NP-NN NONE NONE 0.14 short_of_breath Breath Dyspnea NONE NONE NONE Breath 0.6 0.0 MyShift_OtherObservation
on on O IN ROOT-FRAG-PP-IN NONE NONE 0.57 on_exertion. Exertion EXERTIONAL NONE NONE NONE Exertion 0.6 0.0 MyShift_OtherObservation
exertion exertion O NN ROOT-FRAG-NP-PP-NP-NN NONE NONE 0.14 on_exertion. Exertion EXERTIONAL NONE NONE NONE Exertion 0.6 0.0 MyShift_OtherObservation
. . O . ROOT-FRAG-. NONE NONE 1.0 on_exertion. Exertion EXERTIONAL NONE NONE NONE Exertion 0.6 0.0 NA

uses use O NNS ROOT-S-NP-NNS NONE NONE 0.14 uses utilization_qualifier Usage Used_by Use_of Use_-_dosing_instruction_imperative utilization_qualifier 0.6 0.0 MyShift_ActivitiesOfDailyLiving
walker walker O VBP ROOT-S-VP-VBP NONE NONE 0.14 walker Walkers NONE NONE NONE NONE Walkers 0.6 0.0 MyShift_ActivitiesOfDailyLiving
to to O TO ROOT-S-VP-S-VP-TO NONE NONE 0.43 to_mobilise Therapeutic_Mobilization Does_mobilize NONE NONE NONE Does_mobilize 0.6 0.0 MyShift_ActivitiesOfDailyLiving
mobilise mobilise O VB ROOT-S-VP-S-VP-VP-VB NONE NONE 0.14 to_mobilise Therapeutic_Mobilization Does_mobilize NONE NONE NONE Does_mobilize 0.6 0.0 MyShift_ActivitiesOfDailyLiving
to to O TO ROOT-S-VP-S-VP-TO NONE NONE 0.43 to_the_toilet_. Toilet_procedure Commode NONE NONE NONE Toilet_procedure 0.7 0.0 MyShift_ActivitiesOfDailyLiving
the the O DT ROOT-S-VP-S-VP-VP-PP-NP-DT NONE NONE 0.14 to_the_toilet_. Toilet_procedure Commode NONE NONE NONE Toilet_procedure 0.7 0.0 MyShift_ActivitiesOfDailyLiving
toilet toilet O NN ROOT-S-VP-S-VP-VP-PP-NP-NN NONE NONE 0.14 to_the_toilet_. Toilet_procedure Commode NONE NONE NONE Toilet_procedure 0.7 0.0 MyShift_ActivitiesOfDailyLiving
. . O . ROOT-S-. NONE NONE 1.0 to_the_toilet_. Toilet_procedure Commode NONE NONE NONE Toilet_procedure 0.7 0.0 NA

on on O IN ROOT-FRAG-PP-IN NONE NONE 0.57 on_low_salt_diet.chest_xray roentgenographic Diagnostic_radiologic_examination Roentgen_Rays Plain_x-ray Radiographic_imaging_procedure low 0.7 0.0 NA
low low O JJ ROOT-FRAG-PP-NP-NP-JJ NONE NONE 0.14 on_low_salt_diet.chest_xray roentgenographic Diagnostic_radiologic_examination Roentgen_Rays Plain_x-ray Radiographic_imaging_procedure low 0.7 0.5 MyShift_Input/Diet
salt salt O NN ROOT-FRAG-PP-NP-NP-NN NONE NONE 0.14 on_low_salt_diet.chest_xray roentgenographic Diagnostic_radiologic_examination Roentgen_Rays Plain_x-ray Radiographic_imaging_procedure low 0.7 0.5 MyShift_Input/Diet
diet.chest diet.chest O NN ROOT-FRAG-PP-NP-NP-NN NONE NONE 0.14 on_low_salt_diet.chest_xray roentgenographic Diagnostic_radiologic_examination Roentgen_Rays Plain_x-ray Radiographic_imaging_procedure low 0.7 0.0 NA
xray xray O NN ROOT-FRAG-PP-NP-NP-NN NONE NONE 0.14 on_low_salt_diet.chest_xray roentgenographic Diagnostic_radiologic_examination Roentgen_Rays Plain_x-ray Radiographic_imaging_procedure low 0.8 0.0 Appointment/Procedure_Description
done do O VBN ROOT-FRAG-PP-NP-VP-VBN NONE NONE 0.29 done NONE NONE NONE NONE NONE NONE 0.8 0.0 Appointment/Procedure_Status
yesterday yesterday DATE NN ROOT-FRAG-PP-NP-VP-NP-TMP-NN NONE NONE 0.14 yesterday._spiked_temperature_last_night Night_time Normison Spiking_temperature Body_Temperature Temperature Body_Temperature 0.8 0.0 Appointment/Procedure_Day
. . O . ROOT-FRAG-. NONE NONE 1.0 yesterday._spiked_temperature_last_night Night_time Normison Spiking_temperature Body_Temperature Temperature Body_Temperature 0.8 0.0 NA

spiked spike O VBN ROOT-S-S-VP-VBN NONE NONE 0.14 yesterday._spiked_temperature_last_night Night_time Normison Spiking_temperature Body_Temperature Temperature Body_Temperature 0.8 0.0 Future_Alert/Warning/AbnormalResult
temperature temperature O NN ROOT-S-S-VP-NP-NN NONE NONE 0.14 yesterday._spiked_temperature_last_night Night_time Normison Spiking_temperature Body_Temperature Temperature Body_Temperature 0.8 0.0 Future_Alert/Warning/AbnormalResult
last last TIME JJ ROOT-S-S-VP-NP-TMP-JJ NONE NONE 0.14 yesterday._spiked_temperature_last_night Night_time Normison Spiking_temperature Body_Temperature Temperature Body_Temperature 0.8 0.0 NA
night night TIME NN ROOT-S-S-VP-NP-TMP-NN NONE NONE 0.14 yesterday._spiked_temperature_last_night Night_time Normison Spiking_temperature Body_Temperature Temperature Body_Temperature 0.8 0.0 NA
and and O CC ROOT-S-CC NONE NONE 0.57 and NONE NONE NONE NONE NONE NONE 0.8 0.0 NA
bloods blood O NNS ROOT-S-S-NP-NNS NONE NONE 0.14 bloods Bloods_(ethnic_group) Blood In_Blood peripheral_blood Blood_Vessels Bloods_(ethnic_group) 0.9 0.0 Appointment/Procedure_Description
and and O CC ROOT-S-CC NONE NONE 0.57 and NONE NONE NONE NONE NONE NONE 0.9 0.0 NA
blood blood O NN ROOT-S-S-NP-NN NONE NONE 0.14 blood_cultures Anthropological_Culture Cultural_aspects Laboratory_culture Microbial_culture_(procedure) Blood_culture In_Blood 0.9 0.5 Appointment/Procedure_Description
cultures culture O NNS ROOT-S-S-NP-NNS NONE NONE 0.14 blood_cultures Anthropological_Culture Cultural_aspects Laboratory_culture Microbial_culture_(procedure) Blood_culture In_Blood 0.9 0.0 Appointment/Procedure_Description
done do O VBN ROOT-S-S-VP-VBN NONE NONE 0.29 done NONE NONE NONE NONE NONE NONE 0.9 0.0 NA
pending pend O VBG ROOT-S-S-VP-PP-VBG NONE NONE 0.14 pending_results._awaiting_doctor's Physicians Doctor_-_Title Result What_subject_filter_-_Result Experimental_Result Result 0.9 0.0 Future_Goal/TaskToBeCompleted/ExpectedOutcome
results result O NNS ROOT-S-S-VP-PP-NP-NNS NONE NONE 0.14 pending_results._awaiting_doctor's Physicians Doctor_-_Title Result What_subject_filter_-_Result Experimental_Result Result 0.9 0.0 Future_Goal/TaskToBeCompleted/ExpectedOutcome
. . O . ROOT-S-. NONE NONE 1.0 pending_results._awaiting_doctor's Physicians Doctor_-_Title Result What_subject_filter_-_Result Experimental_Result Result 0.9 0.0 NA

awaiting await O VBG ROOT-S-VP-VBG NONE NONE 0.14 pending_results._awaiting_doctor's Physicians Doctor_-_Title Result What_subject_filter_-_Result Experimental_Result Result 0.9 0.0 Appointment/Procedure_Status
doctor doctor O NN ROOT-S-VP-NP-NP-NN NONE NONE 0.14 pending_results._awaiting_doctor's Physicians Doctor_-_Title Result What_subject_filter_-_Result Experimental_Result Result 1.0 0.0 Appointment/Procedure_Description
's 's O POS ROOT-S-VP-NP-NP-POS NONE NONE 0.14 pending_results._awaiting_doctor's Physicians Doctor_-_Title Result What_subject_filter_-_Result Experimental_Result Result 1.0 0.0 Appointment/Procedure_Description
rounds round O NNS ROOT-S-VP-NP-NNS NONE NONE 0.14 rounds Round_shape NONE NONE NONE NONE Round_shape 1.0 0.0 Appointment/Procedure_Description
today today DATE NN ROOT-S-VP-NP-TMP-NN NONE NONE 0.14 today. Today Today_(temporal_qualifier) NONE NONE NONE Today_(temporal_qualifier) 1.0 0.0 Appointment/Procedure_Day
. . O . ROOT-S-. NONE NONE 1.0 today. Today Today_(temporal_qualifier) NONE NONE NONE Today_(temporal_qualifier) 1.0 0.0 NA
