# Supplementary material for: Adapting State-of-the-Art Deep Language Models to Clinical Information Extraction Systems: Potentials, Challenges, and Solutions
Source: JMIR Med Inform. 2019 Apr 25;7(2):e11499. doi: 10.2196/11499 (PMC6658232; doi:10.2196/11499)
Supplement: Multimedia Appendix 2 [file medinform_v7i2e11499_app2.zip › CRF/374.xml.data]

In in O IN ROOT-S-PP-IN NONE NONE 0.33 In_room_6_bed_1 Beds Present Within Room NONE Present 0.0 0.0 NA
room room O NN ROOT-S-PP-NP-NN NONE NONE 0.17 In_room_6_bed_1 Beds Present Within Room NONE Present 0.0 0.0 PatientIntroduction_CurrentRoom
6 6 NUMBER CD ROOT-S-PP-NP-CD NONE NONE 0.17 In_room_6_bed_1 Beds Present Within Room NONE Present 0.0 0.0 PatientIntroduction_CurrentRoom
bed bed O NN ROOT-S-PRN-NP-NN NONE NONE 0.17 In_room_6_bed_1 Beds Present Within Room NONE Present 0.0 0.0 PatientIntroduction_CurrentBed
1 1 NUMBER CD ROOT-S-PRN-NP-CD NONE NONE 0.17 In_room_6_bed_1 Beds Present Within Room NONE Present 0.1 0.0 PatientIntroduction_CurrentBed
is be O VBZ ROOT-S-PRN-VP-VBZ NONE NONE 0.83 is NONE NONE NONE NONE NONE NONE 0.1 0.0 NA
Sarith Sarith PERSON NNP ROOT-S-S-NP-NP-NNP NONE NONE 0.17 Sarith_Kim, NONE NONE NONE NONE NONE NONE 0.1 0.0 PatientIntroduction_GivenNames/Initials
Kim Kim PERSON NNP ROOT-S-S-NP-NP-NNP NONE NONE 0.17 Sarith_Kim, NONE NONE NONE NONE NONE NONE 0.1 0.0 PatientIntroduction_Lastname
, , O , ROOT-S-S-NP-, NONE NONE 1.0 Sarith_Kim, NONE NONE NONE NONE NONE NONE 0.1 0.0 NA
87 87 DURATION CD ROOT-S-S-NP-ADJP-NP-CD NONE NONE 0.17 87_yrs_old Old NONE NONE NONE NONE Old 0.1 0.0 PatientIntroduction_Ageinyears
yrs yr DURATION NNS ROOT-S-S-NP-ADJP-NP-NNS NONE NONE 0.17 87_yrs_old Old NONE NONE NONE NONE Old 0.1 0.0 PatientIntroduction_Ageinyears
old old DURATION JJ ROOT-S-S-NP-ADJP-JJ NONE NONE 0.17 87_yrs_old Old NONE NONE NONE NONE Old 0.1 0.0 PatientIntroduction_Ageinyears
under under O IN ROOT-S-S-NP-ADJP-PP-IN NONE NONE 0.17 under_Dr_Jatin, Physicians Delayed_Release_Dosage_Form Doctor_-_Title NONE NONE Physicians 0.1 0.0 NA
Dr Dr O NNP ROOT-S-S-NP-ADJP-PP-NP-NNP NONE NONE 0.17 under_Dr_Jatin, Physicians Delayed_Release_Dosage_Form Doctor_-_Title NONE NONE Physicians 0.1 0.0 PatientIntroduction_UnderDr_Lastname
Jatin Jatin PERSON NNP ROOT-S-S-NP-ADJP-PP-NP-NNP NONE NONE 0.17 under_Dr_Jatin, Physicians Delayed_Release_Dosage_Form Doctor_-_Title NONE NONE Physicians 0.2 0.0 PatientIntroduction_UnderDr_Lastname
, , O , ROOT-S-S-NP-, NONE NONE 1.0 under_Dr_Jatin, Physicians Delayed_Release_Dosage_Form Doctor_-_Title NONE NONE Physicians 0.2 0.0 NA
came come O VBD ROOT-S-S-VP-VBD NONE NONE 0.17 came NONE NONE NONE NONE NONE NONE 0.2 0.0 NA
in in O IN ROOT-S-PP-IN NONE NONE 0.33 in NONE NONE NONE NONE NONE NONE 0.2 0.0 NA
with with O IN ROOT-S-S-VP-PP-IN NONE NONE 0.33 with_acute_kidney_injury.allergic Allergic Injury_of_kidney Kidney Kidney_Failure,_Acute Injury acute 0.2 0.0 NA
acute acute O JJ ROOT-S-S-VP-PP-NP-NP-JJ NONE NONE 0.17 with_acute_kidney_injury.allergic Allergic Injury_of_kidney Kidney Kidney_Failure,_Acute Injury acute 0.2 0.0 PatientIntroduction_Disease/ProblemHistory
kidney kidney O NN ROOT-S-S-VP-PP-NP-NP-NN NONE NONE 0.17 with_acute_kidney_injury.allergic Allergic Injury_of_kidney Kidney Kidney_Failure,_Acute Injury acute 0.2 0.0 PatientIntroduction_Disease/ProblemHistory
injury.allergic injury.allergic O JJ ROOT-S-S-VP-PP-NP-ADJP-JJ NONE NONE 0.17 with_acute_kidney_injury.allergic Allergic Injury_of_kidney Kidney Kidney_Failure,_Acute Injury acute 0.2 0.0 NA
to to O TO ROOT-S-S-VP-PP-NP-ADJP-PP-TO NONE NONE 0.5 to_benzodiazepines Benzodiazepines Benzodiazepines_Assay NONE NONE NONE Benzodiazepines 0.2 0.0 PatientIntroduction_Allergy
benzodiazepines benzodiazepine O NNS ROOT-S-S-VP-PP-NP-ADJP-PP-NP-NNS NONE NONE 0.17 to_benzodiazepines Benzodiazepines Benzodiazepines_Assay NONE NONE NONE Benzodiazepines 0.3 0.0 PatientIntroduction_Allergy
and and O CC ROOT-S-S-VP-PP-NP-ADJP-PP-NP-CC NONE NONE 0.83 and NONE NONE NONE NONE NONE NONE 0.3 0.0 PatientIntroduction_Allergy
ketamine.history ketamine.history O NN ROOT-S-S-VP-PP-NP-ADJP-PP-NP-NN NONE NONE 0.17 ketamine.history Recording_of_previous_events_(discipline) Historical_aspects_qualifier History_of_present_illness Medical_History Concept_History Ketamine 0.3 0.0 NA
of of O IN ROOT-S-S-VP-PP-NP-PP-IN NONE NONE 0.17 of_Gord, NONE NONE NONE NONE NONE NONE 0.3 0.0 NA
Gord Gord PERSON NNP ROOT-S-S-VP-PP-NP-PP-NP-NP-NNP NONE NONE 0.17 of_Gord, NONE NONE NONE NONE NONE NONE 0.3 0.0 PatientIntroduction_ChronicCondition
, , O , ROOT-S-S-NP-, NONE NONE 1.0 of_Gord, NONE NONE NONE NONE NONE NONE 0.3 0.0 NA
triple triple O JJ ROOT-S-S-VP-PP-NP-PP-NP-NP-JJ NONE NONE 0.17 triple Triplicate NONE NONE NONE NONE Triplicate 0.3 0.0 PatientIntroduction_ChronicCondition
A a O NN ROOT-S-S-VP-PP-NP-PP-NP-NP-NN NONE NONE 0.17 A, NONE NONE NONE NONE NONE NONE 0.3 0.0 PatientIntroduction_ChronicCondition
, , O , ROOT-S-S-NP-, NONE NONE 1.0 A, NONE NONE NONE NONE NONE NONE 0.3 0.0 NA
HTN htn O NN ROOT-S-S-VP-PP-NP-PP-NP-NP-NN NONE NONE 0.17 HTN, Hypertensive_disease NONE NONE NONE NONE Hypertensive_disease 0.4 0.0 PatientIntroduction_ChronicCondition
, , O , ROOT-S-S-NP-, NONE NONE 1.0 HTN, Hypertensive_disease NONE NONE NONE NONE Hypertensive_disease 0.4 0.0 NA
arthritis arthritis O NN ROOT-S-S-VP-PP-NP-PP-NP-NP-NN NONE NONE 0.17 arthritis, Arthritis Gout NONE NONE NONE Arthritis 0.4 0.5 PatientIntroduction_ChronicCondition
, , O , ROOT-S-S-NP-, NONE NONE 1.0 arthritis, Arthritis Gout NONE NONE NONE Arthritis 0.4 0.0 NA
and and O CC ROOT-S-S-VP-PP-NP-ADJP-PP-NP-CC NONE NONE 0.83 and NONE NONE NONE NONE NONE NONE 0.4 0.0 NA
he he O PRP ROOT-S-S-NP-PRP NONE NONE 0.67 he NONE NONE NONE NONE NONE NONE 0.4 0.0 PatientIntroduction_Gender
wears wear O VBZ ROOT-S-S-VP-VBZ NONE NONE 0.17 wears NONE NONE NONE NONE NONE NONE 0.4 0.0 PatientIntroduction_ChronicCondition
hearing hearing O NN ROOT-S-S-VP-SBAR-S-S-NP-NP-NN NONE NONE 0.17 hearing_aids Acquired_Immunodeficiency_Syndrome Hearing Hearing_examination_finding Hearing_Aids Manufactured_aid Hearing_examination_finding 0.4 0.0 PatientIntroduction_ChronicCondition
aids aid O NNS ROOT-S-S-VP-SBAR-S-S-NP-NP-NNS NONE NONE 0.17 hearing_aids Acquired_Immunodeficiency_Syndrome Hearing Hearing_examination_finding Hearing_Aids Manufactured_aid Hearing_examination_finding 0.4 0.5 PatientIntroduction_ChronicCondition
to to O TO ROOT-S-S-VP-PP-NP-ADJP-PP-TO NONE NONE 0.5 to NONE NONE NONE NONE NONE NONE 0.4 0.0 PatientIntroduction_ChronicCondition
both both O DT ROOT-S-S-VP-SBAR-S-S-NP-PP-NP-DT NONE NONE 0.17 both NONE NONE NONE NONE NONE NONE 0.5 0.0 PatientIntroduction_ChronicCondition
ears.he ears.he O NN ROOT-S-S-VP-SBAR-S-S-NP-PP-NP-NN NONE NONE 0.17 NONE NONE NONE NONE NONE NONE NONE 0.5 0.0 NA
is be O VBZ ROOT-S-PRN-VP-VBZ NONE NONE 0.83 is NONE NONE NONE NONE NONE NONE 0.5 0.0 NA
ambulant ambulant O JJ ROOT-S-S-VP-SBAR-S-S-VP-ADJP-JJ NONE NONE 0.17 ambulant Ambulation NONE NONE NONE NONE Ambulation 0.5 0.0 MyShift_ActivitiesOfDailyLiving
with with O IN ROOT-S-S-VP-PP-IN NONE NONE 0.33 with_walking_stick Walking_(activity) Stick_Dosage_Form Stick_Dosing_Unit CANE,_INCLUDES_CANES_OF_ALL_MATERIALS,_ADJUSTABLE_OR_FIXED,_WITH_TIP Does_walk Walking_(activity) 0.5 0.0 MyShift_ActivitiesOfDailyLiving
walking walk O VBG ROOT-S-S-VP-SBAR-S-S-VP-ADJP-PP-S-VP-VBG NONE NONE 0.17 with_walking_stick Walking_(activity) Stick_Dosage_Form Stick_Dosing_Unit CANE,_INCLUDES_CANES_OF_ALL_MATERIALS,_ADJUSTABLE_OR_FIXED,_WITH_TIP Does_walk Walking_(activity) 0.5 0.0 MyShift_ActivitiesOfDailyLiving
stick stick O NN ROOT-S-S-VP-SBAR-S-S-VP-ADJP-PP-S-VP-NP-NN NONE NONE 0.17 with_walking_stick Walking_(activity) Stick_Dosage_Form Stick_Dosing_Unit CANE,_INCLUDES_CANES_OF_ALL_MATERIALS,_ADJUSTABLE_OR_FIXED,_WITH_TIP Does_walk Walking_(activity) 0.5 0.0 MyShift_ActivitiesOfDailyLiving
and and O CC ROOT-S-S-VP-PP-NP-ADJP-PP-NP-CC NONE NONE 0.83 and NONE NONE NONE NONE NONE NONE 0.5 0.0 MyShift_ActivitiesOfDailyLiving
need need O VB ROOT-S-S-VP-SBAR-S-S-S-VP-VB NONE NONE 0.17 need Needs Patient_need_for_(contextual_qualifier) NONE NONE NONE Needs 0.5 0.0 MyShift_ActivitiesOfDailyLiving
standby standby O JJ ROOT-S-S-VP-SBAR-S-S-S-VP-S-NP-JJ NONE NONE 0.17 standby NONE NONE NONE NONE NONE NONE 0.6 0.0 MyShift_ActivitiesOfDailyLiving
assist assist O VB ROOT-S-S-VP-SBAR-S-S-S-VP-S-VP-VB NONE NONE 0.17 assist Helping_Behavior Assisting_(procedure) Assisted_(qualifier_value) NONE NONE Assisting_(procedure) 0.6 0.0 MyShift_ActivitiesOfDailyLiving
to to O TO ROOT-S-S-VP-PP-NP-ADJP-PP-TO NONE NONE 0.5 to_toilet. Toilet_procedure To Commode NONE NONE To 0.6 0.0 MyShift_ActivitiesOfDailyLiving
toilet.he toilet.he O VB ROOT-S-S-VP-SBAR-S-S-S-VP-S-VP-S-VP-VP-VB NONE NONE 0.17 NONE NONE NONE NONE NONE NONE NONE 0.6 0.0 NA
is be O VBZ ROOT-S-PRN-VP-VBZ NONE NONE 0.83 is NONE NONE NONE NONE NONE NONE 0.6 0.0 NA
still still O RB ROOT-S-S-VP-SBAR-S-S-VP-ADVP-RB NONE NONE 0.17 still NONE NONE NONE NONE NONE NONE 0.6 0.0 NA
on on O IN ROOT-S-S-VP-SBAR-S-S-VP-PP-PP-IN NONE NONE 0.5 on_strict_fluid_balance_chart Charts_(device) Charts_(publication) Fluid_Balance Body_Fluids Equilibrium Fluid_behavior 0.6 0.0 NA
strict strict O JJ ROOT-S-S-VP-SBAR-S-S-VP-PP-PP-NP-JJ NONE NONE 0.17 on_strict_fluid_balance_chart Charts_(device) Charts_(publication) Fluid_Balance Body_Fluids Equilibrium Fluid_behavior 0.6 0.0 MyShift_OtherObservation
fluid fluid O NN ROOT-S-S-VP-SBAR-S-S-VP-PP-PP-NP-NN NONE NONE 0.33 on_strict_fluid_balance_chart Charts_(device) Charts_(publication) Fluid_Balance Body_Fluids Equilibrium Fluid_behavior 0.6 0.0 MyShift_OtherObservation
balance balance O NN ROOT-S-S-VP-SBAR-S-S-VP-PP-PP-NP-NN NONE NONE 0.17 on_strict_fluid_balance_chart Charts_(device) Charts_(publication) Fluid_Balance Body_Fluids Equilibrium Fluid_behavior 0.6 0.5 MyShift_OtherObservation
chart chart O NN ROOT-S-S-VP-SBAR-S-S-VP-PP-PP-NP-NN NONE NONE 0.17 on_strict_fluid_balance_chart Charts_(device) Charts_(publication) Fluid_Balance Body_Fluids Equilibrium Fluid_behavior 0.7 0.0 MyShift_OtherObservation
and and O CC ROOT-S-S-VP-PP-NP-ADJP-PP-NP-CC NONE NONE 0.83 and NONE NONE NONE NONE NONE NONE 0.7 0.0 NA
on on O IN ROOT-S-S-VP-SBAR-S-S-VP-PP-PP-IN NONE NONE 0.5 on_iv_fluid Body_Fluids Liquid_substance Fluid_behavior fluid_-_substance Intravenous_fluid Fluid_behavior 0.7 0.0 Medication_Status
iv iv O NN ROOT-S-S-VP-SBAR-S-S-VP-PP-PP-NP-NP-NN NONE NONE 0.17 on_iv_fluid Body_Fluids Liquid_substance Fluid_behavior fluid_-_substance Intravenous_fluid Fluid_behavior 0.7 0.0 Medication_Medicine
fluid fluid O NN ROOT-S-S-VP-SBAR-S-S-VP-PP-PP-NP-NN NONE NONE 0.33 on_iv_fluid Body_Fluids Liquid_substance Fluid_behavior fluid_-_substance Intravenous_fluid Fluid_behavior 0.7 0.0 Medication_Medicine
at at O IN ROOT-S-S-VP-SBAR-S-S-VP-PP-PP-NP-PP-IN NONE NONE 0.17 at_83_mls/hr. MICROPHTHALMIA,_SYNDROMIC_7 MLS_gene NONE NONE NONE MICROPHTHALMIA,_SYNDROMIC_7 0.7 0.0 NA
83 83 NUMBER CD ROOT-S-S-VP-SBAR-S-S-VP-PP-PP-NP-PP-NP-CD NONE NONE 0.17 at_83_mls/hr. MICROPHTHALMIA,_SYNDROMIC_7 MLS_gene NONE NONE NONE MICROPHTHALMIA,_SYNDROMIC_7 0.7 0.0 Medication_Dosage
mls/hr mls/hr O NN ROOT-S-S-VP-SBAR-S-S-VP-PP-PP-NP-PP-NP-NN NONE NONE 0.17 at_83_mls/hr. MICROPHTHALMIA,_SYNDROMIC_7 MLS_gene NONE NONE NONE MICROPHTHALMIA,_SYNDROMIC_7 0.7 0.0 Medication_Dosage
. . O . ROOT-S-. NONE NONE 0.5 at_83_mls/hr. MICROPHTHALMIA,_SYNDROMIC_7 MLS_gene NONE NONE NONE MICROPHTHALMIA,_SYNDROMIC_7 0.7 0.0 NA

he he O PRP ROOT-S-S-NP-PRP NONE NONE 0.67 he NONE NONE NONE NONE NONE NONE 0.8 0.0 PatientIntroduction_Gender
is be O VBZ ROOT-S-S-VP-VBZ NONE NONE 0.83 is NONE NONE NONE NONE NONE NONE 0.8 0.0 NA
query query O NN ROOT-S-S-VP-NP-NP-NN NONE NONE 0.17 query Question_(inquiry) NONE NONE NONE NONE Question_(inquiry) 0.8 0.0 Future_Discharge/TransferPlan
for for O IN ROOT-S-S-VP-NP-PP-IN NONE NONE 0.17 for_discharge_tom PRPF6_gene Body_Fluid_Discharge Patient_Discharge Discharge,_body_substance NONE Patient_Discharge 0.8 0.0 Future_Discharge/TransferPlan
discharge discharge O NN ROOT-S-S-VP-NP-PP-NP-NN NONE NONE 0.17 for_discharge_tom PRPF6_gene Body_Fluid_Discharge Patient_Discharge Discharge,_body_substance NONE Patient_Discharge 0.8 0.0 Future_Discharge/TransferPlan
tom tom O NN ROOT-S-S-VP-NP-PP-NP-NN NONE NONE 0.17 for_discharge_tom PRPF6_gene Body_Fluid_Discharge Patient_Discharge Discharge,_body_substance NONE Patient_Discharge 0.8 0.0 Future_Discharge/TransferPlan
and and O CC ROOT-S-CC NONE NONE 0.83 and NONE NONE NONE NONE NONE NONE 0.8 0.0 NA
he he O PRP ROOT-S-S-NP-PRP NONE NONE 0.67 he NONE NONE NONE NONE NONE NONE 0.8 0.0 PatientIntroduction_Gender
is be O VBZ ROOT-S-S-VP-VBZ NONE NONE 0.83 is NONE NONE NONE NONE NONE NONE 0.8 0.0 NA
on on O IN ROOT-S-S-VP-PP-IN NONE NONE 0.5 on_ongoing_social_worker_review Ongoing_review Review_[Publication_Type] Act_Class_-_review social_worker Social_Worker_-_NUCCProviderCodes Continuous 0.9 0.0 NA
ongoing ongoing O JJ ROOT-S-S-VP-PP-NP-JJ NONE NONE 0.17 on_ongoing_social_worker_review Ongoing_review Review_[Publication_Type] Act_Class_-_review social_worker Social_Worker_-_NUCCProviderCodes Continuous 0.9 0.0 Appointment/Procedure_Status
social social O JJ ROOT-S-S-VP-PP-NP-JJ NONE NONE 0.17 on_ongoing_social_worker_review Ongoing_review Review_[Publication_Type] Act_Class_-_review social_worker Social_Worker_-_NUCCProviderCodes Continuous 0.9 0.0 Appointment/Procedure_Description
worker worker O NN ROOT-S-S-VP-PP-NP-NN NONE NONE 0.17 on_ongoing_social_worker_review Ongoing_review Review_[Publication_Type] Act_Class_-_review social_worker Social_Worker_-_NUCCProviderCodes Continuous 0.9 0.0 Appointment/Procedure_Description
review review O NN ROOT-S-S-VP-PP-NP-NN NONE NONE 0.17 on_ongoing_social_worker_review Ongoing_review Review_[Publication_Type] Act_Class_-_review social_worker Social_Worker_-_NUCCProviderCodes Continuous 0.9 0.0 Appointment/Procedure_Description
as as O IN ROOT-S-S-VP-SBAR-IN NONE NONE 0.17 as NONE NONE NONE NONE NONE NONE 0.9 0.0 NA
he he O PRP ROOT-S-S-NP-PRP NONE NONE 0.67 he NONE NONE NONE NONE NONE NONE 0.9 0.0 PatientIntroduction_Disease/ProblemHistory
lives live O VBZ ROOT-S-S-VP-SBAR-S-VP-VBZ NONE NONE 0.17 lives Household_composition Life Live %_live NONE Household_composition 0.9 0.0 PatientIntroduction_Disease/ProblemHistory
alone alone O RB ROOT-S-S-VP-SBAR-S-VP-ADVP-RB NONE NONE 0.17 alone._nil_other_issues Problem Issue_(document) Living_Alone Nil alone_-_group_size Living_Alone 0.9 0.0 PatientIntroduction_Disease/ProblemHistory
. . O . ROOT-S-. NONE NONE 0.5 alone._nil_other_issues Problem Issue_(document) Living_Alone Nil alone_-_group_size Living_Alone 0.9 0.0 NA

nil nil O NN ROOT-S-NP-NN NONE NONE 0.17 alone._nil_other_issues Problem Issue_(document) Living_Alone Nil alone_-_group_size Living_Alone 1.0 0.0 MyShift_Status
other other O JJ ROOT-S-NP-JJ NONE NONE 0.17 alone._nil_other_issues Problem Issue_(document) Living_Alone Nil alone_-_group_size Living_Alone 1.0 0.0 MyShift_Status
issues issue O NNS ROOT-S-NP-NNS NONE NONE 0.17 alone._nil_other_issues Problem Issue_(document) Living_Alone Nil alone_-_group_size Living_Alone 1.0 0.0 MyShift_Status
noted note O VBD ROOT-S-VP-VBD NONE NONE 0.17 noted. Note NONE NONE NONE NONE Note 1.0 0.0 MyShift_Status
. . O . ROOT-S-. NONE NONE 0.5 noted. Note NONE NONE NONE NONE Note 1.0 0.0 NA
