# Supplementary material for: Adapting State-of-the-Art Deep Language Models to Clinical Information Extraction Systems: Potentials, Challenges, and Solutions
Source: JMIR Med Inform. 2019 Apr 25;7(2):e11499. doi: 10.2196/11499 (PMC6658232; doi:10.2196/11499)
Supplement: Multimedia Appendix 2 [file medinform_v7i2e11499_app2.zip › CRF/350.xml.data]

in in O IN ROOT-S-PP-IN NONE NONE 0.29 in_bed_6_room_2_Nick_Gamlath, Beds Room NONE NONE NONE Beds 0.0 0.0 NA
bed bed O NN ROOT-S-PP-NP-NN NONE NONE 0.14 in_bed_6_room_2_Nick_Gamlath, Beds Room NONE NONE NONE Beds 0.0 0.0 PatientIntroduction_CurrentBed
6 6 NUMBER CD ROOT-S-PP-NP-CD NONE NONE 0.14 in_bed_6_room_2_Nick_Gamlath, Beds Room NONE NONE NONE Beds 0.0 0.0 PatientIntroduction_CurrentBed
room room O NN ROOT-S-PP-NP-NN NONE NONE 0.14 in_bed_6_room_2_Nick_Gamlath, Beds Room NONE NONE NONE Beds 0.1 0.0 PatientIntroduction_CurrentRoom
2 2 NUMBER CD ROOT-S-PP-NP-CD NONE NONE 0.14 in_bed_6_room_2_Nick_Gamlath, Beds Room NONE NONE NONE Beds 0.1 0.0 PatientIntroduction_CurrentRoom
Nick Nick PERSON NNP ROOT-S-NP-NP-NNP NONE NONE 0.14 in_bed_6_room_2_Nick_Gamlath, Beds Room NONE NONE NONE Beds 0.1 0.0 PatientIntroduction_GivenNames/Initials
Gamlath Gamlath PERSON NNP ROOT-S-NP-NP-NNP NONE NONE 0.14 in_bed_6_room_2_Nick_Gamlath, Beds Room NONE NONE NONE Beds 0.1 0.0 PatientIntroduction_Lastname
, , O , ROOT-S-NP-, NONE NONE 0.57 in_bed_6_room_2_Nick_Gamlath, Beds Room NONE NONE NONE Beds 0.1 0.0 NA
53 53 DURATION CD ROOT-S-NP-ADJP-NP-CD NONE NONE 0.14 53_yrs_old Old NONE NONE NONE NONE Old 0.1 0.0 PatientIntroduction_Ageinyears
yrs yr DURATION NNS ROOT-S-NP-ADJP-NP-NNS NONE NONE 0.14 53_yrs_old Old NONE NONE NONE NONE Old 0.1 0.0 PatientIntroduction_Ageinyears
old old DURATION JJ ROOT-S-NP-ADJP-JJ NONE NONE 0.14 53_yrs_old Old NONE NONE NONE NONE Old 0.2 0.0 PatientIntroduction_Ageinyears
under under O IN ROOT-S-NP-ADJP-PP-IN NONE NONE 0.14 under_Dr_thalia, Thalia_<Urochordata> Thalia_<angiosperm> Physicians Delayed_Release_Dosage_Form Doctor_-_Title Physicians 0.2 0.0 NA
Dr dr O NN ROOT-S-NP-ADJP-PP-NP-NN NONE NONE 0.14 under_Dr_thalia, Thalia_<Urochordata> Thalia_<angiosperm> Physicians Delayed_Release_Dosage_Form Doctor_-_Title Physicians 0.2 0.0 PatientIntroduction_UnderDr_GivenNames/Initials
thalia thalia O NN ROOT-S-NP-ADJP-PP-NP-NN NONE NONE 0.14 under_Dr_thalia, Thalia_<Urochordata> Thalia_<angiosperm> Physicians Delayed_Release_Dosage_Form Doctor_-_Title Physicians 0.2 0.0 PatientIntroduction_UnderDr_GivenNames/Initials
, , O , ROOT-S-NP-, NONE NONE 0.57 under_Dr_thalia, Thalia_<Urochordata> Thalia_<angiosperm> Physicians Delayed_Release_Dosage_Form Doctor_-_Title Physicians 0.2 0.0 NA
came come O VBD ROOT-S-VP-VBD NONE NONE 0.14 came NONE NONE NONE NONE NONE NONE 0.2 0.0 NA
in in O IN ROOT-S-PP-IN NONE NONE 0.29 in NONE NONE NONE NONE NONE NONE 0.3 0.0 NA
with with O IN ROOT-S-VP-PP-PP-IN NONE NONE 0.29 with_brain_tumor. Brain Neoplasms Entire_brain Specimen_Source_Codes_-_tumor Brain_Neoplasms Brain 0.3 0.0 NA
brain brain O NN ROOT-S-VP-PP-PP-NP-NN NONE NONE 0.14 with_brain_tumor. Brain Neoplasms Entire_brain Specimen_Source_Codes_-_tumor Brain_Neoplasms Brain 0.3 0.0 PatientIntroduction_Disease/ProblemHistory
tumor tumor O NN ROOT-S-VP-PP-PP-NP-NN NONE NONE 0.14 with_brain_tumor. Brain Neoplasms Entire_brain Specimen_Source_Codes_-_tumor Brain_Neoplasms Brain 0.3 0.5 PatientIntroduction_Disease/ProblemHistory
. . O . ROOT-S-. NONE NONE 1.0 with_brain_tumor. Brain Neoplasms Entire_brain Specimen_Source_Codes_-_tumor Brain_Neoplasms Brain 0.3 0.0 NA

immunosuppressed immunosuppressed O JJ ROOT-UCP-ADJP-JJ NONE NONE 0.14 immunosuppressed NONE NONE NONE NONE NONE NONE 0.3 0.0 PatientIntroduction_Disease/ProblemHistory
and and O CC ROOT-UCP-CC NONE NONE 0.29 and NONE NONE NONE NONE NONE NONE 0.3 0.0 NA
on on O IN ROOT-UCP-PP-IN NONE NONE 0.71 on_reverse_isolation._severe_neutropenic. Preventing_infection_of_immunocompromised_patient Isolation_procedure Severe_(severity_modifier) Isolated isolation_aspects Reverse 0.4 0.0 NA
reverse reverse O JJ ROOT-UCP-PP-NP-JJ NONE NONE 0.14 on_reverse_isolation._severe_neutropenic. Preventing_infection_of_immunocompromised_patient Isolation_procedure Severe_(severity_modifier) Isolated isolation_aspects Reverse 0.4 0.5 Future_Alert/Warning/AbnormalResult
isolation isolation O NN ROOT-UCP-PP-NP-NN NONE NONE 0.14 on_reverse_isolation._severe_neutropenic. Preventing_infection_of_immunocompromised_patient Isolation_procedure Severe_(severity_modifier) Isolated isolation_aspects Reverse 0.4 0.0 Future_Alert/Warning/AbnormalResult
. . O . ROOT-UCP-PP-. NONE NONE 1.0 on_reverse_isolation._severe_neutropenic. Preventing_infection_of_immunocompromised_patient Isolation_procedure Severe_(severity_modifier) Isolated isolation_aspects Reverse 0.4 0.0 NA

severe severe O JJ ROOT-NP-JJ NONE NONE 0.14 on_reverse_isolation._severe_neutropenic. Preventing_infection_of_immunocompromised_patient Isolation_procedure Severe_(severity_modifier) Isolated isolation_aspects Reverse 0.4 0.0 Future_Alert/Warning/AbnormalResult
neutropenic neutropenic O NN ROOT-NP-NN NONE NONE 0.14 on_reverse_isolation._severe_neutropenic. Preventing_infection_of_immunocompromised_patient Isolation_procedure Severe_(severity_modifier) Isolated isolation_aspects Reverse 0.4 0.0 Future_Alert/Warning/AbnormalResult
. . O . ROOT-NP-. NONE NONE 1.0 on_reverse_isolation._severe_neutropenic. Preventing_infection_of_immunocompromised_patient Isolation_procedure Severe_(severity_modifier) Isolated isolation_aspects Reverse 0.4 0.0 NA

on on O IN ROOT-FRAG-PP-IN NONE NONE 0.71 on_ongoing_chemotherapy. Pharmacotherapy pharmacotherapeutic Chemotherapy_Regimen Continuous NONE Continuous 0.5 0.0 NA
ongoing ongoing O JJ ROOT-FRAG-PP-NP-JJ NONE NONE 0.43 on_ongoing_chemotherapy. Pharmacotherapy pharmacotherapeutic Chemotherapy_Regimen Continuous NONE Continuous 0.5 0.0 NA
chemotherapy chemotherapy O NN ROOT-FRAG-PP-NP-NN NONE NONE 0.14 on_ongoing_chemotherapy. Pharmacotherapy pharmacotherapeutic Chemotherapy_Regimen Continuous NONE Continuous 0.5 0.0 Appointment/Procedure_Description
. . O . ROOT-FRAG-. NONE NONE 1.0 on_ongoing_chemotherapy. Pharmacotherapy pharmacotherapeutic Chemotherapy_Regimen Continuous NONE Continuous 0.5 0.0 NA

on on O IN ROOT-FRAG-PP-IN NONE NONE 0.71 on_oral_cytotoxics. Cytotoxic_Chemotherapy cytotoxic Oral NONE NONE Oral 0.5 0.0 NA
oral oral O JJ ROOT-FRAG-PP-NP-JJ NONE NONE 0.14 on_oral_cytotoxics. Cytotoxic_Chemotherapy cytotoxic Oral NONE NONE Oral 0.5 0.5 Medication_Medicine
cytotoxics cytotoxic O NNS ROOT-FRAG-PP-NP-NNS NONE NONE 0.14 on_oral_cytotoxics. Cytotoxic_Chemotherapy cytotoxic Oral NONE NONE Oral 0.6 0.0 Medication_Medicine
. . O . ROOT-FRAG-. NONE NONE 1.0 on_oral_cytotoxics. Cytotoxic_Chemotherapy cytotoxic Oral NONE NONE Oral 0.6 0.0 NA

on on O IN ROOT-FRAG-PP-IN NONE NONE 0.71 on__chemo_precautions. Precaution Chemotherapy_Regimen NONE NONE NONE Chemotherapy_Regimen 0.6 0.0 NA
chemo chemo O NN ROOT-FRAG-PP-NP-NN NONE NONE 0.14 on__chemo_precautions. Precaution Chemotherapy_Regimen NONE NONE NONE Chemotherapy_Regimen 0.6 0.0 Future_Alert/Warning/AbnormalResult
precautions precaution O NNS ROOT-FRAG-PP-NP-NNS NONE NONE 0.14 on__chemo_precautions. Precaution Chemotherapy_Regimen NONE NONE NONE Chemotherapy_Regimen 0.6 0.0 Future_Alert/Warning/AbnormalResult
. . O . ROOT-FRAG-. NONE NONE 1.0 on__chemo_precautions. Precaution Chemotherapy_Regimen NONE NONE NONE Chemotherapy_Regimen 0.6 0.0 NA

with with O IN ROOT-S-PP-IN NONE NONE 0.29 with_hickmann's_line Linear Line_Specimen Line_Unit_of_Length Lineus NONE Line_Unit_of_Length 0.6 0.0 NA
hickmann hickmann O NN ROOT-S-PP-NP-NP-NP-NN NONE NONE 0.14 with_hickmann's_line Linear Line_Specimen Line_Unit_of_Length Lineus NONE Line_Unit_of_Length 0.7 0.0 MyShift_Contraption
's 's O POS ROOT-S-PP-NP-NP-NP-POS NONE NONE 0.14 with_hickmann's_line Linear Line_Specimen Line_Unit_of_Length Lineus NONE Line_Unit_of_Length 0.7 0.0 MyShift_Contraption
line line O NN ROOT-S-PP-NP-NP-NN NONE NONE 0.14 with_hickmann's_line Linear Line_Specimen Line_Unit_of_Length Lineus NONE Line_Unit_of_Length 0.7 0.0 MyShift_Contraption
on on O IN ROOT-S-PP-NP-PP-IN NONE NONE 0.71 on_right_side. Side Right Right_sided Sidedness Right Right 0.7 0.0 MyShift_Contraption
right right O JJ ROOT-S-PP-NP-PP-NP-NP-JJ NONE NONE 0.14 on_right_side. Side Right Right_sided Sidedness Right Right 0.7 0.0 MyShift_Contraption
side.with side.with O JJ ROOT-S-PP-NP-PP-NP-NP-JJ NONE NONE 0.14 NONE NONE NONE NONE NONE NONE NONE 0.7 0.0 NA
ongoing ongoing O JJ ROOT-S-PP-NP-PP-NP-NP-JJ NONE NONE 0.43 with_ongoing_ivt Continuous NONE NONE NONE NONE Continuous 0.7 0.0 Medication_Status
ivt ivt O NN ROOT-S-PP-NP-PP-NP-NP-NN NONE NONE 0.14 with_ongoing_ivt Continuous NONE NONE NONE NONE Continuous 0.8 0.0 Medication_Medicine
at at O IN ROOT-S-PP-NP-PP-NP-PP-IN NONE NONE 0.14 at_83_mls/hr, MICROPHTHALMIA,_SYNDROMIC_7 MLS_gene NONE NONE NONE MICROPHTHALMIA,_SYNDROMIC_7 0.8 0.0 NA
83 83 NUMBER CD ROOT-S-PP-NP-PP-NP-PP-NP-NP-CD NONE NONE 0.14 at_83_mls/hr, MICROPHTHALMIA,_SYNDROMIC_7 MLS_gene NONE NONE NONE MICROPHTHALMIA,_SYNDROMIC_7 0.8 0.0 Medication_Dosage
mls/hr mls/hr O NN ROOT-S-PP-NP-PP-NP-PP-NP-NP-NN NONE NONE 0.14 at_83_mls/hr, MICROPHTHALMIA,_SYNDROMIC_7 MLS_gene NONE NONE NONE MICROPHTHALMIA,_SYNDROMIC_7 0.8 0.0 Medication_Dosage
, , O , ROOT-S-PP-NP-PP-NP-PP-NP-, NONE NONE 0.57 at_83_mls/hr, MICROPHTHALMIA,_SYNDROMIC_7 MLS_gene NONE NONE NONE MICROPHTHALMIA,_SYNDROMIC_7 0.8 0.0 NA
ongoing ongoing O JJ ROOT-S-PP-NP-PP-NP-NP-JJ NONE NONE 0.43 ongoing Continuous NONE NONE NONE NONE Continuous 0.8 0.0 NA
ivabs ivab O NNS ROOT-S-PP-NP-PP-NP-PP-NP-NP-NP-NNS NONE NONE 0.14 ivabs NONE NONE NONE NONE NONE NONE 0.9 0.0 Medication_Medicine
for for O IN ROOT-S-PP-NP-PP-NP-PP-NP-NP-PP-IN NONE NONE 0.14 for_pneumonia, Pneumonia Lung Entire_lung Pulmonary:-:Point_in_time:^Patient:- Pulmonary_(qualifier_value) Pneumonia 0.9 0.0 NA
pneumonia pneumonia O NN ROOT-S-PP-NP-PP-NP-PP-NP-NP-PP-NP-NN NONE NONE 0.14 for_pneumonia, Pneumonia Lung Entire_lung Pulmonary:-:Point_in_time:^Patient:- Pulmonary_(qualifier_value) Pneumonia 0.9 0.0 PatientIntroduction_Disease/ProblemHistory
, , O , ROOT-S-PP-NP-PP-NP-PP-NP-, NONE NONE 0.57 for_pneumonia, Pneumonia Lung Entire_lung Pulmonary:-:Point_in_time:^Patient:- Pulmonary_(qualifier_value) Pneumonia 0.9 0.0 NA
stable stable O JJ ROOT-S-NP-ADJP-JJ NONE NONE 0.14 stable Stable_status Patient_Condition_Code_-_Stable NONE NONE NONE Stable_status 0.9 0.0 MyShift_Status
and and O CC ROOT-S-NP-ADJP-CC NONE NONE 0.29 and NONE NONE NONE NONE NONE NONE 0.9 0.0 NA
nil nil O JJ ROOT-S-NP-ADJP-JJ NONE NONE 0.14 nil_other_issues Problem Issue_(document) Nil Others NONE Nil 0.9 0.0 MyShift_Status
other other O JJ ROOT-S-NP-JJ NONE NONE 0.14 nil_other_issues Problem Issue_(document) Nil Others NONE Nil 1.0 0.0 MyShift_Status
issues issue O NNS ROOT-S-NP-NNS NONE NONE 0.14 nil_other_issues Problem Issue_(document) Nil Others NONE Nil 1.0 0.0 MyShift_Status
noted note O VBD ROOT-S-VP-VBD NONE NONE 0.14 noted. Note NONE NONE NONE NONE Note 1.0 0.0 MyShift_Status
. . O . ROOT-S-. NONE NONE 1.0 noted. Note NONE NONE NONE NONE Note 1.0 0.0 NA
