# Supplementary material for: Adapting State-of-the-Art Deep Language Models to Clinical Information Extraction Systems: Potentials, Challenges, and Solutions
Source: JMIR Med Inform. 2019 Apr 25;7(2):e11499. doi: 10.2196/11499 (PMC6658232; doi:10.2196/11499)
Supplement: Multimedia Appendix 2 [file medinform_v7i2e11499_app2.zip › CRF/305.xml.data]

305 305 NUMBER CD ROOT-S-LST-CD NONE NONE 0.25 NONE NONE NONE NONE NONE NONE NONE 0.0 0.0 NA
-RRB- -rrb- O -RRB- ROOT-S-LST--RRB- NONE NONE 0.25 In_room_5, Present Within Room NONE NONE Present 0.0 0.0 NA
In in O IN ROOT-S-PP-IN NONE NONE 0.5 In_room_5, Present Within Room NONE NONE Present 0.0 0.0 NA
room room O NN ROOT-S-PP-NP-NN NONE NONE 0.25 In_room_5, Present Within Room NONE NONE Present 0.1 0.0 PatientIntroduction_CurrentRoom
5 5 NUMBER CD ROOT-S-PP-NP-CD NONE NONE 0.25 NONE NONE NONE NONE NONE NONE NONE 0.1 0.0 PatientIntroduction_CurrentRoom
, , O , ROOT-S-, NONE NONE 0.75 bed_2 Beds NONE NONE NONE NONE Beds 0.1 0.0 NA
bed bed O NN ROOT-S-NP-NN NONE NONE 0.25 bed_2 Beds NONE NONE NONE NONE Beds 0.1 0.0 PatientIntroduction_CurrentBed
2 2 NUMBER CD ROOT-S-NP-CD NONE NONE 0.25 is NONE NONE NONE NONE NONE NONE 0.1 0.0 PatientIntroduction_CurrentBed
is be O VBZ ROOT-S-VP-VBZ NONE NONE 0.25 NONE NONE NONE NONE NONE NONE NONE 0.1 0.0 NA
Julian Julian PERSON NNP ROOT-S-VP-NP-NP-NNP NONE NONE 0.25 NONE NONE NONE NONE NONE NONE NONE 0.1 0.0 PatientIntroduction_GivenNames/Initials
Do Do PERSON NNP ROOT-S-VP-NP-NP-NNP NONE NONE 0.75 NONE NONE NONE NONE NONE NONE NONE 0.1 0.0 PatientIntroduction_Lastname
, , O , ROOT-S-, NONE NONE 0.75 43_yrs_old Old NONE NONE NONE NONE Old 0.2 0.0 NA
43 43 DURATION CD ROOT-S-VP-NP-ADJP-NP-CD NONE NONE 0.25 43_yrs_old Old NONE NONE NONE NONE Old 0.2 0.0 PatientIntroduction_Ageinyears
yrs yr DURATION NNS ROOT-S-VP-NP-ADJP-NP-NNS NONE NONE 0.25 43_yrs_old Old NONE NONE NONE NONE Old 0.2 0.0 PatientIntroduction_Ageinyears
old old DURATION JJ ROOT-S-VP-NP-ADJP-JJ NONE NONE 0.25 NONE NONE NONE NONE NONE NONE NONE 0.2 0.0 PatientIntroduction_Ageinyears
under under O IN ROOT-S-VP-NP-ADJP-PP-IN NONE NONE 0.25 under_Dr_Char, Salvelinus Physicians Delayed_Release_Dosage_Form Doctor_-_Title NONE Physicians 0.2 0.0 NA
Dr Dr O NNP ROOT-S-VP-NP-ADJP-PP-NP-NNP NONE NONE 0.25 under_Dr_Char, Salvelinus Physicians Delayed_Release_Dosage_Form Doctor_-_Title NONE Physicians 0.2 0.0 PatientIntroduction_UnderDr_Lastname
Char Char PERSON NNP ROOT-S-VP-NP-ADJP-PP-NP-NNP NONE NONE 0.25 NONE NONE NONE NONE NONE NONE NONE 0.2 0.0 PatientIntroduction_UnderDr_Lastname
, , O , ROOT-S-, NONE NONE 0.75 She NONE NONE NONE NONE NONE NONE 0.3 0.0 NA
She she O PRP ROOT-S-VP-NP-SBAR-S-NP-PRP NONE NONE 0.5 NONE NONE NONE NONE NONE NONE NONE 0.3 0.0 PatientIntroduction_Gender
came come O VBD ROOT-S-VP-NP-SBAR-S-VP-VBD NONE NONE 0.25 NONE NONE NONE NONE NONE NONE NONE 0.3 0.0 NA
in in O IN ROOT-S-PP-IN NONE NONE 0.5 NONE NONE NONE NONE NONE NONE NONE 0.3 0.0 NA
with with O IN ROOT-S-VP-NP-SBAR-S-VP-PP-PP-IN NONE NONE 0.25 with_very_high_blood_pressure. Blood_Pressure Very_high Blood_pressure_finding Systemic_arterial_pressure Blood Very 0.3 0.0 NA
very very O RB ROOT-S-VP-NP-SBAR-S-VP-PP-PP-NP-ADJP-RB NONE NONE 0.25 with_very_high_blood_pressure. Blood_Pressure Very_high Blood_pressure_finding Systemic_arterial_pressure Blood Very 0.3 0.0 NA
high high O JJ ROOT-S-VP-NP-SBAR-S-VP-PP-PP-NP-ADJP-JJ NONE NONE 0.25 with_very_high_blood_pressure. Blood_Pressure Very_high Blood_pressure_finding Systemic_arterial_pressure Blood Very 0.3 0.5 PatientIntroduction_AdmissionReason/Diagnosis
blood blood O NN ROOT-S-VP-NP-SBAR-S-VP-PP-PP-NP-NN NONE NONE 0.5 with_very_high_blood_pressure. Blood_Pressure Very_high Blood_pressure_finding Systemic_arterial_pressure Blood Very 0.4 0.5 PatientIntroduction_AdmissionReason/Diagnosis
pressure pressure O NN ROOT-S-VP-NP-SBAR-S-VP-PP-PP-NP-NN NONE NONE 0.5 NONE NONE NONE NONE NONE NONE NONE 0.4 0.0 PatientIntroduction_AdmissionReason/Diagnosis
. . O . ROOT-S-. NONE NONE 1.0 I Iodides Blood_group_antibody_I NONE NONE NONE Blood_group_antibody_I 0.4 0.0 NA

I I O PRP ROOT-S-NP-PRP NONE NONE 0.75 know Known NONE NONE NONE NONE Known 0.4 0.0 NA
know know O VBP ROOT-S-VP-VBP NONE NONE 0.75 NONE NONE NONE NONE NONE NONE NONE 0.4 0.0 NA
you you O PRP ROOT-S-VP-S-NP-PRP NONE NONE 0.25 NONE NONE NONE NONE NONE NONE NONE 0.4 0.0 NA
know know O VB ROOT-S-VP-VBP NONE NONE 0.75 NONE NONE NONE NONE NONE NONE NONE 0.4 0.0 NA
her she O PRP$ ROOT-S-VP-S-VP-S-NP-PRP$ NONE NONE 0.5 her_more More Most NONE NONE NONE More 0.4 0.0 PatientIntroduction_Gender
more more O JJR ROOT-S-VP-S-VP-S-ADJP-JJR NONE NONE 0.25 NONE NONE NONE NONE NONE NONE NONE 0.5 0.0 NA
than than O IN ROOT-S-VP-S-VP-SBAR-IN NONE NONE 0.5 than_I Iodides Blood_group_antibody_I NONE NONE NONE Blood_group_antibody_I 0.5 0.0 NA
I I O PRP ROOT-S-NP-PRP NONE NONE 0.75 do. NONE NONE NONE NONE NONE NONE 0.5 0.0 NA
do do O VBP ROOT-S-VP-S-VP-SBAR-S-VP-VBP NONE NONE 0.75 NONE NONE NONE NONE NONE NONE NONE 0.5 0.0 NA
. . O . ROOT-S-. NONE NONE 1.0 Her_obs NONE NONE NONE NONE NONE NONE 0.5 0.0 NA

Her she O PRP$ ROOT-S-NP-PRP$ NONE NONE 0.5 Her_obs NONE NONE NONE NONE NONE NONE 0.5 0.0 PatientIntroduction_Gender
obs ob O NNS ROOT-S-NP-NNS NONE NONE 0.25 NONE NONE NONE NONE NONE NONE NONE 0.5 0.0 MyShift_OtherObservation
are be O VBP ROOT-S-VP-VBP NONE NONE 0.25 NONE NONE NONE NONE NONE NONE NONE 0.6 0.0 MyShift_OtherObservation
all all O DT ROOT-S-VP-NP-DT NONE NONE 0.25 all_stable_today._blood_pressure Stable_blood_pressure Blood_Pressure Blood_pressure_finding Systemic_arterial_pressure Blood Stable_status 0.6 0.0 MyShift_OtherObservation
stable stable O JJ ROOT-S-VP-NP-JJ NONE NONE 0.25 all_stable_today._blood_pressure Stable_blood_pressure Blood_Pressure Blood_pressure_finding Systemic_arterial_pressure Blood Stable_status 0.6 0.0 MyShift_OtherObservation
today today DATE NN ROOT-S-VP-NP-NN NONE NONE 0.5 all_stable_today._blood_pressure Stable_blood_pressure Blood_Pressure Blood_pressure_finding Systemic_arterial_pressure Blood Stable_status 0.6 0.0 MyShift_OtherObservation
. . O . ROOT-S-. NONE NONE 1.0 all_stable_today._blood_pressure Stable_blood_pressure Blood_Pressure Blood_pressure_finding Systemic_arterial_pressure Blood Stable_status 0.6 0.0 NA

blood blood O NN ROOT-S-NP-NP-NN NONE NONE 0.5 all_stable_today._blood_pressure Stable_blood_pressure Blood_Pressure Blood_pressure_finding Systemic_arterial_pressure Blood Stable_status 0.6 0.5 MyShift_OtherObservation
pressure pressure O NN ROOT-S-NP-NP-NN NONE NONE 0.5 NONE NONE NONE NONE NONE NONE NONE 0.6 0.0 MyShift_OtherObservation
on on O IN ROOT-S-NP-PP-IN NONE NONE 0.5 on_normal_range Normal Percent_normal Range Mean_Percent_of_Normal Sample_Range Percent_normal 0.6 0.0 MyShift_OtherObservation
normal normal O JJ ROOT-S-NP-PP-NP-NP-JJ NONE NONE 0.25 on_normal_range Normal Percent_normal Range Mean_Percent_of_Normal Sample_Range Percent_normal 0.7 0.5 MyShift_OtherObservation
range range O NN ROOT-S-NP-PP-NP-NP-NN NONE NONE 0.25 NONE NONE NONE NONE NONE NONE NONE 0.7 0.0 MyShift_OtherObservation
on on O IN ROOT-S-NP-PP-IN NONE NONE 0.5 on_antihypertensives Antihypertensive_Agents NONE NONE NONE NONE Antihypertensive_Agents 0.7 0.0 Medication_Status
antihypertensives antihypertensive O NNS ROOT-S-NP-PP-NP-PP-NP-NP-NNS NONE NONE 0.25 NONE NONE NONE NONE NONE NONE NONE 0.7 0.5 Medication_Medicine
other other O JJ ROOT-S-NP-PP-NP-PP-NP-PP-JJ NONE NONE 0.25 other_than NONE NONE NONE NONE NONE NONE 0.7 0.0 NA
than than O IN ROOT-S-NP-PP-NP-PP-NP-PP-IN NONE NONE 0.5 NONE NONE NONE NONE NONE NONE NONE 0.7 0.0 NA
that that O IN ROOT-S-NP-PP-NP-PP-NP-PP-SBAR-IN NONE NONE 0.25 that_I_really Iodides Blood_group_antibody_I NONE NONE NONE Blood_group_antibody_I 0.7 0.0 NA
I I O PRP ROOT-S-NP-PP-NP-PP-NP-PP-SBAR-S-NP-PRP NONE NONE 0.75 that_I_really Iodides Blood_group_antibody_I NONE NONE NONE Blood_group_antibody_I 0.8 0.0 NA
really really O RB ROOT-S-NP-PP-NP-PP-NP-PP-SBAR-S-ADVP-RB NONE NONE 0.25 NONE NONE NONE NONE NONE NONE NONE 0.8 0.0 NA
do do O VBP ROOT-S-NP-PP-NP-PP-NP-PP-SBAR-S-VP-VBP NONE NONE 0.75 don't NONE NONE NONE NONE NONE NONE 0.8 0.0 NA
n't not O RB ROOT-S-NP-PP-NP-PP-NP-PP-SBAR-S-VP-RB NONE NONE 0.25 NONE NONE NONE NONE NONE NONE NONE 0.8 0.0 NA
know know O VB ROOT-S-NP-PP-NP-PP-NP-PP-SBAR-S-VP-VP-VB NONE NONE 0.75 NONE NONE NONE NONE NONE NONE NONE 0.8 0.0 NA
much much O JJ ROOT-S-NP-PP-NP-PP-NP-PP-SBAR-S-VP-VP-ADJP-JJ NONE NONE 0.25 NONE NONE NONE NONE NONE NONE NONE 0.8 0.0 NA
about about O IN ROOT-S-NP-PP-NP-PP-NP-PP-SBAR-S-VP-VP-PP-IN NONE NONE 0.25 about_the_patient Patients NONE NONE NONE NONE Patients 0.8 0.0 NA
the the O DT ROOT-S-NP-PP-NP-PP-NP-PP-SBAR-S-VP-VP-PP-NP-NP-DT NONE NONE 0.5 about_the_patient Patients NONE NONE NONE NONE Patients 0.9 0.0 NA
patient patient O NN ROOT-S-NP-PP-NP-PP-NP-PP-SBAR-S-VP-VP-PP-NP-NP-NN NONE NONE 0.25 NONE NONE NONE NONE NONE NONE NONE 0.9 0.0 NA
and and O CC ROOT-S-NP-PP-NP-PP-NP-PP-SBAR-S-VP-VP-PP-NP-CC NONE NONE 0.25 NONE NONE NONE NONE NONE NONE NONE 0.9 0.0 NA
she she O PRP ROOT-S-NP-PP-NP-PP-NP-PP-SBAR-S-VP-VP-PP-NP-NP-PRP NONE NONE 0.5 NONE NONE NONE NONE NONE NONE NONE 0.9 0.0 PatientIntroduction_Gender
will will O MD ROOT-S-VP-MD NONE NONE 0.25 NONE NONE NONE NONE NONE NONE NONE 0.9 0.0 Appointment/Procedure_Status
be be O VB ROOT-S-VP-VP-VB NONE NONE 0.25 NONE NONE NONE NONE NONE NONE NONE 0.9 0.0 Appointment/Procedure_Status
reviewed review O VBN ROOT-S-VP-VP-VP-VBN NONE NONE 0.25 NONE NONE NONE NONE NONE NONE NONE 0.9 0.0 Appointment/Procedure_Status
by by O IN ROOT-S-VP-VP-VP-PP-IN NONE NONE 0.25 by_the_team_today. Today Today_(temporal_qualifier) Team NONE NONE Team 0.9 0.0 NA
the the O DT ROOT-S-NP-PP-NP-PP-NP-PP-SBAR-S-VP-VP-PP-NP-NP-DT NONE NONE 0.5 by_the_team_today. Today Today_(temporal_qualifier) Team NONE NONE Team 1.0 0.0 Appointment/Procedure_ClinicianTitle
team team O NN ROOT-S-VP-VP-VP-PP-NP-NN NONE NONE 0.25 by_the_team_today. Today Today_(temporal_qualifier) Team NONE NONE Team 1.0 0.0 Appointment/Procedure_ClinicianTitle
today today DATE NN ROOT-S-VP-VP-VP-NP-TMP-NN NONE NONE 0.5 NONE NONE NONE NONE NONE NONE NONE 1.0 0.0 Appointment/Procedure_Day
. . O . ROOT-S-. NONE NONE 1.0 NONE NONE NONE NONE NONE NONE NONE 1.0 0.0 NA
