# Supplementary material for: Adapting State-of-the-Art Deep Language Models to Clinical Information Extraction Systems: Potentials, Challenges, and Solutions
Source: JMIR Med Inform. 2019 Apr 25;7(2):e11499. doi: 10.2196/11499 (PMC6658232; doi:10.2196/11499)
Supplement: Multimedia Appendix 2 [file medinform_v7i2e11499_app2.zip › CRF/365.xml.data]

In in O IN ROOT-S-PP-IN NONE NONE 0.29 In_bed_9 Beds NONE NONE NONE NONE Beds 0.0 0.0 NA
bed bed O NN ROOT-S-PP-NP-NN NONE NONE 0.14 In_bed_9 Beds NONE NONE NONE NONE Beds 0.0 0.0 PatientIntroduction_CurrentBed
9 9 NUMBER CD ROOT-S-NP-CD NONE NONE 0.14 In_bed_9 Beds NONE NONE NONE NONE Beds 0.0 0.0 PatientIntroduction_CurrentBed
is be O VBZ ROOT-S-VP-VBZ NONE NONE 0.86 is NONE NONE NONE NONE NONE NONE 0.0 0.0 NA
Ben Ben PERSON NNP ROOT-S-VP-NP-NP-NNP NONE NONE 0.14 Ben_Chen, Chen NONE NONE NONE NONE Chen 0.1 0.0 PatientIntroduction_GivenNames/Initials
Chen Chen PERSON NNP ROOT-S-VP-NP-NP-NNP NONE NONE 0.14 Ben_Chen, Chen NONE NONE NONE NONE Chen 0.1 0.0 PatientIntroduction_Lastname
, , O , ROOT-S-VP-NP-, NONE NONE 0.86 Ben_Chen, Chen NONE NONE NONE NONE Chen 0.1 0.0 NA
57 57 DURATION CD ROOT-S-VP-NP-RRC-ADJP-NP-CD NONE NONE 0.14 57_yrs_old Old NONE NONE NONE NONE Old 0.1 0.0 PatientIntroduction_Ageinyears
yrs yr DURATION NNS ROOT-S-VP-NP-RRC-ADJP-NP-NNS NONE NONE 0.14 57_yrs_old Old NONE NONE NONE NONE Old 0.1 0.0 PatientIntroduction_Ageinyears
old old DURATION JJ ROOT-S-VP-NP-RRC-ADJP-JJ NONE NONE 0.14 57_yrs_old Old NONE NONE NONE NONE Old 0.1 0.0 PatientIntroduction_Ageinyears
under under O IN ROOT-S-VP-NP-RRC-ADJP-PP-IN NONE NONE 0.14 under_Dr_wally, Physicians Delayed_Release_Dosage_Form Doctor_-_Title NONE NONE Physicians 0.1 0.0 NA
Dr Dr O NNP ROOT-S-VP-NP-RRC-ADJP-PP-NP-NNP NONE NONE 0.14 under_Dr_wally, Physicians Delayed_Release_Dosage_Form Doctor_-_Title NONE NONE Physicians 0.1 0.0 PatientIntroduction_UnderDr_GivenNames/Initials
wally wally O RB ROOT-S-VP-NP-RRC-ADVP-RB NONE NONE 0.14 under_Dr_wally, Physicians Delayed_Release_Dosage_Form Doctor_-_Title NONE NONE Physicians 0.1 0.0 PatientIntroduction_UnderDr_GivenNames/Initials
, , O , ROOT-S-VP-NP-, NONE NONE 0.86 under_Dr_wally, Physicians Delayed_Release_Dosage_Form Doctor_-_Title NONE NONE Physicians 0.1 0.0 NA
came come O VBD ROOT-S-VP-NP-SBAR-S-VP-VBD NONE NONE 0.14 came NONE NONE NONE NONE NONE NONE 0.2 0.0 NA
in in O IN ROOT-S-PP-IN NONE NONE 0.29 in NONE NONE NONE NONE NONE NONE 0.2 0.0 NA
with with O IN ROOT-S-VP-NP-SBAR-S-VP-PP-IN NONE NONE 0.14 with_shortness Shortened Short Short_Value NONE NONE Shortened 0.2 0.0 NA
shortness shortness O NN ROOT-S-VP-NP-SBAR-S-VP-PP-NP-NP-NN NONE NONE 0.14 with_shortness Shortened Short Short_Value NONE NONE Shortened 0.2 0.0 PatientIntroduction_AdmissionReason/Diagnosis
of of O IN ROOT-S-VP-NP-SBAR-S-VP-PP-NP-PP-IN NONE NONE 0.29 of_breath, Breath Dyspnea NONE NONE NONE Breath 0.2 0.0 PatientIntroduction_AdmissionReason/Diagnosis
breath breath O NN ROOT-S-VP-NP-SBAR-S-VP-PP-NP-PP-NP-NP-NN NONE NONE 0.14 of_breath, Breath Dyspnea NONE NONE NONE Breath 0.2 0.0 PatientIntroduction_AdmissionReason/Diagnosis
, , O , ROOT-S-VP-NP-, NONE NONE 0.86 of_breath, Breath Dyspnea NONE NONE NONE Breath 0.2 0.0 NA
fluid fluid O NN ROOT-S-VP-NP-SBAR-S-VP-PP-NP-PP-NP-NP-NN NONE NONE 0.43 fluid Body_Fluids Liquid_substance Fluid_behavior fluid_-_substance Body_Fluids_and_Substances Fluid_behavior 0.2 0.0 PatientIntroduction_AdmissionReason/Diagnosis
overload overload O NN ROOT-S-VP-NP-SBAR-S-VP-PP-NP-PP-NP-NP-NN NONE NONE 0.14 overload NONE NONE NONE NONE NONE NONE 0.2 0.0 PatientIntroduction_AdmissionReason/Diagnosis
, , O , ROOT-S-VP-NP-, NONE NONE 0.86 , NONE NONE NONE NONE NONE NONE 0.3 0.0 NA
and and O CC ROOT-S-VP-NP-SBAR-S-VP-PP-NP-PP-NP-CC NONE NONE 0.71 and NONE NONE NONE NONE NONE NONE 0.3 0.0 NA
chest chest O NN ROOT-S-VP-NP-SBAR-S-VP-PP-NP-PP-NP-NP-NN NONE NONE 0.14 chest_pain. Pain Chest Anterior_thoracic_region Pain_NOS_Adverse_Event Chest_Pain Chest 0.3 0.0 PatientIntroduction_AdmissionReason/Diagnosis
pain pain O NN ROOT-S-VP-NP-SBAR-S-VP-PP-NP-PP-NP-NP-NN NONE NONE 0.14 chest_pain. Pain Chest Anterior_thoracic_region Pain_NOS_Adverse_Event Chest_Pain Chest 0.3 0.5 PatientIntroduction_AdmissionReason/Diagnosis
. . O . ROOT-S-. NONE NONE 1.0 chest_pain. Pain Chest Anterior_thoracic_region Pain_NOS_Adverse_Event Chest_Pain Chest 0.3 0.0 NA

he he O PRP ROOT-S-NP-PRP NONE NONE 0.71 he NONE NONE NONE NONE NONE NONE 0.3 0.0 PatientIntroduction_Gender
is be O VBZ ROOT-S-VP-VBZ NONE NONE 0.86 is NONE NONE NONE NONE NONE NONE 0.3 0.0 NA
an a O DT ROOT-S-VP-NP-NP-DT NONE NONE 0.14 an_esrd_patient Patients Kidney_Failure,_Chronic Chronic_kidney_disease_stage_5 NONE NONE Kidney_Failure,_Chronic 0.3 0.0 NA
esrd esrd O JJ ROOT-S-VP-NP-NP-JJ NONE NONE 0.14 an_esrd_patient Patients Kidney_Failure,_Chronic Chronic_kidney_disease_stage_5 NONE NONE Kidney_Failure,_Chronic 0.3 0.0 PatientIntroduction_ChronicCondition
patient patient O NN ROOT-S-VP-NP-NP-NN NONE NONE 0.14 an_esrd_patient Patients Kidney_Failure,_Chronic Chronic_kidney_disease_stage_5 NONE NONE Kidney_Failure,_Chronic 0.3 0.0 NA
on on O IN ROOT-S-VP-NP-PP-IN NONE NONE 0.57 on_haemodialysis_3x/_week. week /week Hemodialysis Drug_Administration_via_Hemodialysis NONE Drug_Administration_via_Hemodialysis 0.4 0.0 NA
haemodialysis haemodialysis O NN ROOT-S-VP-NP-PP-NP-NP-NN NONE NONE 0.14 on_haemodialysis_3x/_week. week /week Hemodialysis Drug_Administration_via_Hemodialysis NONE Drug_Administration_via_Hemodialysis 0.4 0.0 Appointment/Procedure_Description
3x 3x O NN ROOT-S-VP-NP-PP-NP-NP-NN NONE NONE 0.14 on_haemodialysis_3x/_week. week /week Hemodialysis Drug_Administration_via_Hemodialysis NONE Drug_Administration_via_Hemodialysis 0.4 0.0 Appointment/Procedure_Description
/ / O : ROOT-S-VP-NP-PP-NP-PRN-: NONE NONE 0.14 on_haemodialysis_3x/_week. week /week Hemodialysis Drug_Administration_via_Hemodialysis NONE Drug_Administration_via_Hemodialysis 0.4 0.0 Appointment/Procedure_Description
week week DURATION NN ROOT-S-VP-NP-PP-NP-PRN-NP-NN NONE NONE 0.14 on_haemodialysis_3x/_week. week /week Hemodialysis Drug_Administration_via_Hemodialysis NONE Drug_Administration_via_Hemodialysis 0.4 0.0 Appointment/Procedure_Description
. . O . ROOT-S-. NONE NONE 1.0 on_haemodialysis_3x/_week. week /week Hemodialysis Drug_Administration_via_Hemodialysis NONE Drug_Administration_via_Hemodialysis 0.4 0.0 NA

he he O PRP ROOT-S-NP-PRP NONE NONE 0.71 he NONE NONE NONE NONE NONE NONE 0.4 0.0 PatientIntroduction_Gender
's be O VBZ ROOT-S-VP-VP-VBZ NONE NONE 0.14 's NONE NONE NONE NONE NONE NONE 0.4 0.0 NA
got get O VBN ROOT-S-VP-VP-VP-VBN NONE NONE 0.14 got_history Recording_of_previous_events_(discipline) Historical_aspects_qualifier History_of_present_illness Medical_History Concept_History Medical_History 0.4 0.0 NA
history history O NN ROOT-S-VP-VP-VP-NP-NP-NN NONE NONE 0.14 got_history Recording_of_previous_events_(discipline) Historical_aspects_qualifier History_of_present_illness Medical_History Concept_History Medical_History 0.4 0.0 NA
of of O IN ROOT-S-VP-VP-VP-NP-PP-IN NONE NONE 0.29 of_HTN, Hypertensive_disease NONE NONE NONE NONE Hypertensive_disease 0.5 0.0 NA
HTN htn O NN ROOT-S-VP-VP-VP-NP-PP-NP-NP-NN NONE NONE 0.14 of_HTN, Hypertensive_disease NONE NONE NONE NONE Hypertensive_disease 0.5 0.0 PatientIntroduction_ChronicCondition
, , O , ROOT-S-VP-VP-VP-NP-PP-NP-, NONE NONE 0.86 of_HTN, Hypertensive_disease NONE NONE NONE NONE Hypertensive_disease 0.5 0.0 NA
diabetes diabetes O NN ROOT-S-VP-VP-VP-NP-PP-NP-NP-NN NONE NONE 0.14 diabetes Diabetes Diabetes_Mellitus DIABETIC NONE NONE Diabetes 0.5 0.5 PatientIntroduction_ChronicCondition
and and O CC ROOT-S-VP-CC NONE NONE 0.71 and NONE NONE NONE NONE NONE NONE 0.5 0.0 NA
failed fail O VBD ROOT-S-VP-VP-VBD NONE NONE 0.14 failed_renal_transplant. Kidney Kidney_Transplantation Transplantation Transplanted_tissue Failed_renal_transplant Failed 0.5 0.0 PatientIntroduction_ChronicCondition
renal renal O JJ ROOT-S-VP-VP-NP-JJ NONE NONE 0.14 failed_renal_transplant. Kidney Kidney_Transplantation Transplantation Transplanted_tissue Failed_renal_transplant Failed 0.5 0.5 PatientIntroduction_ChronicCondition
transplant transplant O NN ROOT-S-VP-VP-NP-NN NONE NONE 0.14 failed_renal_transplant. Kidney Kidney_Transplantation Transplantation Transplanted_tissue Failed_renal_transplant Failed 0.5 0.0 PatientIntroduction_ChronicCondition
. . O . ROOT-S-. NONE NONE 1.0 failed_renal_transplant. Kidney Kidney_Transplantation Transplantation Transplanted_tissue Failed_renal_transplant Failed 0.5 0.0 NA

scheduled schedule O VBN ROOT-S-VP-VBN NONE NONE 0.14 scheduled Schedule_(document_type) Scheduled_-_procedure_status Scheduled_-_priority Scheduling_(procedure) HL7_Committee_ID_In_RIM_-_Scheduling Scheduled_-_procedure_status 0.6 0.0 NA
for for O IN ROOT-S-VP-PP-IN NONE NONE 0.29 for_dialysis_today. Today Today_(temporal_qualifier) Physical_Dialysis Dialysis_procedure Renal_dialysis Dialysis_procedure 0.6 0.0 NA
dialysis dialysis O NN ROOT-S-VP-PP-NP-NN NONE NONE 0.14 for_dialysis_today. Today Today_(temporal_qualifier) Physical_Dialysis Dialysis_procedure Renal_dialysis Dialysis_procedure 0.6 0.0 Appointment/Procedure_Description
today today DATE NN ROOT-S-VP-NP-TMP-NN NONE NONE 0.14 for_dialysis_today. Today Today_(temporal_qualifier) Physical_Dialysis Dialysis_procedure Renal_dialysis Dialysis_procedure 0.6 0.0 Appointment/Procedure_Day
. . O . ROOT-S-. NONE NONE 1.0 for_dialysis_today. Today Today_(temporal_qualifier) Physical_Dialysis Dialysis_procedure Renal_dialysis Dialysis_procedure 0.6 0.0 NA

he he O PRP ROOT-S-NP-PRP NONE NONE 0.71 he NONE NONE NONE NONE NONE NONE 0.6 0.0 PatientIntroduction_Gender
is be O VBZ ROOT-S-VP-VBZ NONE NONE 0.86 is NONE NONE NONE NONE NONE NONE 0.6 0.0 NA
also also O RB ROOT-S-VP-ADVP-RB NONE NONE 0.29 also NONE NONE NONE NONE NONE NONE 0.6 0.0 NA
for for O IN ROOT-S-VP-SBAR-IN NONE NONE 0.29 for_ivabs_today. Today Today_(temporal_qualifier) NONE NONE NONE Today_(temporal_qualifier) 0.6 0.0 NA
ivabs ivab O NNS ROOT-S-VP-SBAR-S-NP-NNS NONE NONE 0.14 for_ivabs_today. Today Today_(temporal_qualifier) NONE NONE NONE Today_(temporal_qualifier) 0.6 0.0 Medication_Medicine
today.he today.he O NN ROOT-S-VP-SBAR-S-NP-NN NONE NONE 0.14 NONE NONE NONE NONE NONE NONE NONE 0.7 0.0 NA
is be O VBZ ROOT-S-VP-VBZ NONE NONE 0.86 is NONE NONE NONE NONE NONE NONE 0.7 0.0 NA
on on O IN ROOT-S-VP-SBAR-S-VP-UCP-PP-IN NONE NONE 0.57 on_strict_1liter_fluid_restriction, Fluid_restriction Restricted Body_Fluids Liquid_substance Fluid_behavior Fluid_behavior 0.7 0.0 NA
strict strict O JJ ROOT-S-VP-SBAR-S-VP-UCP-PP-NP-NP-JJ NONE NONE 0.29 on_strict_1liter_fluid_restriction, Fluid_restriction Restricted Body_Fluids Liquid_substance Fluid_behavior Fluid_behavior 0.7 0.0 MyShift_Input/Diet
1liter 1liter O JJ ROOT-S-VP-SBAR-S-VP-UCP-PP-NP-NP-JJ NONE NONE 0.14 on_strict_1liter_fluid_restriction, Fluid_restriction Restricted Body_Fluids Liquid_substance Fluid_behavior Fluid_behavior 0.7 0.0 MyShift_Input/Diet
fluid fluid O NN ROOT-S-VP-SBAR-S-VP-UCP-PP-NP-NP-NN NONE NONE 0.43 on_strict_1liter_fluid_restriction, Fluid_restriction Restricted Body_Fluids Liquid_substance Fluid_behavior Fluid_behavior 0.7 0.0 MyShift_Input/Diet
restriction restriction O NN ROOT-S-VP-SBAR-S-VP-UCP-PP-NP-NP-NN NONE NONE 0.14 on_strict_1liter_fluid_restriction, Fluid_restriction Restricted Body_Fluids Liquid_substance Fluid_behavior Fluid_behavior 0.7 0.0 MyShift_Input/Diet
, , O , ROOT-S-VP-SBAR-S-VP-UCP-PP-NP-, NONE NONE 0.86 on_strict_1liter_fluid_restriction, Fluid_restriction Restricted Body_Fluids Liquid_substance Fluid_behavior Fluid_behavior 0.7 0.0 NA
on on O IN ROOT-S-VP-SBAR-S-VP-UCP-PP-IN NONE NONE 0.57 on_daily_weight Body_Weight Weight Daily Weighing_patient Importance_Weight Daily 0.7 0.0 NA
daily daily SET JJ ROOT-S-VP-SBAR-S-VP-UCP-PP-NP-PP-NP-JJ NONE NONE 0.14 on_daily_weight Body_Weight Weight Daily Weighing_patient Importance_Weight Daily 0.8 0.0 MyShift_OtherObservation
weight weight O NN ROOT-S-VP-SBAR-S-VP-UCP-PP-NP-PP-NP-NN NONE NONE 0.14 on_daily_weight Body_Weight Weight Daily Weighing_patient Importance_Weight Daily 0.8 0.5 MyShift_OtherObservation
and and O CC ROOT-S-VP-SBAR-S-VP-UCP-CC NONE NONE 0.71 and NONE NONE NONE NONE NONE NONE 0.8 0.0 NA
lying lie O VBG ROOT-S-VP-SBAR-S-VP-UCP-S-VP-VBG NONE NONE 0.14 lying Supine_Position Telling_untruths NONE NONE NONE Supine_Position 0.8 0.0 MyShift_OtherObservation
and and O CC ROOT-S-VP-SBAR-S-VP-UCP-CC NONE NONE 0.71 and NONE NONE NONE NONE NONE NONE 0.8 0.0 MyShift_OtherObservation
standing stand O VBG ROOT-S-VP-SBAR-S-VP-UCP-S-VP-VBG NONE NONE 0.14 standing_blood_pressures. Blood In_Blood Pressure-_physical_agent peripheral_blood Pressure_(finding) Standing_position 0.8 0.0 MyShift_OtherObservation
blood blood O NN ROOT-S-VP-SBAR-S-VP-UCP-S-VP-NP-NN NONE NONE 0.14 standing_blood_pressures. Blood In_Blood Pressure-_physical_agent peripheral_blood Pressure_(finding) Standing_position 0.8 0.5 MyShift_OtherObservation
pressures pressure O NNS ROOT-S-VP-SBAR-S-VP-UCP-S-VP-NP-NNS NONE NONE 0.14 standing_blood_pressures. Blood In_Blood Pressure-_physical_agent peripheral_blood Pressure_(finding) Standing_position 0.8 0.0 MyShift_OtherObservation
. . O . ROOT-S-. NONE NONE 1.0 standing_blood_pressures. Blood In_Blood Pressure-_physical_agent peripheral_blood Pressure_(finding) Standing_position 0.8 0.0 NA

he he O PRP ROOT-S-NP-PRP NONE NONE 0.71 he NONE NONE NONE NONE NONE NONE 0.8 0.0 PatientIntroduction_Gender
is be O VBZ ROOT-S-VP-VBZ NONE NONE 0.86 is NONE NONE NONE NONE NONE NONE 0.9 0.0 NA
also also O RB ROOT-S-VP-ADVP-RB NONE NONE 0.29 also NONE NONE NONE NONE NONE NONE 0.9 0.0 NA
on on O IN ROOT-S-VP-PP-IN NONE NONE 0.57 on_strict_Fluid_balance_chart. Charts_(device) Charts_(publication) Fluid_Balance Body_Fluids Equilibrium Fluid_behavior 0.9 0.0 NA
strict strict O JJ ROOT-S-VP-PP-NP-JJ NONE NONE 0.29 on_strict_Fluid_balance_chart. Charts_(device) Charts_(publication) Fluid_Balance Body_Fluids Equilibrium Fluid_behavior 0.9 0.0 MyShift_OtherObservation
Fluid fluid O NN ROOT-S-VP-PP-NP-NN NONE NONE 0.43 on_strict_Fluid_balance_chart. Charts_(device) Charts_(publication) Fluid_Balance Body_Fluids Equilibrium Fluid_behavior 0.9 0.0 MyShift_OtherObservation
balance balance O NN ROOT-S-VP-PP-NP-NN NONE NONE 0.14 on_strict_Fluid_balance_chart. Charts_(device) Charts_(publication) Fluid_Balance Body_Fluids Equilibrium Fluid_behavior 0.9 0.5 MyShift_OtherObservation
chart chart O NN ROOT-S-VP-PP-NP-NN NONE NONE 0.14 on_strict_Fluid_balance_chart. Charts_(device) Charts_(publication) Fluid_Balance Body_Fluids Equilibrium Fluid_behavior 0.9 0.0 MyShift_OtherObservation
. . O . ROOT-S-. NONE NONE 1.0 on_strict_Fluid_balance_chart. Charts_(device) Charts_(publication) Fluid_Balance Body_Fluids Equilibrium Fluid_behavior 0.9 0.0 NA

he he O PRP ROOT-S-NP-PRP NONE NONE 0.71 he NONE NONE NONE NONE NONE NONE 0.9 0.0 PatientIntroduction_Gender
is be O VBZ ROOT-S-VP-VBZ NONE NONE 0.86 is NONE NONE NONE NONE NONE NONE 0.9 0.0 NA
self self O NN ROOT-S-VP-NP-NN NONE NONE 0.14 self_caring Caring care_activity NONE NONE NONE Caring 1.0 0.0 MyShift_ActivitiesOfDailyLiving
caring caring O NN ROOT-S-VP-NP-NN NONE NONE 0.14 self_caring Caring care_activity NONE NONE NONE Caring 1.0 0.0 MyShift_ActivitiesOfDailyLiving
and and O CC ROOT-S-VP-NP-CC NONE NONE 0.71 and NONE NONE NONE NONE NONE NONE 1.0 0.0 NA
ambulant ambulant O NN ROOT-S-VP-NP-NN NONE NONE 0.14 ambulant. Ambulation NONE NONE NONE NONE Ambulation 1.0 0.0 MyShift_ActivitiesOfDailyLiving
. . O . ROOT-S-. NONE NONE 1.0 ambulant. Ambulation NONE NONE NONE NONE Ambulation 1.0 0.0 NA
