# Supplementary material for: Adapting State-of-the-Art Deep Language Models to Clinical Information Extraction Systems: Potentials, Challenges, and Solutions
Source: JMIR Med Inform. 2019 Apr 25;7(2):e11499. doi: 10.2196/11499 (PMC6658232; doi:10.2196/11499)
Supplement: Multimedia Appendix 2 [file medinform_v7i2e11499_app2.zip › CRF/304.xml.data]

304 304 NUMBER CD ROOT-S-S-LST-CD NONE NONE 0.33 304 NONE NONE NONE NONE NONE NONE 0.0 0.0 NA
-RRB- -rrb- O -RRB- ROOT-S-S-LST--RRB- NONE NONE 0.33 ) NONE NONE NONE NONE NONE NONE 0.1 0.0 NA
in in O IN ROOT-S-S-SBAR-IN NONE NONE 0.67 in_room_4 Present Within Room NONE NONE Present 0.1 0.0 NA
room room O NN ROOT-S-S-SBAR-S-NP-NN NONE NONE 0.33 in_room_4 Present Within Room NONE NONE Present 0.1 0.0 PatientIntroduction_CurrentRoom
4 4 NUMBER CD ROOT-S-S-SBAR-S-NP-CD NONE NONE 0.33 in_room_4 Present Within Room NONE NONE Present 0.2 0.0 PatientIntroduction_CurrentRoom
is be O VBZ ROOT-S-S-SBAR-S-VP-VBZ NONE NONE 0.33 is NONE NONE NONE NONE NONE NONE 0.2 0.0 NA
Rabia Rabia PERSON NNP ROOT-S-S-SBAR-S-VP-NP-NNP NONE NONE 0.33 Rabia_Kumru, NONE NONE NONE NONE NONE NONE 0.2 0.0 PatientIntroduction_GivenNames/Initials
Kumru Kumru PERSON NNP ROOT-S-S-SBAR-S-VP-NP-NNP NONE NONE 0.33 Rabia_Kumru, NONE NONE NONE NONE NONE NONE 0.3 0.0 PatientIntroduction_Lastname
, , O , ROOT-S-S-, NONE NONE 1.0 Rabia_Kumru, NONE NONE NONE NONE NONE NONE 0.3 0.0 NA
21 21 DURATION CD ROOT-S-S-NP-NP-ADJP-NP-CD NONE NONE 0.33 21_yrs_old_female Female Woman Females Female,_Self-Report Female_Phenotype Old 0.3 0.0 PatientIntroduction_Ageinyears
yrs yr DURATION NNS ROOT-S-S-NP-NP-ADJP-NP-NNS NONE NONE 0.33 21_yrs_old_female Female Woman Females Female,_Self-Report Female_Phenotype Old 0.4 0.0 PatientIntroduction_Ageinyears
old old DURATION JJ ROOT-S-S-NP-NP-ADJP-JJ NONE NONE 0.33 21_yrs_old_female Female Woman Females Female,_Self-Report Female_Phenotype Old 0.4 0.0 PatientIntroduction_Ageinyears
female female O NN ROOT-S-S-NP-NP-NN NONE NONE 0.33 21_yrs_old_female Female Woman Females Female,_Self-Report Female_Phenotype Old 0.4 0.5 PatientIntroduction_Gender
under under O IN ROOT-S-S-NP-PP-IN NONE NONE 0.33 under_Dr_Garcia Garcia_serotype Garcia_<plant> Physicians Delayed_Release_Dosage_Form Doctor_-_Title Doctor_-_Title 0.5 0.0 NA
Dr Dr O NNP ROOT-S-S-NP-PP-NP-NNP NONE NONE 0.33 under_Dr_Garcia Garcia_serotype Garcia_<plant> Physicians Delayed_Release_Dosage_Form Doctor_-_Title Doctor_-_Title 0.5 0.0 PatientIntroduction_UnderDr_Lastname
Garcia Garcia PERSON NNP ROOT-S-S-NP-PP-NP-NNP NONE NONE 0.33 under_Dr_Garcia Garcia_serotype Garcia_<plant> Physicians Delayed_Release_Dosage_Form Doctor_-_Title Doctor_-_Title 0.5 0.0 PatientIntroduction_UnderDr_Lastname
came come O VBD ROOT-S-S-VP-VBD NONE NONE 0.33 came NONE NONE NONE NONE NONE NONE 0.6 0.0 NA
in in O IN ROOT-S-S-SBAR-IN NONE NONE 0.67 in NONE NONE NONE NONE NONE NONE 0.6 0.0 NA
with with O IN ROOT-S-S-VP-PP-PP-IN NONE NONE 0.33 with_AMI, NONE NONE NONE NONE NONE NONE 0.6 0.0 NA
AMI AMI ORGANIZATION NNP ROOT-S-S-VP-PP-PP-NP-NNP NONE NONE 0.33 with_AMI, NONE NONE NONE NONE NONE NONE 0.7 0.0 PatientIntroduction_Disease/ProblemHistory
, , O , ROOT-S-S-, NONE NONE 1.0 with_AMI, NONE NONE NONE NONE NONE NONE 0.7 0.0 NA
on on O IN ROOT-S-S-VP-PP-IN NONE NONE 0.33 on_ongoing_monitoring, Preventive_monitoring Clinical_Trials,_Monitoring Continuous NONE NONE Continuous 0.7 0.0 NA
ongoing ongoing O JJ ROOT-S-S-VP-PP-NP-JJ NONE NONE 0.33 on_ongoing_monitoring, Preventive_monitoring Clinical_Trials,_Monitoring Continuous NONE NONE Continuous 0.8 0.0 MyShift_OtherObservation
monitoring monitoring O NN ROOT-S-S-VP-PP-NP-NN NONE NONE 0.33 on_ongoing_monitoring, Preventive_monitoring Clinical_Trials,_Monitoring Continuous NONE NONE Continuous 0.8 0.0 MyShift_OtherObservation
, , O , ROOT-S-S-, NONE NONE 1.0 on_ongoing_monitoring, Preventive_monitoring Clinical_Trials,_Monitoring Continuous NONE NONE Continuous 0.8 0.0 NA
and and O CC ROOT-S-CC NONE NONE 0.33 and NONE NONE NONE NONE NONE NONE 0.9 0.0 NA
nothings nothing O NNS ROOT-S-S-NP-NNS NONE NONE 0.33 nothings Nothing NONE NONE NONE NONE Nothing 0.9 0.0 MyShift_Status
changed.same changed.same O VBP ROOT-S-S-VP-VBP NONE NONE 0.33 changed.same_plan. Infantile_Neuroaxonal_Dystrophy Planned Changing Changed_status Same Changed_status 0.9 0.0 NA
plan plan O NN ROOT-S-S-VP-NP-NN NONE NONE 0.33 changed.same_plan. Infantile_Neuroaxonal_Dystrophy Planned Changing Changed_status Same Changed_status 1.0 0.0 MyShift_Status
. . O . ROOT-S-. NONE NONE 0.33 changed.same_plan. Infantile_Neuroaxonal_Dystrophy Planned Changing Changed_status Same Changed_status 1.0 0.0 NA
