# Supplementary material for: Adapting State-of-the-Art Deep Language Models to Clinical Information Extraction Systems: Potentials, Challenges, and Solutions
Source: JMIR Med Inform. 2019 Apr 25;7(2):e11499. doi: 10.2196/11499 (PMC6658232; doi:10.2196/11499)
Supplement: Multimedia Appendix 2 [file medinform_v7i2e11499_app2.zip › CRF/393.xml.data]

In in O IN ROOT-SINV-S-PP-IN NONE NONE 0.67 In_bed_4 Beds NONE NONE NONE NONE Beds 0.0 0.0 NA
bed bed O NN ROOT-SINV-S-PP-NP-NN NONE NONE 0.33 In_bed_4 Beds NONE NONE NONE NONE Beds 0.1 0.0 PatientIntroduction_CurrentBed
4 4 NUMBER CD ROOT-SINV-S-NP-CD NONE NONE 0.33 In_bed_4 Beds NONE NONE NONE NONE Beds 0.1 0.0 PatientIntroduction_CurrentBed
is be O VBZ ROOT-SINV-S-VP-VBZ NONE NONE 0.33 is NONE NONE NONE NONE NONE NONE 0.1 0.0 NA
Thomas Thomas PERSON NNP ROOT-SINV-S-VP-NP-NP-NNP NONE NONE 0.33 Thomas_Yang, yang NONE NONE NONE NONE yang 0.1 0.0 PatientIntroduction_GivenNames/Initials
Yang Yang PERSON NNP ROOT-SINV-S-VP-NP-NP-NNP NONE NONE 0.33 Thomas_Yang, yang NONE NONE NONE NONE yang 0.2 0.0 PatientIntroduction_Lastname
, , O , ROOT-SINV-S-VP-NP-, NONE NONE 0.33 Thomas_Yang, yang NONE NONE NONE NONE yang 0.2 0.0 NA
47 47 DURATION CD ROOT-SINV-S-VP-NP-ADJP-NP-CD NONE NONE 0.33 47_yrs_old Old NONE NONE NONE NONE Old 0.2 0.0 PatientIntroduction_Ageinyears
yrs yr DURATION NNS ROOT-SINV-S-VP-NP-ADJP-NP-NNS NONE NONE 0.33 47_yrs_old Old NONE NONE NONE NONE Old 0.3 0.0 PatientIntroduction_Ageinyears
old old DURATION JJ ROOT-SINV-S-VP-NP-ADJP-JJ NONE NONE 0.33 47_yrs_old Old NONE NONE NONE NONE Old 0.3 0.0 PatientIntroduction_Ageinyears
under under O IN ROOT-SINV-S-VP-PP-IN NONE NONE 0.33 under_dr_Liu Physicians Delayed_Release_Dosage_Form Doctor_-_Title NONE NONE Physicians 0.3 0.0 NA
dr dr O NNP ROOT-SINV-S-VP-PP-NP-NNP NONE NONE 0.33 under_dr_Liu Physicians Delayed_Release_Dosage_Form Doctor_-_Title NONE NONE Physicians 0.3 0.0 PatientIntroduction_UnderDr_Lastname
Liu Liu PERSON NNP ROOT-SINV-S-VP-PP-NP-NNP NONE NONE 0.33 under_dr_Liu Physicians Delayed_Release_Dosage_Form Doctor_-_Title NONE NONE Physicians 0.4 0.0 PatientIntroduction_UnderDr_Lastname
came come O VBD ROOT-SINV-VP-VBD NONE NONE 0.33 came NONE NONE NONE NONE NONE NONE 0.4 0.0 NA
in in O IN ROOT-SINV-S-PP-IN NONE NONE 0.67 in NONE NONE NONE NONE NONE NONE 0.4 0.0 NA
with with O IN ROOT-SINV-VP-PP-IN NONE NONE 0.33 with_pulmonary_fibrosis.still_coughing.still Pulmonary_Fibrosis Coughing Fibrosis Lung Pulmonary:-:Point_in_time:^Patient:- Pulmonary_(qualifier_value) 0.4 0.0 NA
pulmonary pulmonary O JJ ROOT-SINV-VP-PP-NP-NP-JJ NONE NONE 0.33 with_pulmonary_fibrosis.still_coughing.still Pulmonary_Fibrosis Coughing Fibrosis Lung Pulmonary:-:Point_in_time:^Patient:- Pulmonary_(qualifier_value) 0.5 0.0 PatientIntroduction_Disease/ProblemHistory
fibrosis.still fibrosis.still O NN ROOT-SINV-VP-PP-NP-NP-NN NONE NONE 0.33 with_pulmonary_fibrosis.still_coughing.still Pulmonary_Fibrosis Coughing Fibrosis Lung Pulmonary:-:Point_in_time:^Patient:- Pulmonary_(qualifier_value) 0.5 0.0 NA
coughing.still coughing.still O NN ROOT-SINV-VP-PP-NP-NP-NN NONE NONE 0.33 with_pulmonary_fibrosis.still_coughing.still Pulmonary_Fibrosis Coughing Fibrosis Lung Pulmonary:-:Point_in_time:^Patient:- Pulmonary_(qualifier_value) 0.5 0.0 NA
on on O IN ROOT-SINV-VP-PP-NP-PP-IN NONE NONE 0.33 on_prednisolone. prednisolone Sterane Meticortelone Hydeltra NONE prednisolone 0.6 0.0 Medication_Status
prednisolone.on prednisolone.on O JJ ROOT-SINV-VP-PP-NP-PP-NP-JJ NONE NONE 0.33 NONE NONE NONE NONE NONE NONE NONE 0.6 0.0 NA
oxygen oxygen O NN ROOT-SINV-VP-PP-NP-PP-NP-NN NONE NONE 0.33 on_oxygen_2_l_prn. Oxygen_2_% Oxygen NONE NONE NONE Oxygen_2_% 0.6 0.5 Medication_Medicine
2 2 NUMBER CD ROOT-SINV-NP-CD NONE NONE 0.33 on_oxygen_2_l_prn. Oxygen_2_% Oxygen NONE NONE NONE Oxygen_2_% 0.6 0.0 Medication_Medicine
l l O NN ROOT-SINV-NP-NN NONE NONE 0.33 on_oxygen_2_l_prn. Oxygen_2_% Oxygen NONE NONE NONE Oxygen_2_% 0.7 0.0 Medication_Medicine
prn prn O NN ROOT-SINV-NP-NN NONE NONE 0.33 on_oxygen_2_l_prn. Oxygen_2_% Oxygen NONE NONE NONE Oxygen_2_% 0.7 0.0 Medication_Medicine
. . O . ROOT-SINV-. NONE NONE 1.0 on_oxygen_2_l_prn. Oxygen_2_% Oxygen NONE NONE NONE Oxygen_2_% 0.7 0.0 NA

self self O NN ROOT-NP-NP-NN NONE NONE 0.33 self_caring Caring care_activity NONE NONE NONE Caring 0.8 0.0 MyShift_ActivitiesOfDailyLiving
caring caring O NN ROOT-NP-NP-NN NONE NONE 0.33 self_caring Caring care_activity NONE NONE NONE Caring 0.8 0.0 MyShift_ActivitiesOfDailyLiving
and and O CC ROOT-NP-NP-CC NONE NONE 0.33 and NONE NONE NONE NONE NONE NONE 0.8 0.0 NA
ambulant ambulant O NN ROOT-NP-NP-NN NONE NONE 0.33 ambulant_. Ambulation NONE NONE NONE NONE Ambulation 0.8 0.0 MyShift_ActivitiesOfDailyLiving
. . O . ROOT-NP-. NONE NONE 1.0 ambulant_. Ambulation NONE NONE NONE NONE Ambulation 0.9 0.0 NA

for for O IN ROOT-FRAG-PP-IN NONE NONE 0.33 for_query_discharge_tom. PRPF6_gene Body_Fluid_Discharge Patient_Discharge Question_(inquiry) Discharge,_body_substance Question_(inquiry) 0.9 0.0 Future_Discharge/TransferPlan
query query O NN ROOT-FRAG-PP-NP-NN NONE NONE 0.33 for_query_discharge_tom. PRPF6_gene Body_Fluid_Discharge Patient_Discharge Question_(inquiry) Discharge,_body_substance Question_(inquiry) 0.9 0.0 Future_Discharge/TransferPlan
discharge discharge O NN ROOT-FRAG-PP-NP-NN NONE NONE 0.33 for_query_discharge_tom. PRPF6_gene Body_Fluid_Discharge Patient_Discharge Question_(inquiry) Discharge,_body_substance Question_(inquiry) 0.9 0.0 Future_Discharge/TransferPlan
tom tom O NN ROOT-FRAG-PP-NP-NN NONE NONE 0.33 for_query_discharge_tom. PRPF6_gene Body_Fluid_Discharge Patient_Discharge Question_(inquiry) Discharge,_body_substance Question_(inquiry) 1.0 0.0 Future_Discharge/TransferPlan
. . O . ROOT-FRAG-. NONE NONE 1.0 for_query_discharge_tom. PRPF6_gene Body_Fluid_Discharge Patient_Discharge Question_(inquiry) Discharge,_body_substance Question_(inquiry) 1.0 0.0 NA
