# Supplementary material for: Adapting State-of-the-Art Deep Language Models to Clinical Information Extraction Systems: Potentials, Challenges, and Solutions
Source: JMIR Med Inform. 2019 Apr 25;7(2):e11499. doi: 10.2196/11499 (PMC6658232; doi:10.2196/11499)
Supplement: Multimedia Appendix 2 [file medinform_v7i2e11499_app2.zip › CRF/362.xml.data]

In in O IN ROOT-S-S-PP-IN NONE NONE 0.33 In_bed_5_room_1 Beds Room NONE NONE NONE Beds 0.0 0.0 NA
bed bed O NN ROOT-S-S-PP-NP-NN NONE NONE 0.17 In_bed_5_room_1 Beds Room NONE NONE NONE Beds 0.0 0.0 PatientIntroduction_CurrentBed
5 5 NUMBER CD ROOT-S-S-PP-NP-CD NONE NONE 0.17 In_bed_5_room_1 Beds Room NONE NONE NONE Beds 0.0 0.0 PatientIntroduction_CurrentBed
room room O NN ROOT-S-S-NP-NN NONE NONE 0.17 In_bed_5_room_1 Beds Room NONE NONE NONE Beds 0.1 0.0 PatientIntroduction_CurrentRoom
1 1 NUMBER CD ROOT-S-S-NP-CD NONE NONE 0.17 In_bed_5_room_1 Beds Room NONE NONE NONE Beds 0.1 0.0 PatientIntroduction_CurrentRoom
is be O VBZ ROOT-S-S-VP-VBZ NONE NONE 0.33 is NONE NONE NONE NONE NONE NONE 0.1 0.0 NA
Duane Duane PERSON NNP ROOT-S-S-VP-NP-NP-NNP NONE NONE 0.17 Duane_Allan, NONE NONE NONE NONE NONE NONE 0.1 0.0 PatientIntroduction_GivenNames/Initials
Allan Allan PERSON NNP ROOT-S-S-VP-NP-NP-NNP NONE NONE 0.17 Duane_Allan, NONE NONE NONE NONE NONE NONE 0.1 0.0 PatientIntroduction_Lastname
, , O , ROOT-S-S-VP-NP-, NONE NONE 1.0 Duane_Allan, NONE NONE NONE NONE NONE NONE 0.1 0.0 NA
53 53 DURATION CD ROOT-S-S-VP-NP-ADJP-NP-CD NONE NONE 0.17 53_yrs_old Old NONE NONE NONE NONE Old 0.1 0.0 PatientIntroduction_Ageinyears
yrs yr DURATION NNS ROOT-S-S-VP-NP-ADJP-NP-NNS NONE NONE 0.17 53_yrs_old Old NONE NONE NONE NONE Old 0.2 0.0 PatientIntroduction_Ageinyears
old old DURATION JJ ROOT-S-S-VP-NP-ADJP-JJ NONE NONE 0.17 53_yrs_old Old NONE NONE NONE NONE Old 0.2 0.0 PatientIntroduction_Ageinyears
under under O IN ROOT-S-S-VP-NP-ADJP-PP-IN NONE NONE 0.17 under_Dr_Martin, Physicians Delayed_Release_Dosage_Form Doctor_-_Title NONE NONE Physicians 0.2 0.0 NA
Dr Dr O NNP ROOT-S-S-VP-NP-ADJP-PP-NP-NNP NONE NONE 0.17 under_Dr_Martin, Physicians Delayed_Release_Dosage_Form Doctor_-_Title NONE NONE Physicians 0.2 0.0 PatientIntroduction_UnderDr_Lastname
Martin Martin PERSON NNP ROOT-S-S-VP-NP-ADJP-PP-NP-NNP NONE NONE 0.17 under_Dr_Martin, Physicians Delayed_Release_Dosage_Form Doctor_-_Title NONE NONE Physicians 0.2 0.0 PatientIntroduction_UnderDr_Lastname
, , O , ROOT-S-S-VP-NP-, NONE NONE 1.0 under_Dr_Martin, Physicians Delayed_Release_Dosage_Form Doctor_-_Title NONE NONE Physicians 0.2 0.0 NA
came come O VBD ROOT-S-S-VP-NP-SBAR-S-VP-VBD NONE NONE 0.17 came NONE NONE NONE NONE NONE NONE 0.2 0.0 NA
in in O IN ROOT-S-S-PP-IN NONE NONE 0.33 in NONE NONE NONE NONE NONE NONE 0.2 0.0 NA
with with O IN ROOT-S-S-VP-NP-SBAR-S-VP-PP-PP-IN NONE NONE 0.67 with NONE NONE NONE NONE NONE NONE 0.3 0.0 NA
with with O IN ROOT-S-S-VP-NP-SBAR-S-VP-PP-PP-IN NONE NONE 0.67 with_Cancer Malignant_Neoplasms Cancer_Genus Primary_malignant_neoplasm NONE NONE Malignant_Neoplasms 0.3 0.0 NA
Cancer cancer O NN ROOT-S-S-VP-NP-SBAR-S-VP-PP-PP-PP-NP-NP-NN NONE NONE 0.17 with_Cancer Malignant_Neoplasms Cancer_Genus Primary_malignant_neoplasm NONE NONE Malignant_Neoplasms 0.3 0.0 PatientIntroduction_Disease/ProblemHistory
of of O IN ROOT-S-S-VP-NP-SBAR-S-VP-PP-PP-PP-NP-PP-IN NONE NONE 0.17 of_the_kidneys, Kidney Both_kidneys Entire_kidney Nephritis NONE Kidney 0.3 0.0 PatientIntroduction_Disease/ProblemHistory
the the O DT ROOT-S-S-VP-NP-SBAR-S-VP-PP-PP-PP-NP-PP-NP-DT NONE NONE 0.33 of_the_kidneys, Kidney Both_kidneys Entire_kidney Nephritis NONE Kidney 0.3 0.0 PatientIntroduction_Disease/ProblemHistory
kidneys kidney O NNS ROOT-S-S-VP-NP-SBAR-S-VP-PP-PP-PP-NP-PP-NP-NNS NONE NONE 0.17 of_the_kidneys, Kidney Both_kidneys Entire_kidney Nephritis NONE Kidney 0.3 0.0 PatientIntroduction_Disease/ProblemHistory
, , O , ROOT-S-S-VP-NP-, NONE NONE 1.0 of_the_kidneys, Kidney Both_kidneys Entire_kidney Nephritis NONE Kidney 0.3 0.0 NA
she she O PRP ROOT-S-NP-PRP NONE NONE 0.17 she NONE NONE NONE NONE NONE NONE 0.4 0.0 PatientIntroduction_Gender
is be O VBZ ROOT-S-S-VP-VBZ NONE NONE 0.33 is NONE NONE NONE NONE NONE NONE 0.4 0.0 NA
stable stable O JJ ROOT-S-VP-ADJP-JJ NONE NONE 0.17 stable, Stable_status Patient_Condition_Code_-_Stable NONE NONE NONE Stable_status 0.4 0.0 MyShift_Status
, , O , ROOT-S-S-VP-NP-, NONE NONE 1.0 stable, Stable_status Patient_Condition_Code_-_Stable NONE NONE NONE Stable_status 0.4 0.0 NA
self self O NN ROOT-S-VP-NP-NP-NN NONE NONE 0.17 self_caring Caring care_activity NONE NONE NONE Caring 0.4 0.0 MyShift_ActivitiesOfDailyLiving
caring caring O NN ROOT-S-VP-NP-NP-NN NONE NONE 0.17 self_caring Caring care_activity NONE NONE NONE Caring 0.4 0.0 MyShift_ActivitiesOfDailyLiving
and and O CC ROOT-S-VP-NP-NP-CC NONE NONE 0.33 and NONE NONE NONE NONE NONE NONE 0.4 0.0 NA
ambulant ambulant O NN ROOT-S-VP-NP-NP-NN NONE NONE 0.17 ambulant, Ambulation NONE NONE NONE NONE Ambulation 0.5 0.0 MyShift_ActivitiesOfDailyLiving
, , O , ROOT-S-S-VP-NP-, NONE NONE 1.0 ambulant, Ambulation NONE NONE NONE NONE Ambulation 0.5 0.0 NA
with with O IN ROOT-S-S-VP-NP-SBAR-S-VP-PP-PP-IN NONE NONE 0.67 with_ongoing_oncology_review, Ongoing_review Review_[Publication_Type] Act_Class_-_review oncology_field Continuous Continuous 0.5 0.0 NA
ongoing ongoing O JJ ROOT-S-VP-NP-PP-NP-JJ NONE NONE 0.17 with_ongoing_oncology_review, Ongoing_review Review_[Publication_Type] Act_Class_-_review oncology_field Continuous Continuous 0.5 0.0 NA
oncology oncology O NN ROOT-S-VP-NP-PP-NP-NN NONE NONE 0.33 with_ongoing_oncology_review, Ongoing_review Review_[Publication_Type] Act_Class_-_review oncology_field Continuous Continuous 0.5 0.0 Appointment/Procedure_Description
review review O NN ROOT-S-VP-NP-PP-NP-NN NONE NONE 0.5 with_ongoing_oncology_review, Ongoing_review Review_[Publication_Type] Act_Class_-_review oncology_field Continuous Continuous 0.5 0.0 Appointment/Procedure_Description
, , O , ROOT-S-S-VP-NP-, NONE NONE 1.0 with_ongoing_oncology_review, Ongoing_review Review_[Publication_Type] Act_Class_-_review oncology_field Continuous Continuous 0.5 0.0 NA
for for O IN ROOT-S-VP-NP-PP-IN NONE NONE 0.33 for_follow_up_appointment Appointments Followed_by Up Follow-up_status Upward Followed_by 0.5 0.0 NA
follow follow O VB ROOT-S-VP-NP-PP-S-VP-VB NONE NONE 0.17 for_follow_up_appointment Appointments Followed_by Up Follow-up_status Upward Followed_by 0.6 0.0 Appointment/Procedure_Description
up up O RP ROOT-S-VP-NP-PP-S-VP-PRT-RP NONE NONE 0.17 for_follow_up_appointment Appointments Followed_by Up Follow-up_status Upward Followed_by 0.6 0.0 Appointment/Procedure_Description
appointment appointment O NN ROOT-S-VP-NP-PP-S-VP-NP-NP-NN NONE NONE 0.17 for_follow_up_appointment Appointments Followed_by Up Follow-up_status Upward Followed_by 0.6 0.0 Appointment/Procedure_Description
with with O IN ROOT-S-S-VP-NP-SBAR-S-VP-PP-PP-IN NONE NONE 0.67 with_oncology_outpatients._meds Outpatients oncology_field Referral_category_-_Outpatient Patient_Class_-_Outpatient Oncologic oncology_field 0.6 0.0 NA
oncology oncology O JJ ROOT-S-VP-NP-PP-NP-NN NONE NONE 0.33 with_oncology_outpatients._meds Outpatients oncology_field Referral_category_-_Outpatient Patient_Class_-_Outpatient Oncologic oncology_field 0.6 0.0 Appointment/Procedure_Ward
outpatients outpatient O NNS ROOT-S-VP-NP-PP-S-VP-NP-PP-NP-NNS NONE NONE 0.17 with_oncology_outpatients._meds Outpatients oncology_field Referral_category_-_Outpatient Patient_Class_-_Outpatient Oncologic oncology_field 0.6 0.0 Appointment/Procedure_Ward
. . O . ROOT-S-. NONE NONE 0.67 with_oncology_outpatients._meds Outpatients oncology_field Referral_category_-_Outpatient Patient_Class_-_Outpatient Oncologic oncology_field 0.6 0.0 NA

meds med O NNS ROOT-S-NP-NNS NONE NONE 0.17 with_oncology_outpatients._meds Outpatients oncology_field Referral_category_-_Outpatient Patient_Class_-_Outpatient Oncologic oncology_field 0.7 0.0 Future_Discharge/TransferPlan
are be O VBP ROOT-S-VP-VBP NONE NONE 0.17 are NONE NONE NONE NONE NONE NONE 0.7 0.0 Future_Discharge/TransferPlan
all all O DT ROOT-S-VP-ADVP-DT NONE NONE 0.17 all NONE NONE NONE NONE NONE NONE 0.7 0.0 Future_Discharge/TransferPlan
sorted sort O VBN ROOT-S-VP-VP-VBN NONE NONE 0.17 sorted Sorting_(Cognition) Sorting_-_Cell_Movement Sorting NONE NONE Sorting 0.7 0.0 Future_Discharge/TransferPlan
by by O IN ROOT-S-VP-VP-PP-IN NONE NONE 0.17 by_the_pharmacist Pharmacist NONE NONE NONE NONE Pharmacist 0.7 0.0 Future_Discharge/TransferPlan
the the O DT ROOT-S-VP-VP-PP-NP-NP-DT NONE NONE 0.33 by_the_pharmacist Pharmacist NONE NONE NONE NONE Pharmacist 0.7 0.0 Future_Discharge/TransferPlan
pharmacist pharmacist O NN ROOT-S-VP-VP-PP-NP-NP-NN NONE NONE 0.17 by_the_pharmacist Pharmacist NONE NONE NONE NONE Pharmacist 0.7 0.0 Future_Discharge/TransferPlan
for for O IN ROOT-S-VP-VP-PP-NP-PP-IN NONE NONE 0.33 for_discharge_tom._nil_other_issues Problem Issue_(document) Body_Fluid_Discharge Patient_Discharge Nil Patient_Discharge 0.8 0.0 Future_Discharge/TransferPlan
discharge discharge O NN ROOT-S-VP-VP-PP-NP-PP-NP-NN NONE NONE 0.17 for_discharge_tom._nil_other_issues Problem Issue_(document) Body_Fluid_Discharge Patient_Discharge Nil Patient_Discharge 0.8 0.0 Future_Discharge/TransferPlan
tom tom O NN ROOT-S-VP-VP-PP-NP-PP-NP-NN NONE NONE 0.17 for_discharge_tom._nil_other_issues Problem Issue_(document) Body_Fluid_Discharge Patient_Discharge Nil Patient_Discharge 0.8 0.0 Future_Discharge/TransferPlan
. . O . ROOT-S-. NONE NONE 0.67 for_discharge_tom._nil_other_issues Problem Issue_(document) Body_Fluid_Discharge Patient_Discharge Nil Patient_Discharge 0.8 0.0 NA

nil nil O NN ROOT-S-NP-NN NONE NONE 0.17 for_discharge_tom._nil_other_issues Problem Issue_(document) Body_Fluid_Discharge Patient_Discharge Nil Patient_Discharge 0.8 0.0 MyShift_Status
other other O JJ ROOT-S-NP-JJ NONE NONE 0.17 for_discharge_tom._nil_other_issues Problem Issue_(document) Body_Fluid_Discharge Patient_Discharge Nil Patient_Discharge 0.8 0.0 MyShift_Status
issues issue O NNS ROOT-S-NP-NNS NONE NONE 0.17 for_discharge_tom._nil_other_issues Problem Issue_(document) Body_Fluid_Discharge Patient_Discharge Nil Patient_Discharge 0.8 0.0 MyShift_Status
noted note O VBD ROOT-S-VP-VBD NONE NONE 0.17 noted._just Note NONE NONE NONE NONE Note 0.8 0.0 MyShift_Status
. . O . ROOT-S-. NONE NONE 0.67 noted._just Note NONE NONE NONE NONE Note 0.9 0.0 NA

just just O RB ROOT-S-VP-ADVP-RB NONE NONE 0.17 noted._just Note NONE NONE NONE NONE Note 0.9 0.0 NA
awaiting await O VBG ROOT-S-VP-VBG NONE NONE 0.17 awaiting NONE NONE NONE NONE NONE NONE 0.9 0.0 Appointment/Procedure_Status
team team O NN ROOT-S-VP-NP-NP-NN NONE NONE 0.33 team_review Review_[Publication_Type] Act_Class_-_review Team NONE NONE Team 0.9 0.0 Appointment/Procedure_Description
review review O NN ROOT-S-VP-NP-NP-NN NONE NONE 0.5 team_review Review_[Publication_Type] Act_Class_-_review Team NONE NONE Team 0.9 0.0 Appointment/Procedure_Description
and and O CC ROOT-S-VP-NP-CC NONE NONE 0.33 and NONE NONE NONE NONE NONE NONE 0.9 0.0 NA
palliative palliative O NN ROOT-S-VP-NP-NP-NN NONE NONE 0.17 palliative_care_team_review. Review_[Publication_Type] Act_Class_-_review Palliative_Care Team Palliative Palliative 0.9 0.0 Appointment/Procedure_Description
care care O NN ROOT-S-VP-NP-NP-NN NONE NONE 0.17 palliative_care_team_review. Review_[Publication_Type] Act_Class_-_review Palliative_Care Team Palliative Palliative 1.0 0.0 Appointment/Procedure_Description
team team O NN ROOT-S-VP-NP-NP-NN NONE NONE 0.33 palliative_care_team_review. Review_[Publication_Type] Act_Class_-_review Palliative_Care Team Palliative Palliative 1.0 0.0 Appointment/Procedure_Description
review review O NN ROOT-S-VP-NP-NP-NN NONE NONE 0.5 palliative_care_team_review. Review_[Publication_Type] Act_Class_-_review Palliative_Care Team Palliative Palliative 1.0 0.0 Appointment/Procedure_Description
. . O . ROOT-S-. NONE NONE 0.67 palliative_care_team_review. Review_[Publication_Type] Act_Class_-_review Palliative_Care Team Palliative Palliative 1.0 0.0 NA
