# Supplementary material for: Adapting State-of-the-Art Deep Language Models to Clinical Information Extraction Systems: Potentials, Challenges, and Solutions
Source: JMIR Med Inform. 2019 Apr 25;7(2):e11499. doi: 10.2196/11499 (PMC6658232; doi:10.2196/11499)
Supplement: Multimedia Appendix 2 [file medinform_v7i2e11499_app2.zip › CRF/355.xml.data]

In in O IN ROOT-S-PP-IN NONE NONE 0.4 In_bed_2 Beds NONE NONE NONE NONE Beds 0.0 0.0 NA
bed bed O NN ROOT-S-PP-NP-NN NONE NONE 0.2 In_bed_2 Beds NONE NONE NONE NONE Beds 0.0 0.0 PatientIntroduction_CurrentBed
2 2 NUMBER CD ROOT-S-PP-NP-CD NONE NONE 0.2 In_bed_2 Beds NONE NONE NONE NONE Beds 0.0 0.0 PatientIntroduction_CurrentBed
is be O VBZ ROOT-S-VP-VBZ NONE NONE 1.0 is NONE NONE NONE NONE NONE NONE 0.1 0.0 NA
jenny jenny PERSON NNP ROOT-S-VP-NP-NP-NNP NONE NONE 0.2 jenny_Dou, NONE NONE NONE NONE NONE NONE 0.1 0.0 PatientIntroduction_GivenNames/Initials
Dou Dou PERSON NNP ROOT-S-VP-NP-NP-NNP NONE NONE 0.2 jenny_Dou, NONE NONE NONE NONE NONE NONE 0.1 0.0 PatientIntroduction_Lastname
, , O , ROOT-S-VP-NP-, NONE NONE 0.6 jenny_Dou, NONE NONE NONE NONE NONE NONE 0.1 0.0 NA
93 93 DURATION CD ROOT-S-VP-NP-NP-NP-NP-ADJP-NP-CD NONE NONE 0.2 93_yrs_old_female Female Woman Females Female,_Self-Report Female_Phenotype Old 0.1 0.0 PatientIntroduction_Ageinyears
yrs yr DURATION NNS ROOT-S-VP-NP-NP-NP-NP-ADJP-NP-NNS NONE NONE 0.2 93_yrs_old_female Female Woman Females Female,_Self-Report Female_Phenotype Old 0.1 0.0 PatientIntroduction_Ageinyears
old old DURATION JJ ROOT-S-VP-NP-NP-NP-NP-ADJP-JJ NONE NONE 0.2 93_yrs_old_female Female Woman Females Female,_Self-Report Female_Phenotype Old 0.1 0.0 PatientIntroduction_Ageinyears
female female O NN ROOT-S-VP-NP-NP-NP-NP-NN NONE NONE 0.2 93_yrs_old_female Female Woman Females Female,_Self-Report Female_Phenotype Old 0.2 0.5 PatientIntroduction_Gender
under under O IN ROOT-S-VP-NP-NP-NP-PP-IN NONE NONE 0.2 under_Dr_thamy, Physicians Delayed_Release_Dosage_Form Doctor_-_Title NONE NONE Physicians 0.2 0.0 NA
Dr dr O NN ROOT-S-VP-NP-NP-NP-PP-NP-NN NONE NONE 0.2 under_Dr_thamy, Physicians Delayed_Release_Dosage_Form Doctor_-_Title NONE NONE Physicians 0.2 0.0 PatientIntroduction_UnderDr_Lastname
thamy thamy O NN ROOT-S-VP-NP-NP-NP-PP-NP-NN NONE NONE 0.2 under_Dr_thamy, Physicians Delayed_Release_Dosage_Form Doctor_-_Title NONE NONE Physicians 0.2 0.0 PatientIntroduction_UnderDr_Lastname
, , O , ROOT-S-VP-NP-, NONE NONE 0.6 under_Dr_thamy, Physicians Delayed_Release_Dosage_Form Doctor_-_Title NONE NONE Physicians 0.2 0.0 NA
came come O VBD ROOT-S-VP-NP-NP-NP-VP-VBD NONE NONE 0.2 came NONE NONE NONE NONE NONE NONE 0.2 0.0 NA
in in O IN ROOT-S-PP-IN NONE NONE 0.4 in NONE NONE NONE NONE NONE NONE 0.3 0.0 NA
with with O IN ROOT-S-VP-NP-NP-NP-VP-PP-IN NONE NONE 0.2 with_increased_shortness Shortened Short Short_Value Increased Increase Increased 0.3 0.0 NA
increased increase O VBN ROOT-S-VP-NP-NP-NP-VP-PP-NP-NP-VBN NONE NONE 0.2 with_increased_shortness Shortened Short Short_Value Increased Increase Increased 0.3 0.0 PatientIntroduction_AdmissionReason/Diagnosis
shortness shortness O NN ROOT-S-VP-NP-NP-NP-VP-PP-NP-NP-NN NONE NONE 0.2 with_increased_shortness Shortened Short Short_Value Increased Increase Increased 0.3 0.0 PatientIntroduction_AdmissionReason/Diagnosis
of of O IN ROOT-S-VP-NP-NP-NP-VP-PP-NP-PP-IN NONE NONE 0.2 of_breath, Breath Dyspnea NONE NONE NONE Breath 0.3 0.0 PatientIntroduction_AdmissionReason/Diagnosis
breath breath O NN ROOT-S-VP-NP-NP-NP-VP-PP-NP-PP-NP-NN NONE NONE 0.2 of_breath, Breath Dyspnea NONE NONE NONE Breath 0.3 0.0 PatientIntroduction_AdmissionReason/Diagnosis
, , O , ROOT-S-VP-NP-, NONE NONE 0.6 of_breath, Breath Dyspnea NONE NONE NONE Breath 0.3 0.0 NA
fluid fluid O NN ROOT-S-VP-NP-NP-NP-NP-NN NONE NONE 0.4 fluid Body_Fluids Liquid_substance Fluid_behavior fluid_-_substance Body_Fluids_and_Substances Fluid_behavior 0.4 0.0 PatientIntroduction_AdmissionReason/Diagnosis
overloaded overload O VBN ROOT-S-VP-NP-NP-NP-VP-VBN NONE NONE 0.2 overloaded NONE NONE NONE NONE NONE NONE 0.4 0.0 PatientIntroduction_AdmissionReason/Diagnosis
on on O IN ROOT-S-VP-NP-NP-NP-VP-PP-IN NONE NONE 0.4 on_haemodialysis. Hemodialysis Drug_Administration_via_Hemodialysis NONE NONE NONE Drug_Administration_via_Hemodialysis 0.4 0.0 NA
haemodialysis.for haemodialysis.for O NN ROOT-S-VP-NP-NP-NP-VP-PP-NP-NN NONE NONE 0.2 NONE NONE NONE NONE NONE NONE NONE 0.4 0.0 NA
4 4 NUMBER CD ROOT-S-NP-NP-CD NONE NONE 0.2 for_4_liters_max_removal removal_technique Excision +4 liter NONE +4 0.4 0.0 Appointment/Procedure_Description
liters liter O NNS ROOT-S-NP-NP-NNS NONE NONE 0.2 for_4_liters_max_removal removal_technique Excision +4 liter NONE +4 0.4 0.0 Appointment/Procedure_Description
max max O NN ROOT-S-NP-NP-NN NONE NONE 0.4 for_4_liters_max_removal removal_technique Excision +4 liter NONE +4 0.4 0.0 Appointment/Procedure_Description
removal removal O NN ROOT-S-NP-NP-NN NONE NONE 0.2 for_4_liters_max_removal removal_technique Excision +4 liter NONE +4 0.5 0.0 Appointment/Procedure_Description
and and O CC ROOT-S-NP-CC NONE NONE 0.8 and_- NONE NONE NONE NONE NONE NONE 0.5 0.0 Appointment/Procedure_Description
-15 -15 PERCENT CD ROOT-S-NP-NP-CD NONE NONE 0.2 NONE NONE NONE NONE NONE NONE NONE 0.5 0.0 Appointment/Procedure_Description
% % PERCENT NN ROOT-S-NP-NP-NN NONE NONE 0.2 15%haemoscan_max. NONE NONE NONE NONE NONE NONE 0.5 0.0 Appointment/Procedure_Description
haemoscan haemoscan O NN ROOT-S-NP-NP-NN NONE NONE 0.2 15%haemoscan_max. NONE NONE NONE NONE NONE NONE 0.5 0.0 Appointment/Procedure_Description
max max O NN ROOT-S-NP-NP-NN NONE NONE 0.4 15%haemoscan_max. NONE NONE NONE NONE NONE NONE 0.5 0.0 Appointment/Procedure_Description
. . O . ROOT-S-. NONE NONE 0.6 15%haemoscan_max. NONE NONE NONE NONE NONE NONE 0.6 0.0 NA

she she O PRP ROOT-S-NP-PRP NONE NONE 0.8 she NONE NONE NONE NONE NONE NONE 0.6 0.0 PatientIntroduction_Gender
is be O VBZ ROOT-S-VP-VBZ NONE NONE 1.0 is NONE NONE NONE NONE NONE NONE 0.6 0.0 NA
due due O JJ ROOT-S-VP-ADJP-JJ NONE NONE 0.2 due Due_to NONE NONE NONE NONE Due_to 0.6 0.0 NA
for for O IN ROOT-S-VP-ADJP-PP-IN NONE NONE 0.4 for_her_iron Iron Dietary_Iron Ferrum_metallicum,_Homeopathic_preparation Does_ironing NONE Iron 0.6 0.0 NA
her she O PRP$ ROOT-S-VP-ADJP-PP-NP-PRP$ NONE NONE 0.2 for_her_iron Iron Dietary_Iron Ferrum_metallicum,_Homeopathic_preparation Does_ironing NONE Iron 0.6 0.0 PatientIntroduction_Gender
iron iron O NN ROOT-S-VP-ADJP-PP-NP-NN NONE NONE 0.2 for_her_iron Iron Dietary_Iron Ferrum_metallicum,_Homeopathic_preparation Does_ironing NONE Iron 0.6 0.5 Medication_Medicine
and and O CC ROOT-S-VP-ADJP-PP-NP-CC NONE NONE 0.8 and NONE NONE NONE NONE NONE NONE 0.7 0.0 NA
aranesp aranesp O NN ROOT-S-VP-ADJP-PP-NP-NN NONE NONE 0.2 aranesp_today. Today Today_(temporal_qualifier) Aranesp NONE NONE Aranesp 0.7 0.0 Medication_Medicine
today today DATE NN ROOT-S-VP-NP-TMP-NN NONE NONE 0.2 aranesp_today. Today Today_(temporal_qualifier) Aranesp NONE NONE Aranesp 0.7 0.0 NA
. . O . ROOT-S-. NONE NONE 0.6 aranesp_today. Today Today_(temporal_qualifier) Aranesp NONE NONE Aranesp 0.7 0.0 NA

and and O CC ROOT-S-CC NONE NONE 0.8 and NONE NONE NONE NONE NONE NONE 0.7 0.0 NA
she she O PRP ROOT-S-NP-PRP NONE NONE 0.8 she NONE NONE NONE NONE NONE NONE 0.7 0.0 PatientIntroduction_Gender
is be O VBZ ROOT-S-VP-VBZ NONE NONE 1.0 is NONE NONE NONE NONE NONE NONE 0.7 0.0 NA
for for O IN ROOT-S-VP-PP-IN NONE NONE 0.4 for_dialysis Physical_Dialysis Dialysis_procedure Renal_dialysis Genus_Dialysis NONE Physical_Dialysis 0.8 0.0 NA
dialysis dialysis O NN ROOT-S-VP-PP-NP-NN NONE NONE 0.2 for_dialysis Physical_Dialysis Dialysis_procedure Renal_dialysis Genus_Dialysis NONE Physical_Dialysis 0.8 0.0 Appointment/Procedure_Description
this this O DT ROOT-S-VP-NP-DT NONE NONE 0.2 this_pm.otherwise NONE NONE NONE NONE NONE NONE 0.8 0.0 Appointment/Procedure_Time
pm.otherwise pm.otherwise O JJ ROOT-S-VP-NP-ADJP-JJ NONE NONE 0.2 this_pm.otherwise NONE NONE NONE NONE NONE NONE 0.8 0.0 NA
she she O PRP ROOT-S-NP-PRP NONE NONE 0.8 she NONE NONE NONE NONE NONE NONE 0.8 0.0 PatientIntroduction_Gender
is be O VBZ ROOT-S-VP-VBZ NONE NONE 1.0 is NONE NONE NONE NONE NONE NONE 0.8 0.0 NA
stable stable O JJ ROOT-S-VP-NP-ADJP-SBAR-S-S-VP-ADJP-JJ NONE NONE 0.2 stable Stable_status Patient_Condition_Code_-_Stable NONE NONE NONE Stable_status 0.9 0.0 MyShift_Status
and and O CC ROOT-S-CC NONE NONE 0.8 and NONE NONE NONE NONE NONE NONE 0.9 0.0 NA
she she O PRP ROOT-S-NP-PRP NONE NONE 0.8 she NONE NONE NONE NONE NONE NONE 0.9 0.0 PatientIntroduction_Gender
is be O VBZ ROOT-S-VP-VBZ NONE NONE 1.0 is NONE NONE NONE NONE NONE NONE 0.9 0.0 NA
on on O IN ROOT-S-VP-NP-ADJP-SBAR-S-S-VP-PP-IN NONE NONE 0.4 on_strict_1_liter_fluid_restriction. Fluid_restriction Restricted Body_Fluids Liquid_substance Fluid_behavior liter 0.9 0.0 NA
strict strict O JJ ROOT-S-VP-NP-ADJP-SBAR-S-S-VP-PP-NP-JJ NONE NONE 0.2 on_strict_1_liter_fluid_restriction. Fluid_restriction Restricted Body_Fluids Liquid_substance Fluid_behavior liter 0.9 0.0 MyShift_Input/Diet
1 1 NUMBER CD ROOT-S-VP-NP-ADJP-SBAR-S-S-VP-PP-NP-CD NONE NONE 0.2 on_strict_1_liter_fluid_restriction. Fluid_restriction Restricted Body_Fluids Liquid_substance Fluid_behavior liter 0.9 0.0 MyShift_Input/Diet
liter liter O NN ROOT-S-VP-NP-NN NONE NONE 0.2 on_strict_1_liter_fluid_restriction. Fluid_restriction Restricted Body_Fluids Liquid_substance Fluid_behavior liter 1.0 0.0 MyShift_Input/Diet
fluid fluid O NN ROOT-S-VP-NP-NN NONE NONE 0.4 on_strict_1_liter_fluid_restriction. Fluid_restriction Restricted Body_Fluids Liquid_substance Fluid_behavior liter 1.0 0.0 MyShift_Input/Diet
restriction restriction O NN ROOT-S-VP-NP-NN NONE NONE 0.2 on_strict_1_liter_fluid_restriction. Fluid_restriction Restricted Body_Fluids Liquid_substance Fluid_behavior liter 1.0 0.0 MyShift_Input/Diet
. . O . ROOT-S-. NONE NONE 0.6 on_strict_1_liter_fluid_restriction. Fluid_restriction Restricted Body_Fluids Liquid_substance Fluid_behavior liter 1.0 0.0 NA
