# Supplementary material for: Adapting State-of-the-Art Deep Language Models to Clinical Information Extraction Systems: Potentials, Challenges, and Solutions
Source: JMIR Med Inform. 2019 Apr 25;7(2):e11499. doi: 10.2196/11499 (PMC6658232; doi:10.2196/11499)
Supplement: Multimedia Appendix 2 [file medinform_v7i2e11499_app2.zip › CRF/322.xml.data]

In in O IN ROOT-S-S-PP-IN NONE NONE 0.4 In_bed_2 Beds NONE NONE NONE NONE Beds 0.0 0.0 NA
bed bed O NN ROOT-S-S-PP-NP-NN NONE NONE 0.2 In_bed_2 Beds NONE NONE NONE NONE Beds 0.1 0.0 PatientIntroduction_CurrentBed
2 2 NUMBER CD ROOT-S-S-NP-CD NONE NONE 0.2 In_bed_2 Beds NONE NONE NONE NONE Beds 0.1 0.0 PatientIntroduction_CurrentBed
is be O VBZ ROOT-S-S-VP-VBZ NONE NONE 0.4 is NONE NONE NONE NONE NONE NONE 0.1 0.0 NA
Desmond Desmond PERSON NNP ROOT-S-S-VP-NP-NP-NNP NONE NONE 0.2 Desmond_Zitzner NONE NONE NONE NONE NONE NONE 0.1 0.0 PatientIntroduction_GivenNames/Initials
Zitzner Zitzner PERSON NNP ROOT-S-S-VP-NP-NP-NNP NONE NONE 0.2 Desmond_Zitzner NONE NONE NONE NONE NONE NONE 0.2 0.0 PatientIntroduction_Lastname
came come O VBD ROOT-S-S-VP-NP-SBAR-S-VP-VBD NONE NONE 0.2 came NONE NONE NONE NONE NONE NONE 0.2 0.0 NA
in in O IN ROOT-S-S-PP-IN NONE NONE 0.4 in_post_Cabg,_nothings Nothing Coronary_Artery_Bypass_Surgery Post Post_Device_Component Postal Post 0.2 0.0 NA
post post O NN ROOT-S-S-VP-NP-SBAR-S-VP-PP-NP-NN NONE NONE 0.2 in_post_Cabg,_nothings Nothing Coronary_Artery_Bypass_Surgery Post Post_Device_Component Postal Post 0.3 0.0 PatientIntroduction_Disease/ProblemHistory
Cabg Cabg MISC NNP ROOT-S-S-VP-NP-SBAR-S-VP-PP-NP-NNP NONE NONE 0.2 in_post_Cabg,_nothings Nothing Coronary_Artery_Bypass_Surgery Post Post_Device_Component Postal Post 0.3 0.0 PatientIntroduction_Disease/ProblemHistory
, , O , ROOT-S-, NONE NONE 1.0 in_post_Cabg,_nothings Nothing Coronary_Artery_Bypass_Surgery Post Post_Device_Component Postal Post 0.3 0.0 NA
nothings nothing O NNS ROOT-S-S-NP-NNS NONE NONE 0.2 in_post_Cabg,_nothings Nothing Coronary_Artery_Bypass_Surgery Post Post_Device_Component Postal Post 0.4 0.0 MyShift_Status
new new O JJ ROOT-S-S-ADJP-JJ NONE NONE 0.4 new, New NONE NONE NONE NONE New 0.4 0.0 MyShift_Status
, , O , ROOT-S-, NONE NONE 1.0 new, New NONE NONE NONE NONE New 0.4 0.0 NA
he he O PRP ROOT-S-S-NP-PRP NONE NONE 0.2 he NONE NONE NONE NONE NONE NONE 0.4 0.0 PatientIntroduction_Gender
is be O VBZ ROOT-S-S-VP-VBZ NONE NONE 0.4 is NONE NONE NONE NONE NONE NONE 0.5 0.0 NA
stable stable O JJ ROOT-S-S-VP-ADJP-JJ NONE NONE 0.2 stable,_nil_other_complaints Chief_complaint_(finding) Stable_status Nil Patient_Condition_Code_-_Stable Others Stable_status 0.5 0.0 MyShift_Status
, , O , ROOT-S-, NONE NONE 1.0 stable,_nil_other_complaints Chief_complaint_(finding) Stable_status Nil Patient_Condition_Code_-_Stable Others Stable_status 0.5 0.0 NA
nil nil O JJ ROOT-S-S-NP-JJ NONE NONE 0.2 stable,_nil_other_complaints Chief_complaint_(finding) Stable_status Nil Patient_Condition_Code_-_Stable Others Stable_status 0.6 0.0 MyShift_Status
other other O JJ ROOT-S-S-NP-JJ NONE NONE 0.2 stable,_nil_other_complaints Chief_complaint_(finding) Stable_status Nil Patient_Condition_Code_-_Stable Others Stable_status 0.6 0.0 MyShift_Status
complaints complaint O NNS ROOT-S-S-NP-NNS NONE NONE 0.2 stable,_nil_other_complaints Chief_complaint_(finding) Stable_status Nil Patient_Condition_Code_-_Stable Others Stable_status 0.6 0.0 MyShift_Status
noted note O VBD ROOT-S-S-VP-VBD NONE NONE 0.2 noted Note NONE NONE NONE NONE Note 0.6 0.0 MyShift_Status
, , O , ROOT-S-, NONE NONE 1.0 , NONE NONE NONE NONE NONE NONE 0.7 0.0 NA
no no O DT ROOT-S-S-VP-NP-NP-DT NONE NONE 0.2 no_new_management_plan, Management_Planning Infantile_Neuroaxonal_Dystrophy Planned Administration_occupational_activities New New 0.7 0.0 MyShift_Status
new new O JJ ROOT-S-S-ADJP-JJ NONE NONE 0.4 no_new_management_plan, Management_Planning Infantile_Neuroaxonal_Dystrophy Planned Administration_occupational_activities New New 0.7 0.0 MyShift_Status
management management O NN ROOT-S-S-VP-NP-NP-NN NONE NONE 0.4 no_new_management_plan, Management_Planning Infantile_Neuroaxonal_Dystrophy Planned Administration_occupational_activities New New 0.8 0.0 MyShift_Status
plan plan O NN ROOT-S-S-VP-NP-NP-NN NONE NONE 0.4 no_new_management_plan, Management_Planning Infantile_Neuroaxonal_Dystrophy Planned Administration_occupational_activities New New 0.8 0.0 MyShift_Status
, , O , ROOT-S-, NONE NONE 1.0 no_new_management_plan, Management_Planning Infantile_Neuroaxonal_Dystrophy Planned Administration_occupational_activities New New 0.8 0.0 NA
still still O RB ROOT-S-S-VP-NP-ADVP-RB NONE NONE 0.2 still NONE NONE NONE NONE NONE NONE 0.9 0.0 NA
the the O DT ROOT-S-S-VP-NP-NP-DT NONE NONE 0.2 the_same_management_plan. Management_Planning Infantile_Neuroaxonal_Dystrophy Planned Administration_occupational_activities Disease_Management Same 0.9 0.0 NA
same same O JJ ROOT-S-S-VP-NP-NP-JJ NONE NONE 0.2 the_same_management_plan. Management_Planning Infantile_Neuroaxonal_Dystrophy Planned Administration_occupational_activities Disease_Management Same 0.9 0.0 MyShift_Status
management management O NN ROOT-S-S-VP-NP-NP-NN NONE NONE 0.4 the_same_management_plan. Management_Planning Infantile_Neuroaxonal_Dystrophy Planned Administration_occupational_activities Disease_Management Same 0.9 0.0 MyShift_Status
plan plan O NN ROOT-S-S-VP-NP-NP-NN NONE NONE 0.4 the_same_management_plan. Management_Planning Infantile_Neuroaxonal_Dystrophy Planned Administration_occupational_activities Disease_Management Same 1.0 0.0 MyShift_Status
. . O . ROOT-S-. NONE NONE 0.2 the_same_management_plan. Management_Planning Infantile_Neuroaxonal_Dystrophy Planned Administration_occupational_activities Disease_Management Same 1.0 0.0 NA
