# Supplementary material for: Adapting State-of-the-Art Deep Language Models to Clinical Information Extraction Systems: Potentials, Challenges, and Solutions
Source: JMIR Med Inform. 2019 Apr 25;7(2):e11499. doi: 10.2196/11499 (PMC6658232; doi:10.2196/11499)
Supplement: Multimedia Appendix 2 [file medinform_v7i2e11499_app2.zip › CRF/353.xml.data]

In in O IN ROOT-SINV-PP-IN NONE NONE 0.6 In_bed_6_room_4 Beds Room NONE NONE NONE Beds 0.0 0.0 NA
bed bed O NN ROOT-SINV-PP-NP-NN NONE NONE 0.2 In_bed_6_room_4 Beds Room NONE NONE NONE Beds 0.0 0.0 PatientIntroduction_CurrentBed
6 6 NUMBER CD ROOT-SINV-PP-NP-CD NONE NONE 0.2 In_bed_6_room_4 Beds Room NONE NONE NONE Beds 0.1 0.0 PatientIntroduction_CurrentBed
room room O NN ROOT-SINV-PP-NP-NN NONE NONE 0.2 In_bed_6_room_4 Beds Room NONE NONE NONE Beds 0.1 0.0 PatientIntroduction_CurrentRoom
4 4 NUMBER CD ROOT-SINV-PP-NP-CD NONE NONE 0.2 In_bed_6_room_4 Beds Room NONE NONE NONE Beds 0.1 0.0 PatientIntroduction_CurrentRoom
is be O VBZ ROOT-SINV-VP-VBZ NONE NONE 0.2 is NONE NONE NONE NONE NONE NONE 0.1 0.0 NA
Arithi Arithi O NNP ROOT-SINV-NP-NP-NNP NONE NONE 0.2 Arithi NONE NONE NONE NONE NONE NONE 0.1 0.0 PatientIntroduction_GivenNames/Initials
Do Do O NNP ROOT-SINV-NP-NP-NNP NONE NONE 0.2 Do NONE NONE NONE NONE NONE NONE 0.1 0.0 PatientIntroduction_Lastname
, , O , ROOT-SINV-NP-, NONE NONE 0.4 , NONE NONE NONE NONE NONE NONE 0.2 0.0 NA
74 74 DURATION CD ROOT-SINV-NP-NP-NP-ADJP-NP-CD NONE NONE 0.2 74_yrs_old_female Female Woman Females Female,_Self-Report Female_Phenotype Old 0.2 0.0 PatientIntroduction_Ageinyears
yrs yr DURATION NNS ROOT-SINV-NP-NP-NP-ADJP-NP-NNS NONE NONE 0.2 74_yrs_old_female Female Woman Females Female,_Self-Report Female_Phenotype Old 0.2 0.0 PatientIntroduction_Ageinyears
old old DURATION JJ ROOT-SINV-NP-NP-NP-ADJP-JJ NONE NONE 0.2 74_yrs_old_female Female Woman Females Female,_Self-Report Female_Phenotype Old 0.2 0.0 PatientIntroduction_Ageinyears
female female O NN ROOT-SINV-NP-NP-NP-NN NONE NONE 0.2 74_yrs_old_female Female Woman Females Female,_Self-Report Female_Phenotype Old 0.2 0.5 PatientIntroduction_Gender
under under O IN ROOT-SINV-NP-NP-PP-IN NONE NONE 0.2 under_Dr_dorothy Physicians Delayed_Release_Dosage_Form Doctor_-_Title NONE NONE Doctor_-_Title 0.3 0.0 NA
Dr Dr O NNP ROOT-SINV-NP-NP-PP-NP-S-NP-NNP NONE NONE 0.2 under_Dr_dorothy Physicians Delayed_Release_Dosage_Form Doctor_-_Title NONE NONE Doctor_-_Title 0.3 0.0 PatientIntroduction_UnderDr_GivenNames/Initials
dorothy dorothy O NNP ROOT-SINV-NP-NP-PP-NP-S-NP-NNP NONE NONE 0.2 under_Dr_dorothy Physicians Delayed_Release_Dosage_Form Doctor_-_Title NONE NONE Doctor_-_Title 0.3 0.0 PatientIntroduction_UnderDr_GivenNames/Initials
came come O VBD ROOT-SINV-NP-NP-PP-NP-S-VP-VBD NONE NONE 0.2 came NONE NONE NONE NONE NONE NONE 0.3 0.0 NA
in in O IN ROOT-SINV-PP-IN NONE NONE 0.6 in NONE NONE NONE NONE NONE NONE 0.3 0.0 NA
with with O IN ROOT-SINV-NP-NP-PP-NP-S-VP-PP-PP-IN NONE NONE 0.4 with_acute_renal_failure. Acute_failure Kidney Kidney_Failure acute Failure_(biologic_function) acute 0.4 0.0 NA
acute acute O JJ ROOT-SINV-NP-NP-PP-NP-S-VP-PP-PP-NP-JJ NONE NONE 0.2 with_acute_renal_failure. Acute_failure Kidney Kidney_Failure acute Failure_(biologic_function) acute 0.4 0.0 PatientIntroduction_Disease/ProblemHistory
renal renal O JJ ROOT-SINV-NP-NP-PP-NP-S-VP-PP-PP-NP-JJ NONE NONE 0.2 with_acute_renal_failure. Acute_failure Kidney Kidney_Failure acute Failure_(biologic_function) acute 0.4 0.5 PatientIntroduction_Disease/ProblemHistory
failure.on failure.on O NN ROOT-SINV-NP-NP-PP-NP-S-VP-PP-PP-NP-NN NONE NONE 0.2 NONE NONE NONE NONE NONE NONE NONE 0.4 0.0 NA
ongoing ongoing O JJ ROOT-SINV-NP-NP-PP-NP-JJ NONE NONE 0.2 on_ongoing_haemodialysis. Hemodialysis Drug_Administration_via_Hemodialysis Continuous NONE NONE Continuous 0.4 0.0 Appointment/Procedure_Status
haemodialysis haemodialysis O NN ROOT-SINV-NP-NP-PP-NP-NN NONE NONE 0.2 on_ongoing_haemodialysis. Hemodialysis Drug_Administration_via_Hemodialysis Continuous NONE NONE Continuous 0.4 0.0 Appointment/Procedure_Description
. . O . ROOT-SINV-. NONE NONE 1.0 on_ongoing_haemodialysis. Hemodialysis Drug_Administration_via_Hemodialysis Continuous NONE NONE Continuous 0.5 0.0 NA

on on O IN ROOT-FRAG-PP-IN NONE NONE 0.4 on_a_pathway. Biochemical_Pathway Pathway_(interactions) NONE NONE NONE Biochemical_Pathway 0.5 0.0 NA
a a O DT ROOT-FRAG-PP-NP-DT NONE NONE 0.2 on_a_pathway. Biochemical_Pathway Pathway_(interactions) NONE NONE NONE Biochemical_Pathway 0.5 0.0 NA
pathway.responding pathway.responding O NN ROOT-FRAG-PP-NP-NN NONE NONE 0.2 NONE NONE NONE NONE NONE NONE NONE 0.5 0.0 NA
very very O RB ROOT-FRAG-PP-ADVP-RB NONE NONE 0.2 very_well. Good Very Better best_(quality) NONE Very 0.5 0.0 MyShift_OtherObservation
well well O RB ROOT-FRAG-PP-ADVP-RB NONE NONE 0.2 very_well. Good Very Better best_(quality) NONE Very 0.6 0.0 MyShift_OtherObservation
. . O . ROOT-FRAG-. NONE NONE 1.0 very_well. Good Very Better best_(quality) NONE Very 0.6 0.0 NA

with with O IN ROOT-S-PP-IN NONE NONE 0.4 with_idc Primary_idiopathic_dilated_cardiomyopathy NONE NONE NONE NONE Primary_idiopathic_dilated_cardiomyopathy 0.6 0.0 NA
idc idc O NN ROOT-S-PP-NP-NP-NN NONE NONE 0.2 with_idc Primary_idiopathic_dilated_cardiomyopathy NONE NONE NONE NONE Primary_idiopathic_dilated_cardiomyopathy 0.6 0.0 MyShift_Contraption
in in O FW ROOT-S-PP-NP-UCP-ADVP-FW NONE NONE 0.6 in_situ NONE NONE NONE NONE NONE NONE 0.6 0.0 NA
situ situ O FW ROOT-S-PP-NP-UCP-ADVP-FW NONE NONE 0.2 in_situ NONE NONE NONE NONE NONE NONE 0.6 0.0 NA
and and O CC ROOT-S-PP-NP-UCP-CC NONE NONE 0.2 and NONE NONE NONE NONE NONE NONE 0.7 0.0 NA
on on O IN ROOT-S-PP-NP-UCP-PP-IN NONE NONE 0.4 on_strict_fbc, Complete_Blood_Count NONE NONE NONE NONE Complete_Blood_Count 0.7 0.0 NA
strict strict O JJ ROOT-S-PP-NP-UCP-PP-NP-JJ NONE NONE 0.2 on_strict_fbc, Complete_Blood_Count NONE NONE NONE NONE Complete_Blood_Count 0.7 0.0 MyShift_OtherObservation
fbc fbc O NN ROOT-S-PP-NP-UCP-PP-NP-NN NONE NONE 0.2 on_strict_fbc, Complete_Blood_Count NONE NONE NONE NONE Complete_Blood_Count 0.7 0.0 MyShift_OtherObservation
, , O , ROOT-S-, NONE NONE 0.4 on_strict_fbc, Complete_Blood_Count NONE NONE NONE NONE Complete_Blood_Count 0.7 0.0 NA
for for O IN ROOT-S-NP-IN NONE NONE 0.2 for_blood_tom PRPF6_gene Blood In_Blood peripheral_blood Bloods_(ethnic_group) Blood 0.8 0.0 NA
blood blood O NN ROOT-S-NP-NN NONE NONE 0.2 for_blood_tom PRPF6_gene Blood In_Blood peripheral_blood Bloods_(ethnic_group) Blood 0.8 0.5 Appointment/Procedure_Description
tom tom O NN ROOT-S-NP-NN NONE NONE 0.2 for_blood_tom PRPF6_gene Blood In_Blood peripheral_blood Bloods_(ethnic_group) Blood 0.8 0.0 Appointment/Procedure_Day
am be O VBP ROOT-S-VP-VBP NONE NONE 0.2 am._nil_other_issues Problem Issue_(document) Nil Others NONE Nil 0.8 0.0 Appointment/Procedure_Time
. . O . ROOT-S-. NONE NONE 1.0 am._nil_other_issues Problem Issue_(document) Nil Others NONE Nil 0.8 0.0 NA

nil nil O NN ROOT-S-NP-NN NONE NONE 0.2 am._nil_other_issues Problem Issue_(document) Nil Others NONE Nil 0.9 0.0 MyShift_Status
other other O JJ ROOT-S-NP-JJ NONE NONE 0.2 am._nil_other_issues Problem Issue_(document) Nil Others NONE Nil 0.9 0.0 MyShift_Status
issues issue O NNS ROOT-S-NP-NNS NONE NONE 0.2 am._nil_other_issues Problem Issue_(document) Nil Others NONE Nil 0.9 0.0 MyShift_Status
noted note O VBD ROOT-S-VP-VBD NONE NONE 0.2 noted. Note NONE NONE NONE NONE Note 0.9 0.0 MyShift_Status
. . O . ROOT-S-. NONE NONE 1.0 noted. Note NONE NONE NONE NONE Note 0.9 0.0 NA

tolerating tolerate O VBG ROOT-S-VP-VBG NONE NONE 0.2 tolerating NONE NONE NONE NONE NONE NONE 0.9 0.0 NA
diabetic diabetic O JJ ROOT-S-VP-NP-JJ NONE NONE 0.2 diabetic_diet. Diet DIABETIC Diabetic_Diet DIETING Dietetics DIABETIC 1.0 0.0 MyShift_Input/Diet
diet diet O NN ROOT-S-VP-NP-NN NONE NONE 0.2 diabetic_diet. Diet DIABETIC Diabetic_Diet DIETING Dietetics DIABETIC 1.0 0.5 MyShift_Input/Diet
. . O . ROOT-S-. NONE NONE 1.0 diabetic_diet. Diet DIABETIC Diabetic_Diet DIETING Dietetics DIABETIC 1.0 0.0 NA
