# Supplementary material for: Adapting State-of-the-Art Deep Language Models to Clinical Information Extraction Systems: Potentials, Challenges, and Solutions
Source: JMIR Med Inform. 2019 Apr 25;7(2):e11499. doi: 10.2196/11499 (PMC6658232; doi:10.2196/11499)
Supplement: Multimedia Appendix 2 [file medinform_v7i2e11499_app2.zip › CRF/319.xml.data]

in in O IN ROOT-S-PP-IN NONE NONE 0.22 in_room_9_bed_3 Beds Present Within Room NONE Present 0.0 0.0 NA
room room O NN ROOT-S-PP-NP-NN NONE NONE 0.11 in_room_9_bed_3 Beds Present Within Room NONE Present 0.0 0.0 PatientIntroduction_CurrentRoom
9 9 NUMBER CD ROOT-S-PP-NP-CD NONE NONE 0.11 in_room_9_bed_3 Beds Present Within Room NONE Present 0.0 0.0 PatientIntroduction_CurrentRoom
bed bed O NN ROOT-S-NP-NN NONE NONE 0.11 in_room_9_bed_3 Beds Present Within Room NONE Present 0.0 0.0 PatientIntroduction_CurrentBed
3 3 NUMBER CD ROOT-S-NP-CD NONE NONE 0.22 in_room_9_bed_3 Beds Present Within Room NONE Present 0.0 0.0 PatientIntroduction_CurrentBed
is be O VBZ ROOT-S-VP-VBZ NONE NONE 1.0 is NONE NONE NONE NONE NONE NONE 0.0 0.0 NA
Scott Scott PERSON NNP ROOT-S-VP-NP-NP-NP-NNP NONE NONE 0.11 Scott_Pacquing_75_yrs_old Old NONE NONE NONE NONE Old 0.1 0.0 PatientIntroduction_GivenNames/Initials
Pacquing Pacquing PERSON NNP ROOT-S-VP-NP-NP-NP-NNP NONE NONE 0.11 Scott_Pacquing_75_yrs_old Old NONE NONE NONE NONE Old 0.1 0.0 PatientIntroduction_Lastname
75 75 DURATION CD ROOT-S-VP-NP-NP-ADJP-NP-CD NONE NONE 0.11 Scott_Pacquing_75_yrs_old Old NONE NONE NONE NONE Old 0.1 0.0 PatientIntroduction_Ageinyears
yrs yr DURATION NNS ROOT-S-VP-NP-NP-ADJP-NP-NNS NONE NONE 0.11 Scott_Pacquing_75_yrs_old Old NONE NONE NONE NONE Old 0.1 0.0 PatientIntroduction_Ageinyears
old old DURATION JJ ROOT-S-VP-NP-NP-ADJP-JJ NONE NONE 0.11 Scott_Pacquing_75_yrs_old Old NONE NONE NONE NONE Old 0.1 0.0 PatientIntroduction_Ageinyears
under under O IN ROOT-S-VP-NP-PP-IN NONE NONE 0.11 under_Dr_joyce, Physicians Delayed_Release_Dosage_Form Doctor_-_Title NONE NONE Physicians 0.1 0.0 NA
Dr Dr O NNP ROOT-S-VP-NP-PP-NP-NNP NONE NONE 0.11 under_Dr_joyce, Physicians Delayed_Release_Dosage_Form Doctor_-_Title NONE NONE Physicians 0.1 0.0 PatientIntroduction_UnderDr_GivenNames/Initials
joyce joyce O NN ROOT-S-VP-NP-PP-NP-NN NONE NONE 0.11 under_Dr_joyce, Physicians Delayed_Release_Dosage_Form Doctor_-_Title NONE NONE Physicians 0.1 0.0 PatientIntroduction_UnderDr_GivenNames/Initials
, , O , ROOT-S-VP-NP-, NONE NONE 0.67 under_Dr_joyce, Physicians Delayed_Release_Dosage_Form Doctor_-_Title NONE NONE Physicians 0.1 0.0 NA
came come O VBD ROOT-S-VP-NP-VP-VBD NONE NONE 0.11 came NONE NONE NONE NONE NONE NONE 0.1 0.0 NA
in in O IN ROOT-S-PP-IN NONE NONE 0.22 in NONE NONE NONE NONE NONE NONE 0.1 0.0 NA
with with O IN ROOT-S-VP-NP-VP-PP-IN NONE NONE 0.56 with_peripheral_artery_disease Arteries Disease Peripheral Arterial_system Peripheral_arteries Peripheral 0.1 0.0 NA
peripheral peripheral O JJ ROOT-S-VP-NP-VP-PP-NP-NP-JJ NONE NONE 0.11 with_peripheral_artery_disease Arteries Disease Peripheral Arterial_system Peripheral_arteries Peripheral 0.1 0.5 PatientIntroduction_Disease/ProblemHistory
artery artery O NN ROOT-S-VP-NP-VP-PP-NP-NP-NN NONE NONE 0.11 with_peripheral_artery_disease Arteries Disease Peripheral Arterial_system Peripheral_arteries Peripheral 0.1 0.0 PatientIntroduction_Disease/ProblemHistory
disease disease O NN ROOT-S-VP-NP-VP-PP-NP-NP-NN NONE NONE 0.11 with_peripheral_artery_disease Arteries Disease Peripheral Arterial_system Peripheral_arteries Peripheral 0.2 0.5 PatientIntroduction_Disease/ProblemHistory
with with O IN ROOT-S-VP-NP-VP-PP-IN NONE NONE 0.56 with_multiple_non_healing_ulcers Multiple_ulcers Healing_ulcer Healed_ulcer Ulcer Specimen_Source_Codes_-_Ulcer Numerous 0.2 0.0 NA
multiple multiple O JJ ROOT-S-VP-NP-VP-PP-NP-PP-NP-JJ NONE NONE 0.11 with_multiple_non_healing_ulcers Multiple_ulcers Healing_ulcer Healed_ulcer Ulcer Specimen_Source_Codes_-_Ulcer Numerous 0.2 0.0 PatientIntroduction_Disease/ProblemHistory
non non O JJ ROOT-S-VP-NP-VP-PP-NP-PP-NP-JJ NONE NONE 0.11 with_multiple_non_healing_ulcers Multiple_ulcers Healing_ulcer Healed_ulcer Ulcer Specimen_Source_Codes_-_Ulcer Numerous 0.2 0.5 PatientIntroduction_Disease/ProblemHistory
healing healing O NN ROOT-S-VP-NP-VP-PP-NP-PP-NP-NN NONE NONE 0.11 with_multiple_non_healing_ulcers Multiple_ulcers Healing_ulcer Healed_ulcer Ulcer Specimen_Source_Codes_-_Ulcer Numerous 0.2 0.0 PatientIntroduction_Disease/ProblemHistory
ulcers ulcer O NNS ROOT-S-VP-NP-VP-PP-NP-PP-NP-NNS NONE NONE 0.11 with_multiple_non_healing_ulcers Multiple_ulcers Healing_ulcer Healed_ulcer Ulcer Specimen_Source_Codes_-_Ulcer Numerous 0.2 0.5 PatientIntroduction_Disease/ProblemHistory
on on O IN ROOT-S-VP-NP-VP-PP-IN NONE NONE 0.56 on NONE NONE NONE NONE NONE NONE 0.2 0.0 PatientIntroduction_Disease/ProblemHistory
both both O DT ROOT-S-VP-NP-VP-PP-NP-DT NONE NONE 0.11 both NONE NONE NONE NONE NONE NONE 0.2 0.0 PatientIntroduction_Disease/ProblemHistory
feet foot O NNS ROOT-S-VP-NP-VP-PP-NP-NNS NONE NONE 0.11 feet Foot Feet,_unit_of_measurement Entire_foot International_Foot Survey_Foot Feet,_unit_of_measurement 0.2 0.0 PatientIntroduction_Disease/ProblemHistory
and and O CC ROOT-S-VP-NP-VP-PP-NP-CC NONE NONE 1.0 and NONE NONE NONE NONE NONE NONE 0.2 0.0 PatientIntroduction_Disease/ProblemHistory
legs leg O NNS ROOT-S-VP-NP-VP-PP-NP-NNS NONE NONE 0.22 legs. Leg Lower_Extremity Entire_lower_limb Entire_lower_leg,_from_knee_to_ankle NONE Leg 0.2 0.0 PatientIntroduction_Disease/ProblemHistory
. . O . ROOT-S-. NONE NONE 0.67 legs. Leg Lower_Extremity Entire_lower_limb Entire_lower_leg,_from_knee_to_ankle NONE Leg 0.2 0.0 NA

he he O PRP ROOT-S-S-NP-PRP NONE NONE 0.78 he NONE NONE NONE NONE NONE NONE 0.2 0.0 PatientIntroduction_Gender
is be O VBZ ROOT-S-S-VP-VBZ NONE NONE 1.0 is NONE NONE NONE NONE NONE NONE 0.2 0.0 NA
a a O DT ROOT-S-S-VP-NP-DT NONE NONE 0.11 a_smoker Smoker NONE NONE NONE NONE Smoker 0.3 0.0 NA
smoker smoker O NN ROOT-S-S-VP-NP-NN NONE NONE 0.11 a_smoker Smoker NONE NONE NONE NONE Smoker 0.3 0.0 PatientIntroduction_ChronicCondition
and and O CC ROOT-S-CC NONE NONE 1.0 and NONE NONE NONE NONE NONE NONE 0.3 0.0 NA
he he O PRP ROOT-S-S-NP-PRP NONE NONE 0.78 he NONE NONE NONE NONE NONE NONE 0.3 0.0 PatientIntroduction_Gender
's be O VBZ ROOT-S-S-VP-VP-VBZ NONE NONE 0.11 's NONE NONE NONE NONE NONE NONE 0.3 0.0 NA
got get O VBN ROOT-S-S-VP-VP-VP-VBN NONE NONE 0.11 got_history Recording_of_previous_events_(discipline) Historical_aspects_qualifier History_of_present_illness Medical_History Concept_History Medical_History 0.3 0.0 NA
history history O NN ROOT-S-S-VP-VP-VP-NP-NP-NN NONE NONE 0.11 got_history Recording_of_previous_events_(discipline) Historical_aspects_qualifier History_of_present_illness Medical_History Concept_History Medical_History 0.3 0.0 NA
of of O IN ROOT-S-S-VP-VP-VP-NP-PP-IN NONE NONE 0.22 of_hypertension, Hypertensive_disease Hypertension_Adverse_Event NONE NONE NONE Hypertension_Adverse_Event 0.3 0.0 NA
hypertension hypertension O NN ROOT-S-S-VP-VP-VP-NP-PP-NP-NP-NN NONE NONE 0.11 of_hypertension, Hypertensive_disease Hypertension_Adverse_Event NONE NONE NONE Hypertension_Adverse_Event 0.3 0.0 PatientIntroduction_ChronicCondition
, , O , ROOT-S-S-VP-VP-VP-NP-PP-NP-, NONE NONE 0.67 of_hypertension, Hypertensive_disease Hypertension_Adverse_Event NONE NONE NONE Hypertension_Adverse_Event 0.3 0.0 NA
IHD IHD ORGANIZATION NNP ROOT-S-S-VP-VP-VP-NP-PP-NP-NP-NNP NONE NONE 0.11 IHD, Myocardial_Ischemia Accountable_Health_Plans NONE NONE NONE Myocardial_Ischemia 0.3 0.0 PatientIntroduction_ChronicCondition
, , O , ROOT-S-S-VP-VP-VP-NP-PP-NP-, NONE NONE 0.67 IHD, Myocardial_Ischemia Accountable_Health_Plans NONE NONE NONE Myocardial_Ischemia 0.3 0.0 NA
falls fall O VBZ ROOT-S-S-VP-VP-VBZ NONE NONE 0.11 falls, Falls NONE NONE NONE NONE Falls 0.3 0.0 PatientIntroduction_ChronicCondition
, , O , ROOT-S-S-VP-VP-VP-NP-PP-NP-, NONE NONE 0.67 falls, Falls NONE NONE NONE NONE Falls 0.3 0.0 NA
depression depression O NN ROOT-S-S-VP-NP-NP-NN NONE NONE 0.11 depression, Mental_Depression Depressive_disorder Depressed_mood Depression_motion NONE Depression_motion 0.4 0.0 PatientIntroduction_ChronicCondition
, , O , ROOT-S-S-VP-VP-VP-NP-PP-NP-, NONE NONE 0.67 depression, Mental_Depression Depressive_disorder Depressed_mood Depression_motion NONE Depression_motion 0.4 0.0 NA
GORD GORD PERSON NNP ROOT-S-S-VP-NP-NP-NNP NONE NONE 0.11 GORD NONE NONE NONE NONE NONE NONE 0.4 0.0 PatientIntroduction_ChronicCondition
and and O CC ROOT-S-CC NONE NONE 1.0 and NONE NONE NONE NONE NONE NONE 0.4 0.0 NA
diabetes diabetes O NNP ROOT-S-S-VP-NP-NP-NNP NONE NONE 0.11 diabetes. Diabetes Diabetes_Mellitus DIABETIC NONE NONE Diabetes 0.4 0.5 PatientIntroduction_ChronicCondition
. . O . ROOT-S-. NONE NONE 0.67 diabetes. Diabetes Diabetes_Mellitus DIABETIC NONE NONE Diabetes 0.4 0.0 NA

he he O PRP ROOT-S-NP-PRP NONE NONE 0.78 he NONE NONE NONE NONE NONE NONE 0.4 0.0 PatientIntroduction_Gender
is be O VBZ ROOT-S-VP-VP-VBZ NONE NONE 1.0 is NONE NONE NONE NONE NONE NONE 0.4 0.0 NA
on on O IN ROOT-S-VP-VP-PP-IN NONE NONE 0.56 on_ongoing_wound_dressings Sterile_coverings Wound_Dressings_(device) Dressing_of_skin_or_wound Dressing_self-care Dressing-_activity_of_daily_living Continuous 0.4 0.0 NA
ongoing ongoing O JJ ROOT-S-VP-VP-PP-NP-JJ NONE NONE 0.22 on_ongoing_wound_dressings Sterile_coverings Wound_Dressings_(device) Dressing_of_skin_or_wound Dressing_self-care Dressing-_activity_of_daily_living Continuous 0.4 0.0 NA
wound wound O NN ROOT-S-VP-VP-PP-NP-NN NONE NONE 0.22 on_ongoing_wound_dressings Sterile_coverings Wound_Dressings_(device) Dressing_of_skin_or_wound Dressing_self-care Dressing-_activity_of_daily_living Continuous 0.4 0.0 MyShift_Wounds/Skin
dressings dressing O NNS ROOT-S-VP-VP-PP-NP-NNS NONE NONE 0.11 on_ongoing_wound_dressings Sterile_coverings Wound_Dressings_(device) Dressing_of_skin_or_wound Dressing_self-care Dressing-_activity_of_daily_living Continuous 0.4 0.5 MyShift_Wounds/Skin
and and O CC ROOT-S-VP-CC NONE NONE 1.0 and NONE NONE NONE NONE NONE NONE 0.4 0.0 NA
is be O VBZ ROOT-S-VP-VP-VBZ NONE NONE 1.0 is NONE NONE NONE NONE NONE NONE 0.4 0.0 NA
being be O VBG ROOT-S-VP-VP-VP-VBG NONE NONE 0.11 being NONE NONE NONE NONE NONE NONE 0.5 0.0 NA
seen see O VBN ROOT-S-VP-VP-VP-VP-VBN NONE NONE 0.11 seen Seen Vision saw_(device) See NONE Seen 0.5 0.0 Appointment/Procedure_Status
by by O IN ROOT-S-VP-VP-VP-VP-PP-IN NONE NONE 0.11 by_the_wound_nurse. Breast_Feeding Nurses Injury_wounds Wounds_-_qualifier NONE Injury_wounds 0.5 0.0 NA
the the O DT ROOT-S-VP-VP-VP-VP-PP-NP-DT NONE NONE 0.22 by_the_wound_nurse. Breast_Feeding Nurses Injury_wounds Wounds_-_qualifier NONE Injury_wounds 0.5 0.0 NA
wound wound O NN ROOT-S-VP-VP-PP-NP-NN NONE NONE 0.22 by_the_wound_nurse. Breast_Feeding Nurses Injury_wounds Wounds_-_qualifier NONE Injury_wounds 0.5 0.0 Appointment/Procedure_ClinicianTitle
nurse nurse O NN ROOT-S-VP-VP-VP-VP-PP-NP-NN NONE NONE 0.11 by_the_wound_nurse. Breast_Feeding Nurses Injury_wounds Wounds_-_qualifier NONE Injury_wounds 0.5 0.0 Appointment/Procedure_ClinicianTitle
. . O . ROOT-S-. NONE NONE 0.67 by_the_wound_nurse. Breast_Feeding Nurses Injury_wounds Wounds_-_qualifier NONE Injury_wounds 0.5 0.0 NA

he he O PRP ROOT-S-NP-PRP NONE NONE 0.78 he NONE NONE NONE NONE NONE NONE 0.5 0.0 PatientIntroduction_Gender
is be O VBZ ROOT-S-VP-VBZ NONE NONE 1.0 is NONE NONE NONE NONE NONE NONE 0.5 0.0 NA
complaining complain O VBG ROOT-S-VP-VP-VBG NONE NONE 0.11 complaining NONE NONE NONE NONE NONE NONE 0.5 0.0 NA
of of O IN ROOT-S-VP-VP-PP-IN NONE NONE 0.22 of_pain Pain Pain_NOS_Adverse_Event Painless NONE NONE Pain_NOS_Adverse_Event 0.5 0.0 NA
pain pain O NN ROOT-S-VP-VP-PP-NP-NP-NN NONE NONE 0.11 of_pain Pain Pain_NOS_Adverse_Event Painless NONE NONE Pain_NOS_Adverse_Event 0.5 0.5 MyShift_OtherObservation
on on O IN ROOT-S-VP-VP-PP-NP-PP-IN NONE NONE 0.56 on_the_legs Leg Lower_Extremity Entire_lower_limb Entire_lower_leg,_from_knee_to_ankle NONE Leg 0.5 0.0 MyShift_OtherObservation
the the O DT ROOT-S-VP-VP-PP-NP-PP-NP-DT NONE NONE 0.22 on_the_legs Leg Lower_Extremity Entire_lower_limb Entire_lower_leg,_from_knee_to_ankle NONE Leg 0.5 0.0 MyShift_OtherObservation
legs leg O NNS ROOT-S-VP-VP-PP-NP-PP-NP-NNS NONE NONE 0.22 on_the_legs Leg Lower_Extremity Entire_lower_limb Entire_lower_leg,_from_knee_to_ankle NONE Leg 0.6 0.0 MyShift_OtherObservation
when when O WRB ROOT-S-VP-VP-SBAR-WHADVP-WRB NONE NONE 0.11 when NONE NONE NONE NONE NONE NONE 0.6 0.0 MyShift_OtherObservation
walking.on walking.on O NN ROOT-S-VP-VP-SBAR-S-NP-NP-NN NONE NONE 0.11 NONE NONE NONE NONE NONE NONE NONE 0.6 0.0 NA
endone endone O NN ROOT-S-VP-VP-SBAR-S-NP-NP-NN NONE NONE 0.11 on_endone, NONE NONE NONE NONE NONE NONE 0.6 0.0 Medication_Medicine
, , O , ROOT-S-VP-VP-SBAR-S-NP-, NONE NONE 0.67 on_endone, NONE NONE NONE NONE NONE NONE 0.6 0.0 NA
targin targin O NN ROOT-S-VP-VP-SBAR-S-NP-NP-NN NONE NONE 0.11 targin NONE NONE NONE NONE NONE NONE 0.6 0.0 Medication_Medicine
and and O CC ROOT-S-VP-VP-SBAR-S-NP-CC NONE NONE 1.0 and NONE NONE NONE NONE NONE NONE 0.6 0.0 NA
paracetamol paracetamol O NNP ROOT-S-VP-VP-SBAR-S-NP-NP-NP-NNP NONE NONE 0.11 paracetamol Acetaminophen NONE NONE NONE NONE Acetaminophen 0.6 0.5 Medication_Medicine
for for O IN ROOT-S-VP-VP-SBAR-S-NP-NP-PP-IN NONE NONE 0.11 for_pain. Pain Pain_NOS_Adverse_Event Painless NONE NONE Pain_NOS_Adverse_Event 0.6 0.0 NA
pain.he pain.he O NNP ROOT-S-VP-VP-SBAR-S-NP-NP-PP-NP-NNP NONE NONE 0.11 NONE NONE NONE NONE NONE NONE NONE 0.6 0.0 NA
had have O VBD ROOT-S-VP-VP-SBAR-S-VP-VP-VBD NONE NONE 0.11 had NONE NONE NONE NONE NONE NONE 0.6 0.0 NA
angioplasty angioplasty O NN ROOT-S-VP-VP-SBAR-S-VP-VP-NP-NN NONE NONE 0.11 angioplasty_3_days_ago day /day Angioplasty Angioplasty_-_Consent_Type NONE Angioplasty_-_Consent_Type 0.6 0.0 Appointment/Procedure_Description
3 3 DATE CD ROOT-S-VP-VP-SBAR-S-VP-VP-ADVP-NP-CD NONE NONE 0.22 angioplasty_3_days_ago day /day Angioplasty Angioplasty_-_Consent_Type NONE Angioplasty_-_Consent_Type 0.6 0.0 Appointment/Procedure_Day
days day DATE NNS ROOT-S-VP-VP-SBAR-S-VP-VP-ADVP-NP-NNS NONE NONE 0.11 angioplasty_3_days_ago day /day Angioplasty Angioplasty_-_Consent_Type NONE Angioplasty_-_Consent_Type 0.6 0.0 Appointment/Procedure_Day
ago ago DATE IN ROOT-S-VP-VP-SBAR-S-VP-VP-ADVP-IN NONE NONE 0.11 angioplasty_3_days_ago day /day Angioplasty Angioplasty_-_Consent_Type NONE Angioplasty_-_Consent_Type 0.7 0.0 Appointment/Procedure_Day
but but O CC ROOT-S-VP-VP-SBAR-S-VP-CC NONE NONE 0.11 but NONE NONE NONE NONE NONE NONE 0.7 0.0 NA
was be O VBD ROOT-S-VP-VP-SBAR-S-VP-VP-VBD NONE NONE 0.11 was NONE NONE NONE NONE NONE NONE 0.7 0.0 NA
unsuccessful.he unsuccessful.he O JJ ROOT-S-VP-VP-SBAR-S-VP-VP-ADJP-JJ NONE NONE 0.11 NONE NONE NONE NONE NONE NONE NONE 0.7 0.0 NA
is be O VBZ ROOT-S-VP-VBZ NONE NONE 1.0 is NONE NONE NONE NONE NONE NONE 0.7 0.0 NA
on on O IN ROOT-S-VP-VP-PP-NP-PP-IN NONE NONE 0.56 on_ongoing_antibiotics Antibiotics Continuous NONE NONE NONE Continuous 0.7 0.0 NA
ongoing ongoing O JJ ROOT-S-VP-VP-SBAR-S-VP-VP-ADJP-SBAR-S-VP-PP-NP-JJ NONE NONE 0.22 on_ongoing_antibiotics Antibiotics Continuous NONE NONE NONE Continuous 0.7 0.0 Medication_Status
antibiotics antibiotic O NNS ROOT-S-VP-VP-SBAR-S-VP-VP-ADJP-SBAR-S-VP-PP-NP-NNS NONE NONE 0.22 on_ongoing_antibiotics Antibiotics Continuous NONE NONE NONE Continuous 0.7 0.5 Medication_Medicine
and and O CC ROOT-S-VP-VP-SBAR-S-NP-CC NONE NONE 1.0 and NONE NONE NONE NONE NONE NONE 0.7 0.0 NA
plan plan O NN ROOT-S-VP-VP-SBAR-S-VP-VP-ADJP-SBAR-S-VP-PP-NP-NN NONE NONE 0.11 plan Infantile_Neuroaxonal_Dystrophy Planned Cognitive_function:_planning NONE NONE Planned 0.7 0.0 Future_Goal/TaskToBeCompleted/ExpectedOutcome
to to O TO ROOT-S-VP-VP-SBAR-S-VP-VP-ADJP-SBAR-S-VP-S-VP-TO NONE NONE 0.22 to To NONE NONE NONE NONE To 0.7 0.0 Future_Goal/TaskToBeCompleted/ExpectedOutcome
change change O VB ROOT-S-VP-VP-SBAR-S-VP-VP-ADJP-SBAR-S-VP-S-VP-VP-VB NONE NONE 0.11 change Changing Changed_status Delta_(difference) NONE NONE Changing 0.7 0.0 Future_Goal/TaskToBeCompleted/ExpectedOutcome
to to O TO ROOT-S-VP-VP-SBAR-S-VP-VP-ADJP-SBAR-S-VP-S-VP-TO NONE NONE 0.22 to_oral_antibiotics_tom. PRPF6_gene Antibiotics Oral NONE NONE Oral 0.7 0.0 NA
oral oral O JJ ROOT-S-VP-VP-SBAR-S-VP-VP-ADJP-SBAR-S-VP-S-VP-VP-PP-NP-JJ NONE NONE 0.11 to_oral_antibiotics_tom. PRPF6_gene Antibiotics Oral NONE NONE Oral 0.7 0.5 Medication_Medicine
antibiotics antibiotic O NNS ROOT-S-VP-VP-SBAR-S-VP-VP-ADJP-SBAR-S-VP-PP-NP-NNS NONE NONE 0.22 to_oral_antibiotics_tom. PRPF6_gene Antibiotics Oral NONE NONE Oral 0.8 0.5 Medication_Medicine
tom tom O NN ROOT-S-VP-VP-SBAR-S-VP-VP-ADJP-SBAR-S-VP-S-VP-VP-PP-NP-NN NONE NONE 0.11 to_oral_antibiotics_tom. PRPF6_gene Antibiotics Oral NONE NONE Oral 0.8 0.0 NA
. . O . ROOT-S-. NONE NONE 0.67 to_oral_antibiotics_tom. PRPF6_gene Antibiotics Oral NONE NONE Oral 0.8 0.0 NA

he he O PRP ROOT-S-S-NP-PRP NONE NONE 0.78 he NONE NONE NONE NONE NONE NONE 0.8 0.0 PatientIntroduction_Gender
walks walk O VBZ ROOT-S-S-VP-VP-VBZ NONE NONE 0.11 walks Does_walk Walking_(activity) NONE NONE NONE Does_walk 0.8 0.0 MyShift_ActivitiesOfDailyLiving
with with O IN ROOT-S-S-VP-VP-PP-IN NONE NONE 0.56 with_wheely_frame Reading_Frames_(Nucleotide_Sequence) Frame_(physical_object) Frame_Device_Component NONE NONE Frame_(physical_object) 0.8 0.0 MyShift_ActivitiesOfDailyLiving
wheely wheely O JJ ROOT-S-S-VP-VP-PP-NP-JJ NONE NONE 0.11 with_wheely_frame Reading_Frames_(Nucleotide_Sequence) Frame_(physical_object) Frame_Device_Component NONE NONE Frame_(physical_object) 0.8 0.0 MyShift_ActivitiesOfDailyLiving
frame frame O NN ROOT-S-S-VP-VP-PP-NP-NN NONE NONE 0.11 with_wheely_frame Reading_Frames_(Nucleotide_Sequence) Frame_(physical_object) Frame_Device_Component NONE NONE Frame_(physical_object) 0.8 0.0 MyShift_ActivitiesOfDailyLiving
and and O CC ROOT-S-S-VP-CC NONE NONE 1.0 and NONE NONE NONE NONE NONE NONE 0.8 0.0 NA
needs need O VBZ ROOT-S-S-VP-VP-VBZ NONE NONE 0.11 needs Needs Patient_need_for_(contextual_qualifier) NONE NONE NONE Patient_need_for_(contextual_qualifier) 0.8 0.0 MyShift_ActivitiesOfDailyLiving
1 1 NUMBER CD ROOT-S-S-VP-VP-NP-CD NONE NONE 0.11 1 +1 1+_Score NONE NONE NONE +1 0.8 0.0 MyShift_ActivitiesOfDailyLiving
assist assist O VB ROOT-S-S-VP-VP-VP-VB NONE NONE 0.11 assist Helping_Behavior Assisting_(procedure) Assisted_(qualifier_value) NONE NONE Assisting_(procedure) 0.8 0.0 MyShift_ActivitiesOfDailyLiving
with with O IN ROOT-S-S-VP-VP-PP-IN NONE NONE 0.56 with_adls. Activities_of_Daily_Living_(activity) SGCA_gene NONE NONE NONE Activities_of_Daily_Living_(activity) 0.8 0.0 MyShift_ActivitiesOfDailyLiving
adls.he adls.he O NN ROOT-S-S-VP-VP-VP-SBAR-S-NP-NN NONE NONE 0.11 NONE NONE NONE NONE NONE NONE NONE 0.8 0.0 NA
is be O VBZ ROOT-S-S-VP-VP-VP-SBAR-S-VP-VBZ NONE NONE 1.0 is NONE NONE NONE NONE NONE NONE 0.9 0.0 NA
on on O IN ROOT-S-S-VP-VP-VP-SBAR-S-VP-PP-IN NONE NONE 0.56 on_diabetic_diet Diet DIABETIC Diabetic_Diet DIETING Dietetics DIABETIC 0.9 0.0 NA
diabetic diabetic O JJ ROOT-S-S-VP-VP-VP-SBAR-S-VP-PP-NP-JJ NONE NONE 0.11 on_diabetic_diet Diet DIABETIC Diabetic_Diet DIETING Dietetics DIABETIC 0.9 0.0 MyShift_Input/Diet
diet diet O NN ROOT-S-S-VP-VP-VP-SBAR-S-VP-PP-NP-NN NONE NONE 0.11 on_diabetic_diet Diet DIABETIC Diabetic_Diet DIETING Dietetics DIABETIC 0.9 0.5 MyShift_Input/Diet
and and O CC ROOT-S-S-VP-CC NONE NONE 1.0 and NONE NONE NONE NONE NONE NONE 0.9 0.0 NA
qid qid O NN ROOT-S-S-VP-VP-VP-SBAR-S-VP-PP-NP-NN NONE NONE 0.11 qid_bgls Four_times_daily NONE NONE NONE NONE Four_times_daily 0.9 0.0 NA
bgls bgl O NNS ROOT-S-S-VP-VP-VP-SBAR-S-VP-PP-NP-NNS NONE NONE 0.22 qid_bgls Four_times_daily NONE NONE NONE NONE Four_times_daily 0.9 0.0 Appointment/Procedure_Description
and and O CC ROOT-S-S-VP-CC NONE NONE 1.0 and NONE NONE NONE NONE NONE NONE 0.9 0.0 NA
he he O PRP ROOT-S-S-NP-PRP NONE NONE 0.78 he NONE NONE NONE NONE NONE NONE 0.9 0.0 PatientIntroduction_Gender
is be O VBZ ROOT-S-S-VP-VP-VP-SBAR-S-VP-VBZ NONE NONE 1.0 is NONE NONE NONE NONE NONE NONE 0.9 0.0 NA
self self O NN ROOT-S-S-VP-NP-NP-NN NONE NONE 0.11 self_caring Caring care_activity NONE NONE NONE Caring 0.9 0.0 MyShift_ActivitiesOfDailyLiving
caring care O VBG ROOT-S-S-VP-NP-VP-VBG NONE NONE 0.11 self_caring Caring care_activity NONE NONE NONE Caring 0.9 0.0 MyShift_ActivitiesOfDailyLiving
with with O IN ROOT-S-S-VP-VP-PP-IN NONE NONE 0.56 with_his_bgls._otherwise NONE NONE NONE NONE NONE NONE 0.9 0.0 MyShift_ActivitiesOfDailyLiving
his he O PRP$ ROOT-S-S-VP-NP-VP-PP-NP-PRP$ NONE NONE 0.11 with_his_bgls._otherwise NONE NONE NONE NONE NONE NONE 0.9 0.0 MyShift_ActivitiesOfDailyLiving
bgls bgl O NNS ROOT-S-S-VP-VP-VP-SBAR-S-VP-PP-NP-NNS NONE NONE 0.22 with_his_bgls._otherwise NONE NONE NONE NONE NONE NONE 1.0 0.0 MyShift_ActivitiesOfDailyLiving
. . O . ROOT-S-. NONE NONE 0.67 with_his_bgls._otherwise NONE NONE NONE NONE NONE NONE 1.0 0.0 NA

otherwise otherwise O RB ROOT-S-ADVP-RB NONE NONE 0.11 with_his_bgls._otherwise NONE NONE NONE NONE NONE NONE 1.0 0.0 NA
he he O PRP ROOT-S-NP-PRP NONE NONE 0.78 he NONE NONE NONE NONE NONE NONE 1.0 0.0 PatientIntroduction_Gender
is be O VBZ ROOT-S-VP-VBZ NONE NONE 1.0 is NONE NONE NONE NONE NONE NONE 1.0 0.0 NA
stable stable O JJ ROOT-S-VP-ADJP-JJ NONE NONE 0.11 stable. Stable_status Patient_Condition_Code_-_Stable NONE NONE NONE Stable_status 1.0 0.0 MyShift_Status
. . O . ROOT-S-. NONE NONE 0.67 stable. Stable_status Patient_Condition_Code_-_Stable NONE NONE NONE Stable_status 1.0 0.0 NA
