# Supplementary material for: Adapting State-of-the-Art Deep Language Models to Clinical Information Extraction Systems: Potentials, Challenges, and Solutions
Source: JMIR Med Inform. 2019 Apr 25;7(2):e11499. doi: 10.2196/11499 (PMC6658232; doi:10.2196/11499)
Supplement: Multimedia Appendix 2 [file medinform_v7i2e11499_app2.zip › CRF/302.xml.data]

302 302 NUMBER CD ROOT-SINV-PP-ADVP-NP-CD NONE NONE 0.25 302 NONE NONE NONE NONE NONE NONE 0.0 0.0 NA
-RRB- -rrb- O -RRB- ROOT-SINV-PP-ADVP--RRB- NONE NONE 0.25 ) NONE NONE NONE NONE NONE NONE 0.0 0.0 NA
In in O IN ROOT-SINV-PP-IN NONE NONE 0.5 In_room_2_bed_1 Beds Present Within Room NONE Present 0.0 0.0 NA
room room O NN ROOT-SINV-PP-NP-NN NONE NONE 0.25 In_room_2_bed_1 Beds Present Within Room NONE Present 0.1 0.0 PatientIntroduction_CurrentRoom
2 2 NUMBER CD ROOT-SINV-PP-NP-CD NONE NONE 0.25 In_room_2_bed_1 Beds Present Within Room NONE Present 0.1 0.0 PatientIntroduction_CurrentRoom
bed bed O NN ROOT-SINV-PP-NP-NN NONE NONE 0.25 In_room_2_bed_1 Beds Present Within Room NONE Present 0.1 0.0 PatientIntroduction_CurrentBed
1 1 NUMBER CD ROOT-SINV-PP-NP-CD NONE NONE 0.25 In_room_2_bed_1 Beds Present Within Room NONE Present 0.1 0.0 PatientIntroduction_CurrentBed
is be O VBZ ROOT-SINV-VP-VBZ NONE NONE 0.25 is NONE NONE NONE NONE NONE NONE 0.1 0.0 NA
Aslei Aslei PERSON NNP ROOT-SINV-NP-NP-NNP NONE NONE 0.25 Aslei_De_Vries, Delaware Germany NONE NONE NONE Delaware 0.1 0.0 PatientIntroduction_GivenNames/Initials
De De PERSON NNP ROOT-SINV-NP-NP-NNP NONE NONE 0.25 Aslei_De_Vries, Delaware Germany NONE NONE NONE Delaware 0.1 0.0 PatientIntroduction_Lastname
Vries Vries PERSON NNP ROOT-SINV-NP-NP-NNP NONE NONE 0.25 Aslei_De_Vries, Delaware Germany NONE NONE NONE Delaware 0.2 0.0 PatientIntroduction_Lastname
, , O , ROOT-SINV-NP-, NONE NONE 0.5 Aslei_De_Vries, Delaware Germany NONE NONE NONE Delaware 0.2 0.0 NA
46 46 DURATION CD ROOT-SINV-NP-NP-ADJP-NP-CD NONE NONE 0.25 46_yrs_old_lady Old NONE NONE NONE NONE Old 0.2 0.0 PatientIntroduction_Ageinyears
yrs yr DURATION NNS ROOT-SINV-NP-NP-ADJP-NP-NNS NONE NONE 0.25 46_yrs_old_lady Old NONE NONE NONE NONE Old 0.2 0.0 PatientIntroduction_Ageinyears
old old DURATION JJ ROOT-SINV-NP-NP-ADJP-JJ NONE NONE 0.25 46_yrs_old_lady Old NONE NONE NONE NONE Old 0.2 0.0 PatientIntroduction_Ageinyears
lady lady O NN ROOT-SINV-NP-NP-NN NONE NONE 0.25 46_yrs_old_lady Old NONE NONE NONE NONE Old 0.2 0.0 PatientIntroduction_Gender
who who O WP ROOT-SINV-NP-NP-SBAR-WHNP-WP NONE NONE 0.25 who NONE NONE NONE NONE NONE NONE 0.2 0.0 NA
came come O VBD ROOT-SINV-NP-NP-SBAR-S-VP-VBD NONE NONE 0.25 came NONE NONE NONE NONE NONE NONE 0.3 0.0 NA
in in O IN ROOT-SINV-PP-IN NONE NONE 0.5 in NONE NONE NONE NONE NONE NONE 0.3 0.0 NA
with with O IN ROOT-SINV-NP-NP-SBAR-S-VP-PP-IN NONE NONE 0.5 with_cardiomyopathy Cardiomyopathies NONE NONE NONE NONE Cardiomyopathies 0.3 0.0 NA
cardiomyopathy cardiomyopathy O NN ROOT-SINV-NP-NP-SBAR-S-VP-PP-NP-NP-NN NONE NONE 0.25 with_cardiomyopathy Cardiomyopathies NONE NONE NONE NONE Cardiomyopathies 0.3 0.0 PatientIntroduction_Disease/ProblemHistory
and and O CC ROOT-SINV-NP-NP-SBAR-S-VP-PP-NP-CC NONE NONE 0.5 and NONE NONE NONE NONE NONE NONE 0.3 0.0 NA
chronic chronic O JJ ROOT-SINV-NP-NP-SBAR-S-VP-PP-NP-NP-JJ NONE NONE 0.25 chronic_heart_failure. Chronic_failure Heart Heart_failure Congestive_heart_failure Failure_(biologic_function) chronic 0.3 0.5 PatientIntroduction_Disease/ProblemHistory
heart heart O NN ROOT-SINV-NP-NP-SBAR-S-VP-PP-NP-NP-NN NONE NONE 0.25 chronic_heart_failure. Chronic_failure Heart Heart_failure Congestive_heart_failure Failure_(biologic_function) chronic 0.3 0.0 PatientIntroduction_Disease/ProblemHistory
failure failure O NN ROOT-SINV-NP-NP-SBAR-S-VP-PP-NP-NP-NN NONE NONE 0.25 chronic_heart_failure. Chronic_failure Heart Heart_failure Congestive_heart_failure Failure_(biologic_function) chronic 0.3 0.0 PatientIntroduction_Disease/ProblemHistory
. . O . ROOT-SINV-. NONE NONE 1.0 chronic_heart_failure. Chronic_failure Heart Heart_failure Congestive_heart_failure Failure_(biologic_function) chronic 0.4 0.0 NA

planned plan O VBN ROOT-S-S-S-VP-VBN NONE NONE 0.25 planned Planned Cognitive_function:_planning Infantile_Neuroaxonal_Dystrophy NONE NONE Planned 0.4 0.0 NA
for for O IN ROOT-S-S-S-VP-PP-IN NONE NONE 0.25 for_discharge_tom.Im_very_sorry_I Iodides Blood_group_antibody_I Body_Fluid_Discharge Patient_Discharge Very Patient_Discharge 0.4 0.0 NA
discharge discharge O NN ROOT-S-S-S-VP-PP-NP-NP-NN NONE NONE 0.25 for_discharge_tom.Im_very_sorry_I Iodides Blood_group_antibody_I Body_Fluid_Discharge Patient_Discharge Very Patient_Discharge 0.4 0.0 Future_Discharge/TransferPlan
tom.Im tom.im O NN ROOT-S-S-S-VP-PP-NP-NP-NN NONE NONE 0.25 for_discharge_tom.Im_very_sorry_I Iodides Blood_group_antibody_I Body_Fluid_Discharge Patient_Discharge Very Patient_Discharge 0.4 0.0 NA
very very O RB ROOT-S-S-S-VP-PP-NP-ADJP-RB NONE NONE 0.25 for_discharge_tom.Im_very_sorry_I Iodides Blood_group_antibody_I Body_Fluid_Discharge Patient_Discharge Very Patient_Discharge 0.4 0.0 NA
sorry sorry O JJ ROOT-S-S-S-VP-PP-NP-ADJP-JJ NONE NONE 0.25 for_discharge_tom.Im_very_sorry_I Iodides Blood_group_antibody_I Body_Fluid_Discharge Patient_Discharge Very Patient_Discharge 0.4 0.0 NA
I I O PRP ROOT-S-S-NP-PRP NONE NONE 0.75 for_discharge_tom.Im_very_sorry_I Iodides Blood_group_antibody_I Body_Fluid_Discharge Patient_Discharge Very Patient_Discharge 0.5 0.0 NA
was be O VBD ROOT-S-S-VP-VBD NONE NONE 0.5 was NONE NONE NONE NONE NONE NONE 0.5 0.0 NA
just just O RB ROOT-S-S-VP-ADVP-RB NONE NONE 0.5 just NONE NONE NONE NONE NONE NONE 0.5 0.0 NA
so so O RB ROOT-S-S-VP-ADJP-RB NONE NONE 0.25 so NONE NONE NONE NONE NONE NONE 0.5 0.0 NA
busy busy O JJ ROOT-S-S-VP-ADJP-JJ NONE NONE 0.25 busy NONE NONE NONE NONE NONE NONE 0.5 0.0 NA
with with O IN ROOT-S-S-VP-ADJP-PP-IN NONE NONE 0.5 with_other_admissions_today_I Iodides Blood_group_antibody_I Hospital_admission Other Today Other 0.5 0.0 NA
other other O JJ ROOT-S-S-VP-ADJP-PP-NP-JJ NONE NONE 0.25 with_other_admissions_today_I Iodides Blood_group_antibody_I Hospital_admission Other Today Other 0.5 0.0 NA
admissions admission O NNS ROOT-S-S-VP-ADJP-PP-NP-NNS NONE NONE 0.25 with_other_admissions_today_I Iodides Blood_group_antibody_I Hospital_admission Other Today Other 0.6 0.0 NA
today today DATE NN ROOT-S-S-VP-NP-TMP-NN NONE NONE 0.5 with_other_admissions_today_I Iodides Blood_group_antibody_I Hospital_admission Other Today Other 0.6 0.0 NA
I I O PRP ROOT-S-S-NP-PRP NONE NONE 0.75 with_other_admissions_today_I Iodides Blood_group_antibody_I Hospital_admission Other Today Other 0.6 0.0 NA
was be O VBD ROOT-S-S-VP-VBD NONE NONE 0.5 wasn't NONE NONE NONE NONE NONE NONE 0.6 0.0 NA
n't not O RB ROOT-S-VP-RB NONE NONE 0.25 wasn't NONE NONE NONE NONE NONE NONE 0.6 0.0 NA
able able O JJ ROOT-S-VP-ADJP-JJ NONE NONE 0.25 able_to Ability Able_(finding) NONE NONE NONE Ability 0.6 0.0 NA
to to O TO ROOT-S-VP-ADJP-S-VP-TO NONE NONE 0.25 able_to Ability Able_(finding) NONE NONE NONE Ability 0.6 0.0 NA
check check O VB ROOT-S-VP-ADJP-S-VP-VP-VB NONE NONE 0.25 check Checking_(action) NONE NONE NONE NONE Checking_(action) 0.7 0.0 NA
the the O DT ROOT-S-VP-ADJP-S-VP-VP-NP-DT NONE NONE 0.25 the_charts_today. Today Today_(temporal_qualifier) Charts_(publication) Charts_(device) NONE Charts_(publication) 0.7 0.0 NA
charts chart O NNS ROOT-S-VP-ADJP-S-VP-VP-NP-NNS NONE NONE 0.25 the_charts_today. Today Today_(temporal_qualifier) Charts_(publication) Charts_(device) NONE Charts_(publication) 0.7 0.0 NA
today today DATE NN ROOT-S-S-VP-NP-TMP-NN NONE NONE 0.5 the_charts_today. Today Today_(temporal_qualifier) Charts_(publication) Charts_(device) NONE Charts_(publication) 0.7 0.0 NA
. . O . ROOT-S-. NONE NONE 1.0 the_charts_today. Today Today_(temporal_qualifier) Charts_(publication) Charts_(device) NONE Charts_(publication) 0.7 0.0 NA

I I O PRP ROOT-S-S-NP-PRP NONE NONE 0.75 I Iodides Blood_group_antibody_I NONE NONE NONE Blood_group_antibody_I 0.7 0.0 NA
have have O VBP ROOT-S-S-VP-VBP NONE NONE 0.25 have NONE NONE NONE NONE NONE NONE 0.7 0.0 NA
just just O RB ROOT-S-S-VP-ADVP-RB NONE NONE 0.5 just NONE NONE NONE NONE NONE NONE 0.8 0.0 NA
given give O VBN ROOT-S-S-VP-VP-VBN NONE NONE 0.25 given GIVEN Entity_Name_Part_Type_-_given Give_-_dosing_instruction_imperative NONE NONE Entity_Name_Part_Type_-_given 0.8 0.0 NA
her she O PRP$ ROOT-S-S-VP-VP-NP-PRP$ NONE NONE 0.25 her_usual_medications, Pharmaceutical_Preparations Medications:Presence_or_Identity:Duration_of_the_study:^Patient:Nominal Medications:-:Point_in_time:^Patient:- NONE NONE Pharmaceutical_Preparations 0.8 0.0 PatientIntroduction_Gender
usual usual O JJ ROOT-S-S-VP-VP-NP-JJ NONE NONE 0.25 her_usual_medications, Pharmaceutical_Preparations Medications:Presence_or_Identity:Duration_of_the_study:^Patient:Nominal Medications:-:Point_in_time:^Patient:- NONE NONE Pharmaceutical_Preparations 0.8 0.0 Medication_Medicine
medications medication O NNS ROOT-S-S-VP-VP-NP-NNS NONE NONE 0.25 her_usual_medications, Pharmaceutical_Preparations Medications:Presence_or_Identity:Duration_of_the_study:^Patient:Nominal Medications:-:Point_in_time:^Patient:- NONE NONE Pharmaceutical_Preparations 0.8 0.0 Medication_Medicine
, , O , ROOT-S-, NONE NONE 0.5 her_usual_medications, Pharmaceutical_Preparations Medications:Presence_or_Identity:Duration_of_the_study:^Patient:Nominal Medications:-:Point_in_time:^Patient:- NONE NONE Pharmaceutical_Preparations 0.8 0.0 NA
she she O PRP ROOT-S-S-NP-PRP NONE NONE 0.25 she NONE NONE NONE NONE NONE NONE 0.8 0.0 PatientIntroduction_Gender
looks look O VBZ ROOT-S-S-VP-VBZ NONE NONE 0.25 looks Personal_appearance NONE NONE NONE NONE Personal_appearance 0.8 0.0 NA
stable stable O JJ ROOT-S-S-VP-ADJP-JJ NONE NONE 0.5 stable Stable_status Patient_Condition_Code_-_Stable NONE NONE NONE Stable_status 0.9 0.0 MyShift_Status
and and O CC ROOT-S-CC NONE NONE 0.5 and NONE NONE NONE NONE NONE NONE 0.9 0.0 NA
obs ob O NNS ROOT-S-S-NP-NNS NONE NONE 0.25 obs NONE NONE NONE NONE NONE NONE 0.9 0.0 MyShift_OtherObservation
are be O VBP ROOT-S-S-VP-VBP NONE NONE 0.25 are NONE NONE NONE NONE NONE NONE 0.9 0.0 MyShift_OtherObservation
stable stable O JJ ROOT-S-S-VP-ADJP-JJ NONE NONE 0.5 stable._nil_further_complaints Chief_complaint_(finding) Stable_status Nil Further Patient_Condition_Code_-_Stable Stable_status 0.9 0.0 MyShift_OtherObservation
. . O . ROOT-S-. NONE NONE 1.0 stable._nil_further_complaints Chief_complaint_(finding) Stable_status Nil Further Patient_Condition_Code_-_Stable Stable_status 0.9 0.0 NA

nil nil O NN ROOT-S-NP-NN NONE NONE 0.25 stable._nil_further_complaints Chief_complaint_(finding) Stable_status Nil Further Patient_Condition_Code_-_Stable Stable_status 0.9 0.0 MyShift_Status
further further O RB ROOT-S-VP-ADVP-RB NONE NONE 0.25 stable._nil_further_complaints Chief_complaint_(finding) Stable_status Nil Further Patient_Condition_Code_-_Stable Stable_status 1.0 0.0 MyShift_Status
complaints complaint O NNS ROOT-S-VP-ADVP-NP-NNS NONE NONE 0.25 stable._nil_further_complaints Chief_complaint_(finding) Stable_status Nil Further Patient_Condition_Code_-_Stable Stable_status 1.0 0.0 MyShift_Status
made make O VBN ROOT-S-VP-VBN NONE NONE 0.25 made. Make_-_Instruction_Imperative NONE NONE NONE NONE Make_-_Instruction_Imperative 1.0 0.0 MyShift_Status
. . O . ROOT-S-. NONE NONE 1.0 made. Make_-_Instruction_Imperative NONE NONE NONE NONE Make_-_Instruction_Imperative 1.0 0.0 NA
