# Supplementary material for: Adapting State-of-the-Art Deep Language Models to Clinical Information Extraction Systems: Potentials, Challenges, and Solutions
Source: JMIR Med Inform. 2019 Apr 25;7(2):e11499. doi: 10.2196/11499 (PMC6658232; doi:10.2196/11499)
Supplement: Multimedia Appendix 2 [file medinform_v7i2e11499_app2.zip › CRF/332.xml.data]

In in O IN ROOT-SINV-PP-IN NONE NONE 0.67 In_room_6_bed_3 Beds Present Within Room NONE Present 0.0 0.0 NA
room room O NN ROOT-SINV-PP-NP-NN NONE NONE 0.17 In_room_6_bed_3 Beds Present Within Room NONE Present 0.0 0.0 PatientIntroduction_CurrentRoom
6 6 NUMBER CD ROOT-SINV-PP-NP-CD NONE NONE 0.17 In_room_6_bed_3 Beds Present Within Room NONE Present 0.0 0.0 PatientIntroduction_CurrentRoom
bed bed O NN ROOT-SINV-PP-NP-NN NONE NONE 0.17 In_room_6_bed_3 Beds Present Within Room NONE Present 0.1 0.0 PatientIntroduction_CurrentBed
3 3 NUMBER CD ROOT-SINV-PP-NP-CD NONE NONE 0.17 In_room_6_bed_3 Beds Present Within Room NONE Present 0.1 0.0 PatientIntroduction_CurrentBed
is be O VBZ ROOT-SINV-VP-VBZ NONE NONE 0.17 is NONE NONE NONE NONE NONE NONE 0.1 0.0 NA
hannah hannah O NNP ROOT-SINV-NP-NP-NNP NONE NONE 0.17 hannah_Gill, Gill_structure gill_unit_of_measure NONE NONE NONE gill_unit_of_measure 0.1 0.0 PatientIntroduction_GivenNames/Initials
Gill Gill PERSON NNP ROOT-SINV-NP-NP-NNP NONE NONE 0.17 hannah_Gill, Gill_structure gill_unit_of_measure NONE NONE NONE gill_unit_of_measure 0.1 0.0 PatientIntroduction_Lastname
, , O , ROOT-SINV-NP-, NONE NONE 1.0 hannah_Gill, Gill_structure gill_unit_of_measure NONE NONE NONE gill_unit_of_measure 0.1 0.0 NA
81 81 DURATION CD ROOT-SINV-NP-NP-NP-CD NONE NONE 0.17 81_yr_old_female Female Woman Females Female,_Self-Report Female_Phenotype year 0.1 0.0 PatientIntroduction_Ageinyears
yr yr DURATION NN ROOT-SINV-NP-NP-NP-NN NONE NONE 0.17 81_yr_old_female Female Woman Females Female,_Self-Report Female_Phenotype year 0.1 0.0 PatientIntroduction_Ageinyears
old old DURATION JJ ROOT-SINV-NP-NP-SBAR-WHNP-NP-JJ NONE NONE 0.17 81_yr_old_female Female Woman Females Female,_Self-Report Female_Phenotype year 0.2 0.0 PatientIntroduction_Ageinyears
female female O NN ROOT-SINV-NP-NP-SBAR-WHNP-NP-NN NONE NONE 0.17 81_yr_old_female Female Woman Females Female,_Self-Report Female_Phenotype year 0.2 0.5 PatientIntroduction_Gender
under under O IN ROOT-SINV-NP-NP-SBAR-WHNP-PP-PP-IN NONE NONE 0.17 under_Dr_Treen, Physicians Delayed_Release_Dosage_Form Doctor_-_Title NONE NONE Physicians 0.2 0.0 NA
Dr Dr O NNP ROOT-SINV-NP-NP-SBAR-WHNP-PP-PP-NP-NP-NNP NONE NONE 0.17 under_Dr_Treen, Physicians Delayed_Release_Dosage_Form Doctor_-_Title NONE NONE Physicians 0.2 0.0 PatientIntroduction_UnderDr_Lastname
Treen Treen PERSON NNP ROOT-SINV-NP-NP-SBAR-WHNP-PP-PP-NP-NP-NNP NONE NONE 0.17 under_Dr_Treen, Physicians Delayed_Release_Dosage_Form Doctor_-_Title NONE NONE Physicians 0.2 0.0 PatientIntroduction_UnderDr_Lastname
, , O , ROOT-SINV-NP-, NONE NONE 1.0 under_Dr_Treen, Physicians Delayed_Release_Dosage_Form Doctor_-_Title NONE NONE Physicians 0.2 0.0 NA
Came Came O NNP ROOT-SINV-NP-NP-SBAR-WHNP-PP-PP-NP-NP-NNP NONE NONE 0.17 Came NONE NONE NONE NONE NONE NONE 0.2 0.0 NA
in in O IN ROOT-SINV-PP-IN NONE NONE 0.67 in NONE NONE NONE NONE NONE NONE 0.2 0.0 NA
with with O IN ROOT-SINV-NP-NP-SBAR-WHNP-PP-IN NONE NONE 0.33 with_acute_brain_injury_query_bleeding Acute_hemorrhage Cerebral_Hemorrhage Hemorrhage Injuries,_Acute_Brain Brain_Injuries acute 0.3 0.0 NA
acute acute O JJ ROOT-SINV-NP-NP-SBAR-WHNP-PP-NP-NP-JJ NONE NONE 0.17 with_acute_brain_injury_query_bleeding Acute_hemorrhage Cerebral_Hemorrhage Hemorrhage Injuries,_Acute_Brain Brain_Injuries acute 0.3 0.0 PatientIntroduction_Disease/ProblemHistory
brain brain O NN ROOT-SINV-NP-NP-SBAR-WHNP-PP-NP-NP-NN NONE NONE 0.17 with_acute_brain_injury_query_bleeding Acute_hemorrhage Cerebral_Hemorrhage Hemorrhage Injuries,_Acute_Brain Brain_Injuries acute 0.3 0.0 PatientIntroduction_Disease/ProblemHistory
injury injury O NN ROOT-SINV-NP-NP-SBAR-WHNP-PP-NP-NP-NN NONE NONE 0.17 with_acute_brain_injury_query_bleeding Acute_hemorrhage Cerebral_Hemorrhage Hemorrhage Injuries,_Acute_Brain Brain_Injuries acute 0.3 0.0 PatientIntroduction_Disease/ProblemHistory
query query O NN ROOT-SINV-NP-NP-SBAR-WHNP-PP-NP-NP-NN NONE NONE 0.17 with_acute_brain_injury_query_bleeding Acute_hemorrhage Cerebral_Hemorrhage Hemorrhage Injuries,_Acute_Brain Brain_Injuries acute 0.3 0.0 PatientIntroduction_AdmissionReason/Diagnosis
bleeding bleeding O NN ROOT-SINV-NP-NP-SBAR-WHNP-PP-NP-NP-NN NONE NONE 0.17 with_acute_brain_injury_query_bleeding Acute_hemorrhage Cerebral_Hemorrhage Hemorrhage Injuries,_Acute_Brain Brain_Injuries acute 0.3 0.0 PatientIntroduction_AdmissionReason/Diagnosis
due due O JJ ROOT-SINV-NP-NP-SBAR-WHNP-PP-NP-ADJP-JJ NONE NONE 0.17 due_to_push_bike_accident. Accidents Bicycle_accident Accidental_physical_contact_(event) Bicycle_accident Accidental Push_-_dosing_instruction_imperative 0.3 0.0 NA
to to O TO ROOT-SINV-NP-NP-SBAR-WHNP-PP-NP-ADJP-S-VP-TO NONE NONE 0.17 due_to_push_bike_accident. Accidents Bicycle_accident Accidental_physical_contact_(event) Bicycle_accident Accidental Push_-_dosing_instruction_imperative 0.3 0.0 NA
push push O VB ROOT-SINV-NP-NP-SBAR-WHNP-PP-NP-ADJP-S-VP-VP-VB NONE NONE 0.17 due_to_push_bike_accident. Accidents Bicycle_accident Accidental_physical_contact_(event) Bicycle_accident Accidental Push_-_dosing_instruction_imperative 0.4 0.0 PatientIntroduction_AdmissionReason/Diagnosis
bike bike O NN ROOT-SINV-NP-NP-SBAR-WHNP-PP-NP-ADJP-S-VP-VP-NP-NN NONE NONE 0.17 due_to_push_bike_accident. Accidents Bicycle_accident Accidental_physical_contact_(event) Bicycle_accident Accidental Push_-_dosing_instruction_imperative 0.4 0.0 PatientIntroduction_AdmissionReason/Diagnosis
accident.she accident.she O NN ROOT-SINV-NP-NP-SBAR-WHNP-PP-NP-ADJP-S-VP-VP-NP-NN NONE NONE 0.17 NONE NONE NONE NONE NONE NONE NONE 0.4 0.0 NA
has have O VBZ ROOT-SINV-NP-NP-SBAR-S-VP-VBZ NONE NONE 0.17 has NONE NONE NONE NONE NONE NONE 0.4 0.0 NA
gcs gc O NNS ROOT-SINV-NP-NP-SBAR-S-VP-NP-NP-NNS NONE NONE 0.17 gcs NONE NONE NONE NONE NONE NONE 0.4 0.0 MyShift_OtherObservation
of of O IN ROOT-SINV-NP-NP-SBAR-S-VP-NP-PP-IN NONE NONE 0.17 of_11.ongoing_neuro_obs, Neurological_observations Neurological_observation_regime Continuous NONE NONE Continuous 0.4 0.0 MyShift_OtherObservation
11 11 NUMBER CD ROOT-SINV-NP-NP-SBAR-S-VP-NP-PP-NP-CD NONE NONE 0.17 of_11.ongoing_neuro_obs, Neurological_observations Neurological_observation_regime Continuous NONE NONE Continuous 0.4 0.0 MyShift_OtherObservation
. . O . ROOT-SINV-. NONE NONE 0.5 of_11.ongoing_neuro_obs, Neurological_observations Neurological_observation_regime Continuous NONE NONE Continuous 0.4 0.0 NA

ongoing ongoing O JJ ROOT-NP-NP-JJ NONE NONE 0.5 of_11.ongoing_neuro_obs, Neurological_observations Neurological_observation_regime Continuous NONE NONE Continuous 0.5 0.0 MyShift_OtherObservation
neuro neuro O NN ROOT-NP-NP-NN NONE NONE 0.17 of_11.ongoing_neuro_obs, Neurological_observations Neurological_observation_regime Continuous NONE NONE Continuous 0.5 0.0 MyShift_OtherObservation
obs ob O NNS ROOT-NP-NP-NNS NONE NONE 0.17 of_11.ongoing_neuro_obs, Neurological_observations Neurological_observation_regime Continuous NONE NONE Continuous 0.5 0.0 MyShift_OtherObservation
, , O , ROOT-NP-, NONE NONE 1.0 of_11.ongoing_neuro_obs, Neurological_observations Neurological_observation_regime Continuous NONE NONE Continuous 0.5 0.0 NA
ongoing ongoing O JJ ROOT-NP-NP-JJ NONE NONE 0.5 ongoing Continuous NONE NONE NONE NONE Continuous 0.5 0.0 Medication_Status
ivabs ivab O NNS ROOT-NP-NP-NP-NNS NONE NONE 0.17 ivabs NONE NONE NONE NONE NONE NONE 0.5 0.0 Medication_Medicine
and and O CC ROOT-NP-NP-NP-CC NONE NONE 0.5 and NONE NONE NONE NONE NONE NONE 0.5 0.0 NA
iv iv O NN ROOT-NP-NP-NP-NN NONE NONE 0.17 iv_fluids Body_Fluids Liquid_substance Body_Fluids_and_Substances Fluid_behavior fluid_-_substance Body_Fluids 0.6 0.0 Medication_Medicine
fluids fluid O NNS ROOT-NP-NP-NP-NNS NONE NONE 0.17 iv_fluids Body_Fluids Liquid_substance Body_Fluids_and_Substances Fluid_behavior fluid_-_substance Body_Fluids 0.6 0.0 Medication_Medicine
at at O IN ROOT-NP-NP-PP-IN NONE NONE 0.17 at_125_mls/hr, MICROPHTHALMIA,_SYNDROMIC_7 MLS_gene NONE NONE NONE MICROPHTHALMIA,_SYNDROMIC_7 0.6 0.0 NA
125 125 NUMBER CD ROOT-NP-NP-PP-NP-NP-CD NONE NONE 0.17 at_125_mls/hr, MICROPHTHALMIA,_SYNDROMIC_7 MLS_gene NONE NONE NONE MICROPHTHALMIA,_SYNDROMIC_7 0.6 0.0 Medication_Dosage
mls/hr mls/hr O NN ROOT-NP-NP-PP-NP-NP-NN NONE NONE 0.17 at_125_mls/hr, MICROPHTHALMIA,_SYNDROMIC_7 MLS_gene NONE NONE NONE MICROPHTHALMIA,_SYNDROMIC_7 0.6 0.0 Medication_Dosage
, , O , ROOT-NP-, NONE NONE 1.0 at_125_mls/hr, MICROPHTHALMIA,_SYNDROMIC_7 MLS_gene NONE NONE NONE MICROPHTHALMIA,_SYNDROMIC_7 0.6 0.0 NA
all all O DT ROOT-NP-NP-PP-NP-NP-NP-NP-DT NONE NONE 0.17 all_meds NONE NONE NONE NONE NONE NONE 0.6 0.0 NA
meds med O NNS ROOT-NP-NP-PP-NP-NP-NP-NP-NNS NONE NONE 0.17 all_meds NONE NONE NONE NONE NONE NONE 0.6 0.0 Medication_Medicine
given give O VBN ROOT-NP-NP-PP-NP-NP-NP-VP-VBN NONE NONE 0.17 given GIVEN Entity_Name_Part_Type_-_given Give_-_dosing_instruction_imperative NONE NONE GIVEN 0.7 0.0 Medication_Status
, , O , ROOT-NP-, NONE NONE 1.0 , NONE NONE NONE NONE NONE NONE 0.7 0.0 NA
ongoing ongoing O JJ ROOT-NP-NP-JJ NONE NONE 0.5 ongoing Continuous NONE NONE NONE NONE Continuous 0.7 0.0 Appointment/Procedure_Time
physio physio O NN ROOT-NP-NP-PP-NP-NP-NP-NN NONE NONE 0.17 physio, NONE NONE NONE NONE NONE NONE 0.7 0.0 Appointment/Procedure_Description
, , O , ROOT-NP-, NONE NONE 1.0 physio, NONE NONE NONE NONE NONE NONE 0.7 0.0 NA
and and O CC ROOT-NP-NP-NP-CC NONE NONE 0.5 and NONE NONE NONE NONE NONE NONE 0.7 0.0 NA
stroke stroke O NN ROOT-NP-NP-PP-NP-NP-NP-NN NONE NONE 0.17 stroke_team_review. Review_[Publication_Type] Act_Class_-_review Cerebrovascular_accident Team NONE Cerebrovascular_accident 0.7 0.0 Appointment/Procedure_Description
team team O NN ROOT-NP-NP-PP-NP-NP-NP-NN NONE NONE 0.17 stroke_team_review. Review_[Publication_Type] Act_Class_-_review Cerebrovascular_accident Team NONE Cerebrovascular_accident 0.7 0.0 Appointment/Procedure_Description
review review O NN ROOT-NP-NP-PP-NP-NP-NP-NN NONE NONE 0.17 stroke_team_review. Review_[Publication_Type] Act_Class_-_review Cerebrovascular_accident Team NONE Cerebrovascular_accident 0.8 0.0 Appointment/Procedure_Description
. . O . ROOT-NP-. NONE NONE 0.5 stroke_team_review. Review_[Publication_Type] Act_Class_-_review Cerebrovascular_accident Team NONE Cerebrovascular_accident 0.8 0.0 NA

with with O IN ROOT-S-NP-NP-NP-PP-IN NONE NONE 0.33 with_Ngt NONE NONE NONE NONE NONE NONE 0.8 0.0 NA
Ngt ngt ORGANIZATION NN ROOT-S-NP-NP-NP-PP-NP-NP-NN NONE NONE 0.17 with_Ngt NONE NONE NONE NONE NONE NONE 0.8 0.0 MyShift_Contraption
in in O FW ROOT-S-NP-NP-NP-PP-NP-PP-FW NONE NONE 0.67 in_situ NONE NONE NONE NONE NONE NONE 0.8 0.0 NA
situ situ O FW ROOT-S-NP-NP-NP-PP-NP-PP-NP-FW NONE NONE 0.17 in_situ NONE NONE NONE NONE NONE NONE 0.8 0.0 NA
and and O CC ROOT-S-NP-NP-NP-PP-NP-PP-NP-CC NONE NONE 0.5 and NONE NONE NONE NONE NONE NONE 0.8 0.0 NA
idc idc O FW ROOT-S-NP-NP-NP-PP-NP-PP-NP-FW NONE NONE 0.17 idc Primary_idiopathic_dilated_cardiomyopathy NONE NONE NONE NONE Primary_idiopathic_dilated_cardiomyopathy 0.8 0.0 MyShift_Contraption
in in O FW ROOT-S-NP-NP-NP-PP-NP-PP-FW NONE NONE 0.67 in_situ. NONE NONE NONE NONE NONE NONE 0.9 0.0 NA
situ.for situ.for O FW ROOT-S-NP-NP-NP-PP-NP-FW NONE NONE 0.17 NONE NONE NONE NONE NONE NONE NONE 0.9 0.0 NA
PICC picc ORGANIZATION NN ROOT-S-NP-NP-NP-NN NONE NONE 0.17 for_PICC_line_insertion_later Implantation_procedure Clinical_act_of_insertion Insertion_Mutation Insert_(object) Peripherally_inserted_central_catheter_(physical_object) Peripherally_inserted_central_catheter_(physical_object) 0.9 0.0 Appointment/Procedure_Description
line line O NN ROOT-S-NP-NP-NP-NN NONE NONE 0.17 for_PICC_line_insertion_later Implantation_procedure Clinical_act_of_insertion Insertion_Mutation Insert_(object) Peripherally_inserted_central_catheter_(physical_object) Peripherally_inserted_central_catheter_(physical_object) 0.9 0.0 Appointment/Procedure_Description
insertion insertion O NN ROOT-S-NP-NP-NP-NN NONE NONE 0.17 for_PICC_line_insertion_later Implantation_procedure Clinical_act_of_insertion Insertion_Mutation Insert_(object) Peripherally_inserted_central_catheter_(physical_object) Peripherally_inserted_central_catheter_(physical_object) 0.9 0.0 Appointment/Procedure_Description
later later O RB ROOT-S-NP-ADVP-RB NONE NONE 0.17 for_PICC_line_insertion_later Implantation_procedure Clinical_act_of_insertion Insertion_Mutation Insert_(object) Peripherally_inserted_central_catheter_(physical_object) Peripherally_inserted_central_catheter_(physical_object) 0.9 0.0 Appointment/Procedure_Time
this this O DT ROOT-S-NP-ADVP-DT NONE NONE 0.17 this_pm. NONE NONE NONE NONE NONE NONE 0.9 0.0 Appointment/Procedure_Time
pm.scheduled pm.scheduled O VBN ROOT-S-VP-VBN NONE NONE 0.17 NONE NONE NONE NONE NONE NONE NONE 0.9 0.0 NA
for for O IN ROOT-S-VP-PP-IN NONE NONE 0.17 for_Mri_tom. PRPF6_gene Magnetic_Resonance_Imaging NONE NONE NONE Magnetic_Resonance_Imaging 1.0 0.0 NA
Mri Mri O NNP ROOT-S-VP-PP-NP-NNP NONE NONE 0.17 for_Mri_tom. PRPF6_gene Magnetic_Resonance_Imaging NONE NONE NONE Magnetic_Resonance_Imaging 1.0 0.0 Appointment/Procedure_Description
tom tom O NN ROOT-S-VP-PP-NP-NN NONE NONE 0.17 for_Mri_tom. PRPF6_gene Magnetic_Resonance_Imaging NONE NONE NONE Magnetic_Resonance_Imaging 1.0 0.0 Appointment/Procedure_Time
. . O . ROOT-S-. NONE NONE 0.5 for_Mri_tom. PRPF6_gene Magnetic_Resonance_Imaging NONE NONE NONE Magnetic_Resonance_Imaging 1.0 0.0 NA
