# Supplementary material for: Adapting State-of-the-Art Deep Language Models to Clinical Information Extraction Systems: Potentials, Challenges, and Solutions
Source: JMIR Med Inform. 2019 Apr 25;7(2):e11499. doi: 10.2196/11499 (PMC6658232; doi:10.2196/11499)
Supplement: Multimedia Appendix 2 [file medinform_v7i2e11499_app2.zip › CRF/342.xml.data]

In in O IN ROOT-S-PP-IN NONE NONE 0.5 In_bed_17 Beds NONE NONE NONE NONE Beds 0.0 0.0 NA
bed bed O NN ROOT-S-PP-NP-NN NONE NONE 0.25 In_bed_17 Beds NONE NONE NONE NONE Beds 0.0 0.0 PatientIntroduction_CurrentBed
17 17 NUMBER CD ROOT-S-NP-CD NONE NONE 0.25 In_bed_17 Beds NONE NONE NONE NONE Beds 0.1 0.0 PatientIntroduction_CurrentBed
is be O VBZ ROOT-S-VP-VBZ NONE NONE 0.75 is NONE NONE NONE NONE NONE NONE 0.1 0.0 NA
Charlotte Charlotte PERSON NNP ROOT-S-VP-NP-NP-NNP NONE NONE 0.25 Charlotte_Solomon, Solomon_Eskimos NONE NONE NONE NONE Solomon_Eskimos 0.1 0.0 PatientIntroduction_GivenNames/Initials
Solomon Solomon PERSON NNP ROOT-S-VP-NP-NP-NNP NONE NONE 0.25 Charlotte_Solomon, Solomon_Eskimos NONE NONE NONE NONE Solomon_Eskimos 0.1 0.0 PatientIntroduction_Lastname
, , O , ROOT-S-VP-NP-, NONE NONE 0.5 Charlotte_Solomon, Solomon_Eskimos NONE NONE NONE NONE Solomon_Eskimos 0.1 0.0 NA
86 86 DURATION CD ROOT-S-VP-NP-ADJP-NP-CD NONE NONE 0.25 86_yrs_old Old NONE NONE NONE NONE Old 0.2 0.0 PatientIntroduction_Ageinyears
yrs yr DURATION NNS ROOT-S-VP-NP-ADJP-NP-NNS NONE NONE 0.25 86_yrs_old Old NONE NONE NONE NONE Old 0.2 0.0 PatientIntroduction_Ageinyears
old old DURATION JJ ROOT-S-VP-NP-ADJP-JJ NONE NONE 0.25 86_yrs_old Old NONE NONE NONE NONE Old 0.2 0.0 PatientIntroduction_Ageinyears
under under O IN ROOT-S-VP-NP-ADJP-PP-IN NONE NONE 0.25 under_Dr_zander, Physicians Delayed_Release_Dosage_Form Doctor_-_Title NONE NONE Physicians 0.2 0.0 NA
Dr Dr O NNP ROOT-S-VP-NP-ADJP-PP-NP-NNP NONE NONE 0.25 under_Dr_zander, Physicians Delayed_Release_Dosage_Form Doctor_-_Title NONE NONE Physicians 0.3 0.0 PatientIntroduction_UnderDr_Lastname
zander zander O NN ROOT-S-VP-NP-ADJP-PP-NP-NN NONE NONE 0.25 under_Dr_zander, Physicians Delayed_Release_Dosage_Form Doctor_-_Title NONE NONE Physicians 0.3 0.0 PatientIntroduction_UnderDr_Lastname
, , O , ROOT-S-VP-NP-, NONE NONE 0.5 under_Dr_zander, Physicians Delayed_Release_Dosage_Form Doctor_-_Title NONE NONE Physicians 0.3 0.0 NA
came come O VBD ROOT-S-VP-NP-SBAR-S-VP-VBD NONE NONE 0.25 came NONE NONE NONE NONE NONE NONE 0.3 0.0 NA
in in O IN ROOT-S-PP-IN NONE NONE 0.5 in NONE NONE NONE NONE NONE NONE 0.3 0.0 NA
for for O IN ROOT-S-VP-NP-SBAR-S-VP-PP-IN NONE NONE 0.25 for_management Administration_occupational_activities Disease_Management Management_procedure NONE NONE Disease_Management 0.4 0.0 NA
management management O NN ROOT-S-VP-NP-SBAR-S-VP-PP-NP-NP-NN NONE NONE 0.25 for_management Administration_occupational_activities Disease_Management Management_procedure NONE NONE Disease_Management 0.4 0.0 PatientIntroduction_AdmissionReason/Diagnosis
of of O IN ROOT-S-VP-NP-SBAR-S-VP-PP-NP-PP-IN NONE NONE 0.25 of_epilepsy. Epilepsy NONE NONE NONE NONE Epilepsy 0.4 0.0 PatientIntroduction_AdmissionReason/Diagnosis
epilepsy epilepsy O NN ROOT-S-VP-NP-SBAR-S-VP-PP-NP-PP-NP-NN NONE NONE 0.25 of_epilepsy. Epilepsy NONE NONE NONE NONE Epilepsy 0.4 0.0 PatientIntroduction_Disease/ProblemHistory
. . O . ROOT-S-. NONE NONE 1.0 of_epilepsy. Epilepsy NONE NONE NONE NONE Epilepsy 0.4 0.0 NA

she she O PRP ROOT-S-NP-PRP NONE NONE 0.75 she NONE NONE NONE NONE NONE NONE 0.5 0.0 PatientIntroduction_Gender
does do O VBZ ROOT-S-VP-VBZ NONE NONE 0.25 doesn't NONE NONE NONE NONE NONE NONE 0.5 0.0 MyShift_OtherObservation
n't not O RB ROOT-S-VP-RB NONE NONE 0.25 doesn't NONE NONE NONE NONE NONE NONE 0.5 0.0 MyShift_OtherObservation
have have O VB ROOT-S-VP-VP-VB NONE NONE 0.25 have NONE NONE NONE NONE NONE NONE 0.5 0.0 MyShift_OtherObservation
any any O DT ROOT-S-VP-VP-NP-NP-DT NONE NONE 0.25 any_episode Episode_of Episodic Episodicity NONE NONE Episode_of 0.5 0.0 MyShift_OtherObservation
episode episode O NN ROOT-S-VP-VP-NP-NP-NN NONE NONE 0.25 any_episode Episode_of Episodic Episodicity NONE NONE Episode_of 0.6 0.0 MyShift_OtherObservation
on on O IN ROOT-S-VP-VP-NP-PP-IN NONE NONE 0.25 on_my_shift. shift_displacement Physical_Shift NONE NONE NONE shift_displacement 0.6 0.0 NA
my my O PRP$ ROOT-S-VP-VP-NP-PP-NP-PRP$ NONE NONE 0.25 on_my_shift. shift_displacement Physical_Shift NONE NONE NONE shift_displacement 0.6 0.0 NA
shift shift O NN ROOT-S-VP-VP-NP-PP-NP-NN NONE NONE 0.25 on_my_shift. shift_displacement Physical_Shift NONE NONE NONE shift_displacement 0.6 0.0 NA
. . O . ROOT-S-. NONE NONE 1.0 on_my_shift. shift_displacement Physical_Shift NONE NONE NONE shift_displacement 0.6 0.0 NA

she she O PRP ROOT-S-NP-PRP NONE NONE 0.75 she NONE NONE NONE NONE NONE NONE 0.7 0.0 PatientIntroduction_Gender
is be O VBZ ROOT-S-VP-VBZ NONE NONE 0.75 is NONE NONE NONE NONE NONE NONE 0.7 0.0 NA
tolerating tolerate O VBG ROOT-S-VP-VP-VBG NONE NONE 0.25 tolerating NONE NONE NONE NONE NONE NONE 0.7 0.0 MyShift_Input/Diet
her she O PRP$ ROOT-S-VP-VP-NP-PRP$ NONE NONE 0.25 her_diet Diet Dietetics NONE NONE NONE Diet 0.7 0.0 MyShift_Input/Diet
diet diet O NN ROOT-S-VP-VP-NP-NN NONE NONE 0.25 her_diet Diet Dietetics NONE NONE NONE Diet 0.8 0.5 MyShift_Input/Diet
and and O CC ROOT-S-VP-VP-NP-CC NONE NONE 0.5 and NONE NONE NONE NONE NONE NONE 0.8 0.0 MyShift_Input/Diet
fluids fluid O NNS ROOT-S-VP-VP-NP-NNS NONE NONE 0.25 fluids_well. Body_Fluids Liquid_substance Body_Fluids_and_Substances Fluid_behavior fluid_-_substance Body_Fluids 0.8 0.0 MyShift_Input/Diet
well well O RB ROOT-S-VP-VP-ADVP-RB NONE NONE 0.25 fluids_well. Body_Fluids Liquid_substance Body_Fluids_and_Substances Fluid_behavior fluid_-_substance Body_Fluids 0.8 0.0 MyShift_Input/Diet
. . O . ROOT-S-. NONE NONE 1.0 fluids_well. Body_Fluids Liquid_substance Body_Fluids_and_Substances Fluid_behavior fluid_-_substance Body_Fluids 0.8 0.0 NA

she she O PRP ROOT-S-S-NP-PRP NONE NONE 0.75 she NONE NONE NONE NONE NONE NONE 0.9 0.0 PatientIntroduction_Gender
is be O VBZ ROOT-S-S-VP-VBZ NONE NONE 0.75 is NONE NONE NONE NONE NONE NONE 0.9 0.0 NA
stable stable O JJ ROOT-S-S-VP-ADJP-JJ NONE NONE 0.25 stable Stable_status Patient_Condition_Code_-_Stable NONE NONE NONE Stable_status 0.9 0.0 MyShift_Status
and and O CC ROOT-S-CC NONE NONE 0.5 and NONE NONE NONE NONE NONE NONE 0.9 0.0 NA
all all O DT ROOT-S-S-NP-DT NONE NONE 0.25 all_meds NONE NONE NONE NONE NONE NONE 0.9 0.0 NA
meds med O NNS ROOT-S-S-NP-NNS NONE NONE 0.25 all_meds NONE NONE NONE NONE NONE NONE 1.0 0.0 Medication_Medicine
given give O VBN ROOT-S-S-VP-VBN NONE NONE 0.25 given. GIVEN Entity_Name_Part_Type_-_given Give_-_dosing_instruction_imperative NONE NONE Entity_Name_Part_Type_-_given 1.0 0.0 NA
. . O . ROOT-S-. NONE NONE 1.0 given. GIVEN Entity_Name_Part_Type_-_given Give_-_dosing_instruction_imperative NONE NONE Entity_Name_Part_Type_-_given 1.0 0.0 NA
