# Supplementary material for: Adapting State-of-the-Art Deep Language Models to Clinical Information Extraction Systems: Potentials, Challenges, and Solutions
Source: JMIR Med Inform. 2019 Apr 25;7(2):e11499. doi: 10.2196/11499 (PMC6658232; doi:10.2196/11499)
Supplement: Multimedia Appendix 2 [file medinform_v7i2e11499_app2.zip › CRF/336.xml.data]

In in O IN ROOT-S-S-PP-IN NONE NONE 0.33 In_room_3_bed_5 Beds Present Within Room NONE Within 0.0 0.0 NA
room room O NN ROOT-S-S-PP-NP-NN NONE NONE 0.17 In_room_3_bed_5 Beds Present Within Room NONE Within 0.0 0.0 PatientIntroduction_CurrentRoom
3 3 NUMBER CD ROOT-S-S-PP-NP-CD NONE NONE 0.17 In_room_3_bed_5 Beds Present Within Room NONE Within 0.1 0.0 PatientIntroduction_CurrentRoom
bed bed O NN ROOT-S-S-PP-NP-NN NONE NONE 0.17 In_room_3_bed_5 Beds Present Within Room NONE Within 0.1 0.0 PatientIntroduction_CurrentBed
5 5 NUMBER CD ROOT-S-S-PP-NP-CD NONE NONE 0.17 In_room_3_bed_5 Beds Present Within Room NONE Within 0.1 0.0 PatientIntroduction_CurrentBed
is be O VBZ ROOT-S-S-VP-VBZ NONE NONE 0.17 is NONE NONE NONE NONE NONE NONE 0.1 0.0 NA
Hafsa Hafsa PERSON NNP ROOT-S-S-VP-NP-NP-NNP NONE NONE 0.17 Hafsa_Bannister, NONE NONE NONE NONE NONE NONE 0.1 0.0 PatientIntroduction_GivenNames/Initials
Bannister Bannister PERSON NNP ROOT-S-S-VP-NP-NP-NNP NONE NONE 0.17 Hafsa_Bannister, NONE NONE NONE NONE NONE NONE 0.1 0.0 PatientIntroduction_Lastname
, , O , ROOT-S-S-VP-NP-, NONE NONE 1.0 Hafsa_Bannister, NONE NONE NONE NONE NONE NONE 0.2 0.0 NA
44 44 DURATION CD ROOT-S-S-VP-NP-ADJP-NP-CD NONE NONE 0.17 44_yrs_old Old NONE NONE NONE NONE Old 0.2 0.0 PatientIntroduction_Ageinyears
yrs yr DURATION NNS ROOT-S-S-VP-NP-ADJP-NP-NNS NONE NONE 0.17 44_yrs_old Old NONE NONE NONE NONE Old 0.2 0.0 PatientIntroduction_Ageinyears
old old DURATION JJ ROOT-S-S-VP-NP-ADJP-JJ NONE NONE 0.17 44_yrs_old Old NONE NONE NONE NONE Old 0.2 0.0 PatientIntroduction_Ageinyears
under under O IN ROOT-S-S-VP-NP-ADJP-PP-IN NONE NONE 0.17 under_Dr_valente, Physicians Delayed_Release_Dosage_Form Doctor_-_Title NONE NONE Physicians 0.2 0.0 NA
Dr Dr O NNP ROOT-S-S-VP-NP-ADJP-PP-NP-NNP NONE NONE 0.17 under_Dr_valente, Physicians Delayed_Release_Dosage_Form Doctor_-_Title NONE NONE Physicians 0.3 0.0 PatientIntroduction_UnderDr_Lastname
valente valente O NNP ROOT-S-S-VP-NP-ADJP-PP-NP-NNP NONE NONE 0.17 under_Dr_valente, Physicians Delayed_Release_Dosage_Form Doctor_-_Title NONE NONE Physicians 0.3 0.0 PatientIntroduction_UnderDr_Lastname
, , O , ROOT-S-S-VP-NP-, NONE NONE 1.0 under_Dr_valente, Physicians Delayed_Release_Dosage_Form Doctor_-_Title NONE NONE Physicians 0.3 0.0 NA
came come O VBD ROOT-S-S-VP-NP-SBAR-S-VP-VBD NONE NONE 0.17 came NONE NONE NONE NONE NONE NONE 0.3 0.0 NA
in in O IN ROOT-S-S-PP-IN NONE NONE 0.33 in NONE NONE NONE NONE NONE NONE 0.3 0.0 NA
with with O IN ROOT-S-S-VP-NP-SBAR-S-VP-PP-PP-IN NONE NONE 0.17 with_mild_brain_injury, Injury Brain_Injuries trauma_qualifier Brain Entire_brain Mild_(qualifier_value) 0.4 0.0 NA
mild mild O JJ ROOT-S-S-VP-NP-SBAR-S-VP-PP-PP-NP-JJ NONE NONE 0.17 with_mild_brain_injury, Injury Brain_Injuries trauma_qualifier Brain Entire_brain Mild_(qualifier_value) 0.4 0.0 PatientIntroduction_Disease/ProblemHistory
brain brain O NN ROOT-S-S-VP-NP-SBAR-S-VP-PP-PP-NP-NN NONE NONE 0.17 with_mild_brain_injury, Injury Brain_Injuries trauma_qualifier Brain Entire_brain Mild_(qualifier_value) 0.4 0.0 PatientIntroduction_Disease/ProblemHistory
injury injury O NN ROOT-S-NP-NP-NN NONE NONE 0.17 with_mild_brain_injury, Injury Brain_Injuries trauma_qualifier Brain Entire_brain Mild_(qualifier_value) 0.4 0.0 PatientIntroduction_Disease/ProblemHistory
, , O , ROOT-S-S-VP-NP-, NONE NONE 1.0 with_mild_brain_injury, Injury Brain_Injuries trauma_qualifier Brain Entire_brain Mild_(qualifier_value) 0.4 0.0 NA
gcs gc O NNS ROOT-S-NP-NP-NP-NNS NONE NONE 0.17 gcs NONE NONE NONE NONE NONE NONE 0.4 0.0 MyShift_OtherObservation
of of O IN ROOT-S-NP-NP-PP-IN NONE NONE 0.17 of_14, NONE NONE NONE NONE NONE NONE 0.5 0.0 MyShift_OtherObservation
14 14 NUMBER CD ROOT-S-NP-NP-PP-NP-CD NONE NONE 0.17 of_14, NONE NONE NONE NONE NONE NONE 0.5 0.0 MyShift_OtherObservation
, , O , ROOT-S-S-VP-NP-, NONE NONE 1.0 of_14, NONE NONE NONE NONE NONE NONE 0.5 0.0 NA
can can O MD ROOT-S-VP-MD NONE NONE 0.17 can NONE NONE NONE NONE NONE NONE 0.5 0.0 NA
be be O VB ROOT-S-VP-VP-VB NONE NONE 0.17 be NONE NONE NONE NONE NONE NONE 0.5 0.0 NA
confused confuse O VBN ROOT-S-VP-VP-VP-VBN NONE NONE 0.17 confused Confusion Precaution_Code_-_Confused NONE NONE NONE Precaution_Code_-_Confused 0.6 0.0 MyShift_OtherObservation
at at O IN ROOT-S-VP-VP-VP-PP-IN NONE NONE 0.33 at_times, Time Times Temporal_-_Regional_site_descriptor Temporal_-Temporal_Qualifier Temporal_region Time 0.6 0.0 NA
times time O NNS ROOT-S-VP-VP-VP-PP-NP-NP-NNS NONE NONE 0.17 at_times, Time Times Temporal_-_Regional_site_descriptor Temporal_-Temporal_Qualifier Temporal_region Time 0.6 0.0 NA
, , O , ROOT-S-S-VP-NP-, NONE NONE 1.0 at_times, Time Times Temporal_-_Regional_site_descriptor Temporal_-Temporal_Qualifier Temporal_region Time 0.6 0.0 NA
self self O NN ROOT-S-VP-VP-VP-PP-NP-NP-NN NONE NONE 0.17 self_caring Caring care_activity NONE NONE NONE Caring 0.6 0.0 MyShift_ActivitiesOfDailyLiving
caring caring O NN ROOT-S-VP-VP-VP-PP-NP-NP-NN NONE NONE 0.17 self_caring Caring care_activity NONE NONE NONE Caring 0.6 0.0 MyShift_ActivitiesOfDailyLiving
and and O CC ROOT-S-VP-VP-VP-PP-NP-CC NONE NONE 0.17 and NONE NONE NONE NONE NONE NONE 0.7 0.0 NA
ambulant ambulant O NN ROOT-S-VP-VP-VP-PP-NP-NP-NN NONE NONE 0.17 ambulant._still Ambulation NONE NONE NONE NONE Ambulation 0.7 0.0 MyShift_ActivitiesOfDailyLiving
. . O . ROOT-S-. NONE NONE 0.33 ambulant._still Ambulation NONE NONE NONE NONE Ambulation 0.7 0.0 NA

still still O RB ROOT-S-ADVP-RB NONE NONE 0.17 ambulant._still Ambulation NONE NONE NONE NONE Ambulation 0.7 0.0 NA
need need O VB ROOT-S-VP-VB NONE NONE 0.17 need Needs Patient_need_for_(contextual_qualifier) NONE NONE NONE Patient_need_for_(contextual_qualifier) 0.7 0.0 MyShift_ActivitiesOfDailyLiving
redirection redirection O NN ROOT-S-VP-NP-NP-NN NONE NONE 0.17 redirection NONE NONE NONE NONE NONE NONE 0.8 0.0 MyShift_ActivitiesOfDailyLiving
at at O IN ROOT-S-VP-NP-PP-IN NONE NONE 0.33 at_times. Time Times Temporal_-_Regional_site_descriptor Temporal_-Temporal_Qualifier Temporal_region Time 0.8 0.0 NA
times.all times.all O JJ ROOT-S-VP-NP-PP-NP-JJ NONE NONE 0.17 NONE NONE NONE NONE NONE NONE NONE 0.8 0.0 NA
meds med O NNS ROOT-S-VP-NP-PP-NP-NNS NONE NONE 0.17 all_meds NONE NONE NONE NONE NONE NONE 0.8 0.0 Medication_Medicine
given give O VBN ROOT-S-VP-NP-VP-VBN NONE NONE 0.17 given GIVEN Entity_Name_Part_Type_-_given Give_-_dosing_instruction_imperative NONE NONE GIVEN 0.8 0.0 Medication_Status
, , O , ROOT-S-VP-NP-, NONE NONE 1.0 , NONE NONE NONE NONE NONE NONE 0.9 0.0 NA
awaiting await O VBG ROOT-S-VP-NP-VP-VBG NONE NONE 0.17 awaiting NONE NONE NONE NONE NONE NONE 0.9 0.0 Appointment/Procedure_Description
stroke stroke O NN ROOT-S-VP-NP-VP-NP-NP-NN NONE NONE 0.17 stroke_team_review.nil_other_issues Problem Issue_(document) Cerebrovascular_accident Review_[Publication_Type] Nil Cerebrovascular_accident 0.9 0.0 Appointment/Procedure_Description
team team O NN ROOT-S-VP-NP-VP-NP-NP-NN NONE NONE 0.17 stroke_team_review.nil_other_issues Problem Issue_(document) Cerebrovascular_accident Review_[Publication_Type] Nil Cerebrovascular_accident 0.9 0.0 Appointment/Procedure_Description
review.nil review.nil O NN ROOT-S-VP-NP-VP-NP-NP-NN NONE NONE 0.17 stroke_team_review.nil_other_issues Problem Issue_(document) Cerebrovascular_accident Review_[Publication_Type] Nil Cerebrovascular_accident 0.9 0.0 NA
other other O JJ ROOT-S-VP-NP-VP-NP-SBAR-S-NP-JJ NONE NONE 0.17 stroke_team_review.nil_other_issues Problem Issue_(document) Cerebrovascular_accident Review_[Publication_Type] Nil Cerebrovascular_accident 0.9 0.0 MyShift_Status
issues issue O NNS ROOT-S-VP-NP-VP-NP-SBAR-S-NP-NNS NONE NONE 0.17 stroke_team_review.nil_other_issues Problem Issue_(document) Cerebrovascular_accident Review_[Publication_Type] Nil Cerebrovascular_accident 1.0 0.0 MyShift_Status
noted note O VBD ROOT-S-VP-NP-VP-NP-SBAR-S-VP-VBD NONE NONE 0.17 noted. Note NONE NONE NONE NONE Note 1.0 0.0 MyShift_Status
. . O . ROOT-S-. NONE NONE 0.33 noted. Note NONE NONE NONE NONE Note 1.0 0.0 NA
