# Supplementary material for: Adapting State-of-the-Art Deep Language Models to Clinical Information Extraction Systems: Potentials, Challenges, and Solutions
Source: JMIR Med Inform. 2019 Apr 25;7(2):e11499. doi: 10.2196/11499 (PMC6658232; doi:10.2196/11499)
Supplement: Multimedia Appendix 2 [file medinform_v7i2e11499_app2.zip › CRF/331.xml.data]

In in O IN ROOT-S-PP-IN NONE NONE 0.29 In_bed_5 Beds NONE NONE NONE NONE Beds 0.0 0.0 NA
bed bed O NN ROOT-S-PP-NP-NN NONE NONE 0.14 In_bed_5 Beds NONE NONE NONE NONE Beds 0.0 0.0 PatientIntroduction_CurrentBed
5 5 NUMBER CD ROOT-S-PP-NP-CD NONE NONE 0.14 In_bed_5 Beds NONE NONE NONE NONE Beds 0.0 0.0 PatientIntroduction_CurrentBed
is be O VBZ ROOT-S-VP-VBZ NONE NONE 0.14 is NONE NONE NONE NONE NONE NONE 0.1 0.0 NA
Kara Kara PERSON NNP ROOT-S-VP-NP-NP-NNP NONE NONE 0.14 Kara_noble, NONE NONE NONE NONE NONE NONE 0.1 0.0 PatientIntroduction_GivenNames/Initials
noble noble O JJ ROOT-S-VP-NP-SBAR-S-NP-NP-JJ NONE NONE 0.14 Kara_noble, NONE NONE NONE NONE NONE NONE 0.1 0.0 PatientIntroduction_Lastname
, , O , ROOT-S-VP-NP-SBAR-S-NP-, NONE NONE 1.0 Kara_noble, NONE NONE NONE NONE NONE NONE 0.1 0.0 NA
98 98 DURATION CD ROOT-S-VP-NP-SBAR-S-NP-NP-NP-ADJP-NP-CD NONE NONE 0.14 98_yrs_old_female Female Woman Females Female,_Self-Report Female_Phenotype Old 0.1 0.0 PatientIntroduction_Ageinyears
yrs yr DURATION NNS ROOT-S-VP-NP-SBAR-S-NP-NP-NP-ADJP-NP-NNS NONE NONE 0.14 98_yrs_old_female Female Woman Females Female,_Self-Report Female_Phenotype Old 0.1 0.0 PatientIntroduction_Ageinyears
old old DURATION JJ ROOT-S-VP-NP-SBAR-S-NP-NP-NP-ADJP-JJ NONE NONE 0.14 98_yrs_old_female Female Woman Females Female,_Self-Report Female_Phenotype Old 0.2 0.0 PatientIntroduction_Ageinyears
female female O NN ROOT-S-VP-NP-SBAR-S-NP-NP-NP-NN NONE NONE 0.14 98_yrs_old_female Female Woman Females Female,_Self-Report Female_Phenotype Old 0.2 0.5 PatientIntroduction_Gender
under under O IN ROOT-S-VP-NP-SBAR-S-NP-NP-PP-IN NONE NONE 0.14 under_Dr_Chan, Physicians Delayed_Release_Dosage_Form Doctor_-_Title NONE NONE Physicians 0.2 0.0 NA
Dr Dr O NNP ROOT-S-VP-NP-SBAR-S-NP-NP-PP-NP-NNP NONE NONE 0.14 under_Dr_Chan, Physicians Delayed_Release_Dosage_Form Doctor_-_Title NONE NONE Physicians 0.2 0.0 PatientIntroduction_UnderDr_Lastname
Chan Chan PERSON NNP ROOT-S-VP-NP-SBAR-S-NP-NP-PP-NP-NNP NONE NONE 0.14 under_Dr_Chan, Physicians Delayed_Release_Dosage_Form Doctor_-_Title NONE NONE Physicians 0.2 0.0 PatientIntroduction_UnderDr_Lastname
, , O , ROOT-S-VP-NP-SBAR-S-NP-, NONE NONE 1.0 under_Dr_Chan, Physicians Delayed_Release_Dosage_Form Doctor_-_Title NONE NONE Physicians 0.2 0.0 NA
came come O VBD ROOT-S-VP-NP-SBAR-S-VP-VBD NONE NONE 0.14 came NONE NONE NONE NONE NONE NONE 0.2 0.0 NA
in in O IN ROOT-S-PP-IN NONE NONE 0.29 in NONE NONE NONE NONE NONE NONE 0.3 0.0 NA
with with O IN ROOT-S-VP-NP-SBAR-S-VP-PP-IN NONE NONE 0.29 with_acute_brain_injury Injury Brain_Injuries Injuries,_Acute_Brain trauma_qualifier Brain acute 0.3 0.0 NA
acute acute O JJ ROOT-S-VP-NP-SBAR-S-VP-PP-NP-NP-JJ NONE NONE 0.14 with_acute_brain_injury Injury Brain_Injuries Injuries,_Acute_Brain trauma_qualifier Brain acute 0.3 0.0 PatientIntroduction_Disease/ProblemHistory
brain brain O NN ROOT-S-VP-NP-SBAR-S-VP-PP-NP-NP-NN NONE NONE 0.29 with_acute_brain_injury Injury Brain_Injuries Injuries,_Acute_Brain trauma_qualifier Brain acute 0.3 0.0 PatientIntroduction_Disease/ProblemHistory
injury injury O NN ROOT-S-VP-NP-SBAR-S-VP-PP-NP-NP-NN NONE NONE 0.14 with_acute_brain_injury Injury Brain_Injuries Injuries,_Acute_Brain trauma_qualifier Brain acute 0.3 0.0 PatientIntroduction_Disease/ProblemHistory
due due O JJ ROOT-S-VP-NP-SBAR-S-VP-PP-NP-ADJP-JJ NONE NONE 0.14 due_to_trauma. Wounds_and_Injuries Injury trauma_qualifier Traumatic NONE Wounds_and_Injuries 0.3 0.0 NA
to to O TO ROOT-S-VP-NP-SBAR-S-VP-PP-NP-ADJP-S-VP-TO NONE NONE 0.14 due_to_trauma. Wounds_and_Injuries Injury trauma_qualifier Traumatic NONE Wounds_and_Injuries 0.4 0.0 NA
trauma.he trauma.he O VB ROOT-S-VP-NP-SBAR-S-VP-PP-NP-ADJP-S-VP-VP-VB NONE NONE 0.14 NONE NONE NONE NONE NONE NONE NONE 0.4 0.0 NA
's 's O POS ROOT-S-VP-NP-SBAR-S-VP-PP-NP-ADJP-S-VP-VP-S-NP-POS NONE NONE 0.14 's NONE NONE NONE NONE NONE NONE 0.4 0.0 NA
on on O IN ROOT-S-VP-NP-SBAR-S-VP-PP-IN NONE NONE 0.14 on_ongoing_review Review_[Publication_Type] Act_Class_-_review Ongoing_review Continuous NONE Continuous 0.4 0.0 NA
ongoing ongoing O JJ ROOT-S-VP-NP-SBAR-S-VP-PP-NP-JJ NONE NONE 0.57 on_ongoing_review Review_[Publication_Type] Act_Class_-_review Ongoing_review Continuous NONE Continuous 0.4 0.0 NA
review review O NN ROOT-S-VP-NP-SBAR-S-VP-PP-NP-NN NONE NONE 0.14 on_ongoing_review Review_[Publication_Type] Act_Class_-_review Ongoing_review Continuous NONE Continuous 0.4 0.0 Appointment/Procedure_Description
by by O IN ROOT-S-VP-NP-SBAR-S-VP-PP-IN NONE NONE 0.14 by_the_stroke_team, Team Cerebrovascular_accident NONE NONE NONE Cerebrovascular_accident 0.4 0.0 NA
the the O DT ROOT-S-VP-NP-SBAR-S-VP-PP-NP-NP-DT NONE NONE 0.29 by_the_stroke_team, Team Cerebrovascular_accident NONE NONE NONE Cerebrovascular_accident 0.5 0.0 NA
stroke stroke O NN ROOT-S-VP-NP-SBAR-S-VP-PP-NP-NP-NN NONE NONE 0.14 by_the_stroke_team, Team Cerebrovascular_accident NONE NONE NONE Cerebrovascular_accident 0.5 0.0 Appointment/Procedure_ClinicianTitle
team team O NN ROOT-S-VP-NP-SBAR-S-VP-PP-NP-NP-NN NONE NONE 0.14 by_the_stroke_team, Team Cerebrovascular_accident NONE NONE NONE Cerebrovascular_accident 0.5 0.0 Appointment/Procedure_ClinicianTitle
, , O , ROOT-S-VP-NP-SBAR-S-NP-, NONE NONE 1.0 by_the_stroke_team, Team Cerebrovascular_accident NONE NONE NONE Cerebrovascular_accident 0.5 0.0 NA
ongoing ongoing O JJ ROOT-S-VP-NP-SBAR-S-VP-PP-NP-JJ NONE NONE 0.57 ongoing Continuous NONE NONE NONE NONE Continuous 0.5 0.0 NA
thrombolysis thrombolysis O NN ROOT-S-VP-NP-SBAR-S-VP-PP-NP-NP-NN NONE NONE 0.14 thrombolysis, Thrombolysis,_function Fibrinolytic_Agents NONE NONE NONE Thrombolysis,_function 0.5 0.0 Appointment/Procedure_Description
, , O , ROOT-S-VP-NP-SBAR-S-NP-, NONE NONE 1.0 thrombolysis, Thrombolysis,_function Fibrinolytic_Agents NONE NONE NONE Thrombolysis,_function 0.6 0.0 NA
ongoing ongoing O JJ ROOT-S-VP-NP-SBAR-S-VP-PP-NP-JJ NONE NONE 0.57 ongoing Continuous NONE NONE NONE NONE Continuous 0.6 0.0 NA
neuroobs neuroob O NNS ROOT-S-VP-NP-SBAR-S-VP-PP-NP-NP-NNS NONE NONE 0.14 neuroobs, NONE NONE NONE NONE NONE NONE 0.6 0.0 MyShift_OtherObservation
, , O , ROOT-S-VP-NP-SBAR-S-NP-, NONE NONE 1.0 neuroobs, NONE NONE NONE NONE NONE NONE 0.6 0.0 NA
ongoing ongoing O JJ ROOT-S-VP-NP-SBAR-S-VP-PP-NP-JJ NONE NONE 0.57 ongoing Continuous NONE NONE NONE NONE Continuous 0.6 0.0 Medication_Status
iv iv O NN ROOT-S-VP-NP-SBAR-S-VP-PP-NP-NP-NN NONE NONE 0.14 iv_fluids, Body_Fluids Liquid_substance Body_Fluids_and_Substances Fluid_behavior fluid_-_substance Body_Fluids_and_Substances 0.6 0.0 Medication_Medicine
fluids fluid O NNS ROOT-S-VP-NP-SBAR-S-VP-PP-NP-NP-NNS NONE NONE 0.14 iv_fluids, Body_Fluids Liquid_substance Body_Fluids_and_Substances Fluid_behavior fluid_-_substance Body_Fluids_and_Substances 0.6 0.0 Medication_Medicine
, , O , ROOT-S-VP-NP-SBAR-S-NP-, NONE NONE 1.0 iv_fluids, Body_Fluids Liquid_substance Body_Fluids_and_Substances Fluid_behavior fluid_-_substance Body_Fluids_and_Substances 0.7 0.0 NA
for for O IN ROOT-S-VP-NP-SBAR-S-VP-PP-NP-PP-IN NONE NONE 0.14 for_repeat_ct_brain Brain CAT_scan_of_brain Entire_brain Repeat Repeat_Pattern Repeat 0.7 0.0 NA
repeat repeat O NN ROOT-S-VP-NP-SBAR-S-VP-PP-NP-PP-NP-NN NONE NONE 0.14 for_repeat_ct_brain Brain CAT_scan_of_brain Entire_brain Repeat Repeat_Pattern Repeat 0.7 0.0 Appointment/Procedure_Description
ct ct O NN ROOT-S-VP-NP-SBAR-S-VP-PP-NP-PP-NP-NN NONE NONE 0.29 for_repeat_ct_brain Brain CAT_scan_of_brain Entire_brain Repeat Repeat_Pattern Repeat 0.7 0.0 Appointment/Procedure_Description
brain brain O NN ROOT-S-VP-NP-SBAR-S-VP-PP-NP-NP-NN NONE NONE 0.29 for_repeat_ct_brain Brain CAT_scan_of_brain Entire_brain Repeat Repeat_Pattern Repeat 0.7 0.0 Appointment/Procedure_Description
with with O IN ROOT-S-VP-NP-SBAR-S-VP-PP-IN NONE NONE 0.29 with NONE NONE NONE NONE NONE NONE 0.7 0.0 Appointment/Procedure_Description
contrast contrast O NN ROOT-S-VP-NP-SBAR-S-VP-PP-NP-NN NONE NONE 0.14 contrast Contrast Contrast_used NONE NONE NONE Contrast 0.8 0.5 Appointment/Procedure_Description
this this TIME DT ROOT-S-NP-NP-DT NONE NONE 0.14 this_afternoon Afternoon NONE NONE NONE NONE Afternoon 0.8 0.0 Appointment/Procedure_Time
afternoon afternoon TIME NN ROOT-S-NP-NP-NN NONE NONE 0.14 this_afternoon Afternoon NONE NONE NONE NONE Afternoon 0.8 0.0 Appointment/Procedure_Time
and and O CC ROOT-S-NP-CC NONE NONE 0.14 and NONE NONE NONE NONE NONE NONE 0.8 0.0 NA
ct ct O NN ROOT-S-VP-NP-SBAR-S-VP-PP-NP-PP-NP-NN NONE NONE 0.29 ct_spine._still Vertebral_column Computed_Tomography_(CT)_of_Spine Entire_vertebral_column Entire_spine Spinal Vertebral_column 0.8 0.0 Appointment/Procedure_Description
spine spine O NN ROOT-S-NP-NP-NN NONE NONE 0.14 ct_spine._still Vertebral_column Computed_Tomography_(CT)_of_Spine Entire_vertebral_column Entire_spine Spinal Vertebral_column 0.8 0.0 Appointment/Procedure_Description
. . O . ROOT-S-. NONE NONE 0.29 ct_spine._still Vertebral_column Computed_Tomography_(CT)_of_Spine Entire_vertebral_column Entire_spine Spinal Vertebral_column 0.8 0.0 NA

still still O RB ROOT-FRAG-ADVP-RB NONE NONE 0.14 ct_spine._still Vertebral_column Computed_Tomography_(CT)_of_Spine Entire_vertebral_column Entire_spine Spinal Vertebral_column 0.9 0.0 MyShift_Status
the the O DT ROOT-FRAG-NP-NP-DT NONE NONE 0.29 the_same,_nil_other_new_orders Order_(document) Order_(arrangement) Order_(taxonomic) Order_(action) Permutation Same 0.9 0.0 MyShift_Status
same same O JJ ROOT-FRAG-NP-NP-JJ NONE NONE 0.14 the_same,_nil_other_new_orders Order_(document) Order_(arrangement) Order_(taxonomic) Order_(action) Permutation Same 0.9 0.0 MyShift_Status
, , O , ROOT-FRAG-NP-NP-, NONE NONE 1.0 the_same,_nil_other_new_orders Order_(document) Order_(arrangement) Order_(taxonomic) Order_(action) Permutation Same 0.9 0.0 NA
nil nil O JJ ROOT-FRAG-NP-NP-JJ NONE NONE 0.14 the_same,_nil_other_new_orders Order_(document) Order_(arrangement) Order_(taxonomic) Order_(action) Permutation Same 0.9 0.0 MyShift_Status
other other O JJ ROOT-FRAG-NP-NP-JJ NONE NONE 0.14 the_same,_nil_other_new_orders Order_(document) Order_(arrangement) Order_(taxonomic) Order_(action) Permutation Same 0.9 0.0 MyShift_Status
new new O JJ ROOT-FRAG-NP-NP-JJ NONE NONE 0.14 the_same,_nil_other_new_orders Order_(document) Order_(arrangement) Order_(taxonomic) Order_(action) Permutation Same 1.0 0.0 MyShift_Status
orders order O NNS ROOT-FRAG-NP-NP-NNS NONE NONE 0.14 the_same,_nil_other_new_orders Order_(document) Order_(arrangement) Order_(taxonomic) Order_(action) Permutation Same 1.0 0.0 MyShift_Status
made make O VBN ROOT-FRAG-NP-VP-VBN NONE NONE 0.14 made. Make_-_Instruction_Imperative NONE NONE NONE NONE Make_-_Instruction_Imperative 1.0 0.0 MyShift_Status
. . O . ROOT-FRAG-. NONE NONE 0.29 made. Make_-_Instruction_Imperative NONE NONE NONE NONE Make_-_Instruction_Imperative 1.0 0.0 NA
