# Supplementary material for: Adapting State-of-the-Art Deep Language Models to Clinical Information Extraction Systems: Potentials, Challenges, and Solutions
Source: JMIR Med Inform. 2019 Apr 25;7(2):e11499. doi: 10.2196/11499 (PMC6658232; doi:10.2196/11499)
Supplement: Multimedia Appendix 2 [file medinform_v7i2e11499_app2.zip › CRF/390.xml.data]

in in O IN ROOT-FRAG-S-PP-IN NONE NONE 0.4 in_bed_5 Beds NONE NONE NONE NONE Beds 0.0 0.0 NA
bed bed O NN ROOT-FRAG-S-PP-NP-NN NONE NONE 0.2 in_bed_5 Beds NONE NONE NONE NONE Beds 0.0 0.0 PatientIntroduction_CurrentBed
5 5 NUMBER CD ROOT-FRAG-S-PP-NP-CD NONE NONE 0.2 in_bed_5 Beds NONE NONE NONE NONE Beds 0.1 0.0 PatientIntroduction_CurrentBed
is be O VBZ ROOT-FRAG-S-VP-VBZ NONE NONE 0.2 is NONE NONE NONE NONE NONE NONE 0.1 0.0 NA
Bon Bon PERSON NNP ROOT-FRAG-S-VP-SBAR-S-NP-NP-NNP NONE NONE 0.2 Bon_Pavlov, Bon_religion NONE NONE NONE NONE Bon_religion 0.1 0.0 PatientIntroduction_GivenNames/Initials
Pavlov Pavlov PERSON NNP ROOT-FRAG-S-VP-SBAR-S-NP-NP-NNP NONE NONE 0.2 Bon_Pavlov, Bon_religion NONE NONE NONE NONE Bon_religion 0.1 0.0 PatientIntroduction_Lastname
, , O , ROOT-FRAG-S-VP-SBAR-S-NP-, NONE NONE 1.0 Bon_Pavlov, Bon_religion NONE NONE NONE NONE Bon_religion 0.1 0.0 NA
49 49 DURATION CD ROOT-FRAG-S-VP-SBAR-S-NP-NP-NP-ADJP-NP-CD NONE NONE 0.2 49_yrs_old_male Male_gender Males Male_Gender,_Self_Report Male_Phenotype Male,_Self-Reported Old 0.2 0.0 PatientIntroduction_Ageinyears
yrs yr DURATION NNS ROOT-FRAG-S-VP-SBAR-S-NP-NP-NP-ADJP-NP-NNS NONE NONE 0.2 49_yrs_old_male Male_gender Males Male_Gender,_Self_Report Male_Phenotype Male,_Self-Reported Old 0.2 0.0 PatientIntroduction_Ageinyears
old old DURATION JJ ROOT-FRAG-S-VP-SBAR-S-NP-NP-NP-ADJP-JJ NONE NONE 0.2 49_yrs_old_male Male_gender Males Male_Gender,_Self_Report Male_Phenotype Male,_Self-Reported Old 0.2 0.0 PatientIntroduction_Ageinyears
male male O NN ROOT-FRAG-S-VP-SBAR-S-NP-NP-NP-NN NONE NONE 0.2 49_yrs_old_male Male_gender Males Male_Gender,_Self_Report Male_Phenotype Male,_Self-Reported Old 0.2 0.0 PatientIntroduction_Gender
under under O IN ROOT-FRAG-S-VP-SBAR-S-NP-NP-PP-IN NONE NONE 0.2 under_Dr_Hans, Dawson_Language Physicians Delayed_Release_Dosage_Form Doctor_-_Title NONE Physicians 0.2 0.0 NA
Dr Dr O NNP ROOT-FRAG-S-VP-SBAR-S-NP-NP-PP-NP-NNP NONE NONE 0.2 under_Dr_Hans, Dawson_Language Physicians Delayed_Release_Dosage_Form Doctor_-_Title NONE Physicians 0.3 0.0 PatientIntroduction_UnderDr_Lastname
Hans Hans PERSON NNP ROOT-FRAG-S-VP-SBAR-S-NP-NP-PP-NP-NNP NONE NONE 0.2 under_Dr_Hans, Dawson_Language Physicians Delayed_Release_Dosage_Form Doctor_-_Title NONE Physicians 0.3 0.0 PatientIntroduction_UnderDr_Lastname
, , O , ROOT-FRAG-S-VP-SBAR-S-NP-, NONE NONE 1.0 under_Dr_Hans, Dawson_Language Physicians Delayed_Release_Dosage_Form Doctor_-_Title NONE Physicians 0.3 0.0 NA
came come O VBD ROOT-FRAG-S-VP-SBAR-S-VP-VBD NONE NONE 0.2 came NONE NONE NONE NONE NONE NONE 0.3 0.0 NA
in in O IN ROOT-FRAG-S-PP-IN NONE NONE 0.4 in NONE NONE NONE NONE NONE NONE 0.3 0.0 NA
with with O IN ROOT-FRAG-S-VP-SBAR-S-VP-PP-IN NONE NONE 0.4 with_PE, NONE NONE NONE NONE NONE NONE 0.4 0.0 NA
PE pe O NN ROOT-FRAG-S-VP-SBAR-S-VP-PP-NP-NP-NN NONE NONE 0.2 with_PE, NONE NONE NONE NONE NONE NONE 0.4 0.0 PatientIntroduction_Disease/ProblemHistory
, , O , ROOT-FRAG-S-VP-SBAR-S-NP-, NONE NONE 1.0 with_PE, NONE NONE NONE NONE NONE NONE 0.4 0.0 NA
still still O RB ROOT-FRAG-S-VP-SBAR-S-VP-PP-NP-ADJP-RB NONE NONE 0.2 still NONE NONE NONE NONE NONE NONE 0.4 0.0 NA
short short O JJ ROOT-FRAG-S-VP-SBAR-S-VP-PP-NP-ADJP-JJ NONE NONE 0.2 short_of_breath Breath Dyspnea NONE NONE NONE Breath 0.4 0.0 PatientIntroduction_AdmissionReason/Diagnosis
of of O IN ROOT-FRAG-S-VP-SBAR-S-VP-PP-NP-PP-IN NONE NONE 0.2 short_of_breath Breath Dyspnea NONE NONE NONE Breath 0.5 0.0 PatientIntroduction_AdmissionReason/Diagnosis
breath breath O NN ROOT-FRAG-S-VP-SBAR-S-VP-PP-NP-PP-NP-NN NONE NONE 0.2 short_of_breath Breath Dyspnea NONE NONE NONE Breath 0.5 0.0 PatientIntroduction_AdmissionReason/Diagnosis
on on O IN ROOT-FRAG-S-VP-SBAR-S-VP-PP-IN NONE NONE 0.2 on_oxygen/_mask, Masks ANKHD1_gene MST3-_AND_SOK1-RELATED_KINASE_GENE Oxygen_mask Blinded Oxygen 0.5 0.0 Medication_Status
oxygen oxygen O NN ROOT-FRAG-S-VP-SBAR-S-VP-PP-NP-NN NONE NONE 0.2 on_oxygen/_mask, Masks ANKHD1_gene MST3-_AND_SOK1-RELATED_KINASE_GENE Oxygen_mask Blinded Oxygen 0.5 0.5 Medication_Medicine
/ / O : ROOT-FRAG-: NONE NONE 0.2 on_oxygen/_mask, Masks ANKHD1_gene MST3-_AND_SOK1-RELATED_KINASE_GENE Oxygen_mask Blinded Oxygen 0.5 0.0 Medication_Medicine
mask mask O NN ROOT-FRAG-NP-NP-NN NONE NONE 0.2 on_oxygen/_mask, Masks ANKHD1_gene MST3-_AND_SOK1-RELATED_KINASE_GENE Oxygen_mask Blinded Oxygen 0.6 0.0 Medication_Medicine
, , O , ROOT-FRAG-S-VP-SBAR-S-NP-, NONE NONE 1.0 on_oxygen/_mask, Masks ANKHD1_gene MST3-_AND_SOK1-RELATED_KINASE_GENE Oxygen_mask Blinded Oxygen 0.6 0.0 NA
all all O DT ROOT-FRAG-NP-NP-NP-DT NONE NONE 0.2 all_meds NONE NONE NONE NONE NONE NONE 0.6 0.0 NA
meds med O NNS ROOT-FRAG-NP-NP-NP-NNS NONE NONE 0.2 all_meds NONE NONE NONE NONE NONE NONE 0.6 0.0 Medication_Medicine
given give O VBN ROOT-FRAG-NP-NP-VP-VBN NONE NONE 0.2 given GIVEN Entity_Name_Part_Type_-_given Give_-_dosing_instruction_imperative NONE NONE Entity_Name_Part_Type_-_given 0.6 0.0 Medication_Status
, , O , ROOT-FRAG-S-VP-SBAR-S-NP-, NONE NONE 1.0 , NONE NONE NONE NONE NONE NONE 0.7 0.0 NA
had have O VBD ROOT-FRAG-NP-NP-VP-S-S-VP-VBD NONE NONE 0.2 had NONE NONE NONE NONE NONE NONE 0.7 0.0 NA
showered shower O VBN ROOT-FRAG-NP-NP-VP-S-S-VP-VP-VBN NONE NONE 0.2 showered Household_shower Safety_showers NONE NONE NONE Household_shower 0.7 0.0 MyShift_ActivitiesOfDailyLiving
this this O DT ROOT-FRAG-NP-NP-VP-S-S-VP-VP-SBAR-S-NP-DT NONE NONE 0.2 this NONE NONE NONE NONE NONE NONE 0.7 0.0 MyShift_ActivitiesOfDailyLiving
am be O VBP ROOT-FRAG-NP-NP-VP-S-S-VP-VP-SBAR-S-VP-VBP NONE NONE 0.2 am NONE NONE NONE NONE NONE NONE 0.7 0.0 MyShift_ActivitiesOfDailyLiving
with with O IN ROOT-FRAG-S-VP-SBAR-S-VP-PP-IN NONE NONE 0.4 with_1 +1 1+_Score NONE NONE NONE +1 0.8 0.0 MyShift_ActivitiesOfDailyLiving
1 1 NUMBER CD ROOT-FRAG-NP-NP-VP-S-S-VP-VP-SBAR-S-VP-PP-NP-CD NONE NONE 0.2 with_1 +1 1+_Score NONE NONE NONE +1 0.8 0.0 MyShift_ActivitiesOfDailyLiving
assist assist O VB ROOT-FRAG-NP-NP-VP-S-S-VP-VP-SBAR-S-VP-S-VP-VB NONE NONE 0.2 assist Helping_Behavior Assisting_(procedure) Assisted_(qualifier_value) NONE NONE Assisting_(procedure) 0.8 0.0 MyShift_ActivitiesOfDailyLiving
and and O CC ROOT-FRAG-NP-NP-VP-S-CC NONE NONE 0.4 and NONE NONE NONE NONE NONE NONE 0.8 0.0 NA
able able O JJ ROOT-FRAG-NP-NP-VP-S-S-ADJP-JJ NONE NONE 0.2 able_to Ability Able_(finding) NONE NONE NONE Able_(finding) 0.8 0.0 MyShift_ActivitiesOfDailyLiving
to to O TO ROOT-FRAG-NP-NP-VP-S-S-ADJP-S-VP-TO NONE NONE 0.2 able_to Ability Able_(finding) NONE NONE NONE Able_(finding) 0.9 0.0 MyShift_ActivitiesOfDailyLiving
eat eat O VB ROOT-FRAG-NP-NP-VP-S-S-ADJP-S-VP-VP-VB NONE NONE 0.2 eat Eating NONE NONE NONE NONE Eating 0.9 0.0 MyShift_ActivitiesOfDailyLiving
and and O CC ROOT-FRAG-NP-NP-VP-S-CC NONE NONE 0.4 and NONE NONE NONE NONE NONE NONE 0.9 0.0 MyShift_ActivitiesOfDailyLiving
drink drink O VB ROOT-FRAG-NP-NP-VP-S-S-ADJP-S-VP-VP-VB NONE NONE 0.2 drink Drink_(dietary_substance) NONE NONE NONE NONE Drink_(dietary_substance) 0.9 0.0 MyShift_ActivitiesOfDailyLiving
without without O IN ROOT-FRAG-NP-NP-VP-S-S-ADJP-S-VP-VP-PP-IN NONE NONE 0.2 without_assistance.patient Patients Helping_Behavior NONE NONE NONE Helping_Behavior 0.9 0.5 MyShift_ActivitiesOfDailyLiving
assistance.patient assistance.patient O JJ ROOT-FRAG-NP-NP-VP-S-S-ADJP-S-VP-VP-PP-NP-JJ NONE NONE 0.2 without_assistance.patient Patients Helping_Behavior NONE NONE NONE Helping_Behavior 1.0 0.0 NA
stable stable O JJ ROOT-FRAG-NP-NP-VP-S-S-ADJP-S-VP-VP-PP-NP-JJ NONE NONE 0.2 stable. Stable_status Patient_Condition_Code_-_Stable NONE NONE NONE Stable_status 1.0 0.0 MyShift_Status
. . O . ROOT-FRAG-. NONE NONE 0.2 stable. Stable_status Patient_Condition_Code_-_Stable NONE NONE NONE Stable_status 1.0 0.0 NA
