# Supplementary material for: Adapting State-of-the-Art Deep Language Models to Clinical Information Extraction Systems: Potentials, Challenges, and Solutions
Source: JMIR Med Inform. 2019 Apr 25;7(2):e11499. doi: 10.2196/11499 (PMC6658232; doi:10.2196/11499)
Supplement: Multimedia Appendix 2 [file medinform_v7i2e11499_app2.zip › CRF/395.xml.data]

in in O IN ROOT-SINV-PP-IN NONE NONE 0.5 in_room_4_bed_2 Beds Present Within Room NONE Present 0.0 0.0 NA
room room O NN ROOT-SINV-PP-NP-NN NONE NONE 0.17 in_room_4_bed_2 Beds Present Within Room NONE Present 0.0 0.0 PatientIntroduction_CurrentRoom
4 4 NUMBER CD ROOT-SINV-PP-NP-CD NONE NONE 0.17 in_room_4_bed_2 Beds Present Within Room NONE Present 0.0 0.0 PatientIntroduction_CurrentRoom
bed bed O NN ROOT-SINV-PP-NP-NN NONE NONE 0.17 in_room_4_bed_2 Beds Present Within Room NONE Present 0.1 0.0 PatientIntroduction_CurrentBed
2 2 NUMBER CD ROOT-SINV-PP-NP-CD NONE NONE 0.17 in_room_4_bed_2 Beds Present Within Room NONE Present 0.1 0.0 PatientIntroduction_CurrentBed
is be O VBZ ROOT-SINV-VP-VBZ NONE NONE 0.17 is NONE NONE NONE NONE NONE NONE 0.1 0.0 NA
Eric Eric PERSON NNP ROOT-SINV-NP-NP-NNP NONE NONE 0.17 Eric_Lin, Lobular_Neoplasia NONE NONE NONE NONE Lobular_Neoplasia 0.1 0.0 PatientIntroduction_GivenNames/Initials
Lin Lin PERSON NNP ROOT-SINV-NP-NP-NNP NONE NONE 0.17 Eric_Lin, Lobular_Neoplasia NONE NONE NONE NONE Lobular_Neoplasia 0.1 0.0 PatientIntroduction_Lastname
, , O , ROOT-SINV-NP-, NONE NONE 1.0 Eric_Lin, Lobular_Neoplasia NONE NONE NONE NONE Lobular_Neoplasia 0.1 0.0 NA
86 86 DURATION CD ROOT-SINV-NP-NP-NP-CD NONE NONE 0.17 86_yrs_old Old NONE NONE NONE NONE Old 0.2 0.0 PatientIntroduction_Ageinyears
yrs yr DURATION NNS ROOT-SINV-NP-NP-NP-NNS NONE NONE 0.17 86_yrs_old Old NONE NONE NONE NONE Old 0.2 0.0 PatientIntroduction_Ageinyears
old old DURATION JJ ROOT-SINV-NP-NP-ADJP-JJ NONE NONE 0.17 86_yrs_old Old NONE NONE NONE NONE Old 0.2 0.0 PatientIntroduction_Ageinyears
under under O IN ROOT-SINV-NP-NP-ADJP-PP-IN NONE NONE 0.17 under_Dr_garry, Physicians Delayed_Release_Dosage_Form Doctor_-_Title NONE NONE Physicians 0.2 0.0 NA
Dr dr O NN ROOT-SINV-NP-NP-ADJP-PP-NP-NN NONE NONE 0.17 under_Dr_garry, Physicians Delayed_Release_Dosage_Form Doctor_-_Title NONE NONE Physicians 0.2 0.0 PatientIntroduction_UnderDr_Lastname
garry garry O NN ROOT-SINV-NP-NP-ADJP-PP-NP-NN NONE NONE 0.17 under_Dr_garry, Physicians Delayed_Release_Dosage_Form Doctor_-_Title NONE NONE Physicians 0.2 0.0 PatientIntroduction_UnderDr_Lastname
, , O , ROOT-SINV-NP-, NONE NONE 1.0 under_Dr_garry, Physicians Delayed_Release_Dosage_Form Doctor_-_Title NONE NONE Physicians 0.3 0.0 NA
came come O VBD ROOT-SINV-S-VP-VBD NONE NONE 0.17 came NONE NONE NONE NONE NONE NONE 0.3 0.0 NA
in in O IN ROOT-SINV-PP-IN NONE NONE 0.5 in NONE NONE NONE NONE NONE NONE 0.3 0.0 NA
with with O IN ROOT-SINV-S-VP-PP-IN NONE NONE 0.67 with_crushed_lungs Lung Entire_lung Pulmonary:-:Point_in_time:^Patient:- Pulmonary_(qualifier_value) Pneumonia Crushing_procedure 0.3 0.0 NA
crushed crushed O JJ ROOT-SINV-S-VP-PP-NP-NP-JJ NONE NONE 0.17 with_crushed_lungs Lung Entire_lung Pulmonary:-:Point_in_time:^Patient:- Pulmonary_(qualifier_value) Pneumonia Crushing_procedure 0.3 0.0 PatientIntroduction_AdmissionReason/Diagnosis
lungs lung O NNS ROOT-SINV-S-VP-PP-NP-NP-NNS NONE NONE 0.17 with_crushed_lungs Lung Entire_lung Pulmonary:-:Point_in_time:^Patient:- Pulmonary_(qualifier_value) Pneumonia Crushing_procedure 0.3 0.0 PatientIntroduction_AdmissionReason/Diagnosis
due due O JJ ROOT-SINV-S-VP-PP-NP-ADJP-JJ NONE NONE 0.17 due_to_car_injury.still Automobiles Injury car_(eukaryote) trauma_qualifier NONE Automobiles 0.4 0.0 NA
to to O TO ROOT-SINV-S-VP-PP-NP-ADJP-PP-TO NONE NONE 0.17 due_to_car_injury.still Automobiles Injury car_(eukaryote) trauma_qualifier NONE Automobiles 0.4 0.0 NA
car car O NN ROOT-SINV-S-VP-PP-NP-ADJP-PP-NP-NN NONE NONE 0.17 due_to_car_injury.still Automobiles Injury car_(eukaryote) trauma_qualifier NONE Automobiles 0.4 0.0 PatientIntroduction_AdmissionReason/Diagnosis
injury.still injury.still O NN ROOT-SINV-S-VP-PP-NP-ADJP-PP-NP-NN NONE NONE 0.17 due_to_car_injury.still Automobiles Injury car_(eukaryote) trauma_qualifier NONE Automobiles 0.4 0.0 NA
with with O IN ROOT-SINV-S-VP-PP-IN NONE NONE 0.67 with_chest_drain, Drain_device Drain_Specimen_Code Drain_-_SpecimenType Chest_Tubes Chest Chest 0.4 0.0 NA
chest chest O NN ROOT-SINV-S-VP-PP-NP-NN NONE NONE 0.17 with_chest_drain, Drain_device Drain_Specimen_Code Drain_-_SpecimenType Chest_Tubes Chest Chest 0.4 0.0 MyShift_Contraption
drain drain O NN ROOT-SINV-S-VP-PP-NP-NN NONE NONE 0.17 with_chest_drain, Drain_device Drain_Specimen_Code Drain_-_SpecimenType Chest_Tubes Chest Chest 0.5 0.0 MyShift_Contraption
, , O , ROOT-SINV-NP-, NONE NONE 1.0 with_chest_drain, Drain_device Drain_Specimen_Code Drain_-_SpecimenType Chest_Tubes Chest Chest 0.5 0.0 NA
on on O IN ROOT-SINV-S-VP-PP-IN NONE NONE 0.5 on_oxygen_4l Oxygen NONE NONE NONE NONE Oxygen 0.5 0.0 Medication_Status
oxygen oxygen O NN ROOT-SINV-S-VP-PP-NP-NP-NN NONE NONE 0.17 on_oxygen_4l Oxygen NONE NONE NONE NONE Oxygen 0.5 0.5 Medication_Medicine
4l 4l O NN ROOT-SINV-S-VP-PP-NP-NP-NN NONE NONE 0.17 on_oxygen_4l Oxygen NONE NONE NONE NONE Oxygen 0.5 0.0 Medication_Medicine
per per O IN ROOT-SINV-S-VP-PP-NP-PP-IN NONE NONE 0.17 per_mask, Masks ANKHD1_gene MST3-_AND_SOK1-RELATED_KINASE_GENE Blinded psychological_masking Masks 0.5 0.0 Medication_Medicine
mask mask O NN ROOT-SINV-S-VP-PP-NP-PP-NP-NN NONE NONE 0.17 per_mask, Masks ANKHD1_gene MST3-_AND_SOK1-RELATED_KINASE_GENE Blinded psychological_masking Masks 0.6 0.0 Medication_Medicine
, , O , ROOT-SINV-NP-, NONE NONE 1.0 per_mask, Masks ANKHD1_gene MST3-_AND_SOK1-RELATED_KINASE_GENE Blinded psychological_masking Masks 0.6 0.0 NA
on on O IN ROOT-SINV-S-VP-PP-IN NONE NONE 0.5 on_ivabs NONE NONE NONE NONE NONE NONE 0.6 0.0 Medication_Status
ivabs ivab O NNS ROOT-SINV-S-VP-PP-NP-NNS NONE NONE 0.17 on_ivabs NONE NONE NONE NONE NONE NONE 0.6 0.0 Medication_Medicine
and and O CC ROOT-SINV-S-VP-PP-NP-CC NONE NONE 0.33 and NONE NONE NONE NONE NONE NONE 0.6 0.0 NA
steroids steroid O NNS ROOT-SINV-S-VP-PP-NP-NNS NONE NONE 0.17 steroids, Steroids NONE NONE NONE NONE Steroids 0.6 0.5 Medication_Medicine
, , O , ROOT-SINV-NP-, NONE NONE 1.0 steroids, Steroids NONE NONE NONE NONE Steroids 0.7 0.0 NA
on on O IN ROOT-SINV-S-VP-PP-IN NONE NONE 0.5 on_regular Regular NONE NONE NONE NONE Regular 0.7 0.0 Medication_Status
regular regular O JJ ROOT-SINV-S-VP-PP-NP-NP-JJ NONE NONE 0.17 on_regular Regular NONE NONE NONE NONE Regular 0.7 0.0 Medication_Dosage
and and O CC ROOT-SINV-S-VP-PP-NP-CC NONE NONE 0.33 and NONE NONE NONE NONE NONE NONE 0.7 0.0 NA
prn prn O NN ROOT-SINV-S-VP-PP-NP-NP-NN NONE NONE 0.17 prn_pain_relief._need_2-3 Pain_relief Needs Pain Feeling_relief Patient_need_for_(contextual_qualifier) Pain_NOS_Adverse_Event 0.7 0.0 Medication_Dosage
pain pain O NN ROOT-SINV-S-VP-PP-NP-NP-NN NONE NONE 0.17 prn_pain_relief._need_2-3 Pain_relief Needs Pain Feeling_relief Patient_need_for_(contextual_qualifier) Pain_NOS_Adverse_Event 0.7 0.5 Medication_Medicine
relief relief O NN ROOT-SINV-S-VP-PP-NP-NP-NN NONE NONE 0.17 prn_pain_relief._need_2-3 Pain_relief Needs Pain Feeling_relief Patient_need_for_(contextual_qualifier) Pain_NOS_Adverse_Event 0.8 0.0 Medication_Medicine
. . O . ROOT-SINV-. NONE NONE 0.33 prn_pain_relief._need_2-3 Pain_relief Needs Pain Feeling_relief Patient_need_for_(contextual_qualifier) Pain_NOS_Adverse_Event 0.8 0.0 NA

need need O VB ROOT-S-VP-VB NONE NONE 0.17 prn_pain_relief._need_2-3 Pain_relief Needs Pain Feeling_relief Patient_need_for_(contextual_qualifier) Pain_NOS_Adverse_Event 0.8 0.0 MyShift_ActivitiesOfDailyLiving
2-3 2-3 NUMBER CD ROOT-S-VP-NP-CD NONE NONE 0.17 prn_pain_relief._need_2-3 Pain_relief Needs Pain Feeling_relief Patient_need_for_(contextual_qualifier) Pain_NOS_Adverse_Event 0.8 0.0 MyShift_ActivitiesOfDailyLiving
assist assist O VB ROOT-S-VP-VP-VB NONE NONE 0.17 assist Helping_Behavior Assisting_(procedure) Assisted_(qualifier_value) NONE NONE Assisting_(procedure) 0.8 0.0 MyShift_ActivitiesOfDailyLiving
with with O IN ROOT-S-VP-VP-PP-IN NONE NONE 0.67 with_adls, Activities_of_Daily_Living_(activity) SGCA_gene NONE NONE NONE Activities_of_Daily_Living_(activity) 0.8 0.0 MyShift_ActivitiesOfDailyLiving
adls adl O NNS ROOT-S-VP-VP-PP-NP-NNS NONE NONE 0.17 with_adls, Activities_of_Daily_Living_(activity) SGCA_gene NONE NONE NONE Activities_of_Daily_Living_(activity) 0.9 0.0 MyShift_ActivitiesOfDailyLiving
, , O , ROOT-S-VP-VP-, NONE NONE 1.0 with_adls, Activities_of_Daily_Living_(activity) SGCA_gene NONE NONE NONE Activities_of_Daily_Living_(activity) 0.9 0.0 NA
with with O IN ROOT-S-VP-VP-PP-IN NONE NONE 0.67 with_idc Primary_idiopathic_dilated_cardiomyopathy NONE NONE NONE NONE Primary_idiopathic_dilated_cardiomyopathy 0.9 0.0 NA
idc idc O NN ROOT-S-VP-VP-PP-NP-NP-NN NONE NONE 0.17 with_idc Primary_idiopathic_dilated_cardiomyopathy NONE NONE NONE NONE Primary_idiopathic_dilated_cardiomyopathy 0.9 0.0 MyShift_Contraption
in in O FW ROOT-S-VP-VP-PP-NP-VP-ADVP-FW NONE NONE 0.5 in_situ_draining_well.stable_obs. Good Stable_status Patient_Condition_Code_-_Stable Drain_device Better Drain_device 0.9 0.0 NA
situ situ O FW ROOT-S-VP-VP-PP-NP-VP-ADVP-FW NONE NONE 0.17 in_situ_draining_well.stable_obs. Good Stable_status Patient_Condition_Code_-_Stable Drain_device Better Drain_device 0.9 0.0 NA
draining drain O VBG ROOT-S-VP-VP-PP-NP-VP-VBG NONE NONE 0.17 in_situ_draining_well.stable_obs. Good Stable_status Patient_Condition_Code_-_Stable Drain_device Better Drain_device 1.0 0.0 MyShift_Output/Diuresis/BowelMovement
well.stable well.stable O JJ ROOT-S-VP-VP-PP-NP-VP-NP-JJ NONE NONE 0.17 in_situ_draining_well.stable_obs. Good Stable_status Patient_Condition_Code_-_Stable Drain_device Better Drain_device 1.0 0.0 NA
obs ob O NNS ROOT-S-VP-VP-PP-NP-VP-NP-NNS NONE NONE 0.17 in_situ_draining_well.stable_obs. Good Stable_status Patient_Condition_Code_-_Stable Drain_device Better Drain_device 1.0 0.0 MyShift_OtherObservation
. . O . ROOT-S-. NONE NONE 0.33 in_situ_draining_well.stable_obs. Good Stable_status Patient_Condition_Code_-_Stable Drain_device Better Drain_device 1.0 0.0 NA
