# Supplementary material for: Adapting State-of-the-Art Deep Language Models to Clinical Information Extraction Systems: Potentials, Challenges, and Solutions
Source: JMIR Med Inform. 2019 Apr 25;7(2):e11499. doi: 10.2196/11499 (PMC6658232; doi:10.2196/11499)
Supplement: Multimedia Appendix 2 [file medinform_v7i2e11499_app2.zip › CRF/357.xml.data]

In in O IN ROOT-SINV-S-PP-IN NONE NONE 0.75 In_bed_3 Beds NONE NONE NONE NONE Beds 0.0 0.0 NA
bed bed O NN ROOT-SINV-S-PP-NP-NN NONE NONE 0.25 In_bed_3 Beds NONE NONE NONE NONE Beds 0.0 0.0 PatientIntroduction_CurrentBed
3 3 NUMBER CD ROOT-SINV-S-NP-CD NONE NONE 0.25 In_bed_3 Beds NONE NONE NONE NONE Beds 0.1 0.0 PatientIntroduction_CurrentBed
is be O VBZ ROOT-SINV-S-VP-VBZ NONE NONE 0.5 is NONE NONE NONE NONE NONE NONE 0.1 0.0 NA
Catherine Catherine PERSON NNP ROOT-SINV-S-VP-NP-NP-NP-NNP NONE NONE 0.25 Catherine_Dous_20_yrs_old_female Female Woman Females Female,_Self-Report Female_Phenotype Old 0.1 0.0 PatientIntroduction_GivenNames/Initials
Dous Dous PERSON NNP ROOT-SINV-S-VP-NP-NP-NP-NNP NONE NONE 0.25 Catherine_Dous_20_yrs_old_female Female Woman Females Female,_Self-Report Female_Phenotype Old 0.1 0.0 PatientIntroduction_Lastname
20 20 DURATION CD ROOT-SINV-S-VP-NP-NP-NP-ADJP-NP-CD NONE NONE 0.25 Catherine_Dous_20_yrs_old_female Female Woman Females Female,_Self-Report Female_Phenotype Old 0.1 0.0 PatientIntroduction_Ageinyears
yrs yr DURATION NNS ROOT-SINV-S-VP-NP-NP-NP-ADJP-NP-NNS NONE NONE 0.25 Catherine_Dous_20_yrs_old_female Female Woman Females Female,_Self-Report Female_Phenotype Old 0.1 0.0 PatientIntroduction_Ageinyears
old old DURATION JJ ROOT-SINV-S-VP-NP-NP-NP-ADJP-JJ NONE NONE 0.25 Catherine_Dous_20_yrs_old_female Female Woman Females Female,_Self-Report Female_Phenotype Old 0.2 0.0 PatientIntroduction_Ageinyears
female female O NN ROOT-SINV-S-VP-NP-NP-NP-NN NONE NONE 0.25 Catherine_Dous_20_yrs_old_female Female Woman Females Female,_Self-Report Female_Phenotype Old 0.2 0.5 PatientIntroduction_Gender
under under O IN ROOT-SINV-S-VP-NP-PP-IN NONE NONE 0.25 under_dr_Michael, Physicians Delayed_Release_Dosage_Form Doctor_-_Title NONE NONE Physicians 0.2 0.0 NA
dr dr O NN ROOT-SINV-S-VP-NP-PP-NP-NN NONE NONE 0.25 under_dr_Michael, Physicians Delayed_Release_Dosage_Form Doctor_-_Title NONE NONE Physicians 0.2 0.0 PatientIntroduction_UnderDr_Lastname
Michael Michael PERSON NNP ROOT-SINV-S-VP-NP-PP-NP-NNP NONE NONE 0.25 under_dr_Michael, Physicians Delayed_Release_Dosage_Form Doctor_-_Title NONE NONE Physicians 0.2 0.0 PatientIntroduction_UnderDr_Lastname
, , O , ROOT-SINV-, NONE NONE 0.25 under_dr_Michael, Physicians Delayed_Release_Dosage_Form Doctor_-_Title NONE NONE Physicians 0.3 0.0 NA
came come O VBD ROOT-SINV-VP-VBD NONE NONE 0.25 came NONE NONE NONE NONE NONE NONE 0.3 0.0 NA
in in O IN ROOT-SINV-S-PP-IN NONE NONE 0.75 in NONE NONE NONE NONE NONE NONE 0.3 0.0 NA
with with O IN ROOT-SINV-VP-PP-PP-IN NONE NONE 0.5 with_gall_bladder_stones. Cholelithiasis Biliary_calculi Urinary_Bladder_Calculi_(disorder) Cholelithiasis Biliary_calculi Gall 0.3 0.0 NA
gall gall O NN ROOT-SINV-VP-PP-PP-NP-NN NONE NONE 0.5 with_gall_bladder_stones. Cholelithiasis Biliary_calculi Urinary_Bladder_Calculi_(disorder) Cholelithiasis Biliary_calculi Gall 0.3 0.0 PatientIntroduction_AdmissionReason/Diagnosis
bladder bladder O NN ROOT-SINV-VP-PP-PP-NP-NN NONE NONE 0.25 with_gall_bladder_stones. Cholelithiasis Biliary_calculi Urinary_Bladder_Calculi_(disorder) Cholelithiasis Biliary_calculi Gall 0.4 0.0 PatientIntroduction_AdmissionReason/Diagnosis
stones.for stones.for O NN ROOT-SINV-VP-PP-PP-NP-NN NONE NONE 0.25 NONE NONE NONE NONE NONE NONE NONE 0.4 0.0 NA
surgical surgical O JJ ROOT-SINV-VP-NP-TMP-NP-JJ NONE NONE 0.25 for_surgical_planning Cognitive_function:_planning Planned Operative_Surgical_Procedures NONE NONE Operative_Surgical_Procedures 0.4 0.5 PatientIntroduction_AdmissionReason/Diagnosis
planning planning O NN ROOT-SINV-VP-NP-TMP-NP-NN NONE NONE 0.25 for_surgical_planning Cognitive_function:_planning Planned Operative_Surgical_Procedures NONE NONE Operative_Surgical_Procedures 0.4 0.0 PatientIntroduction_AdmissionReason/Diagnosis
and and O CC ROOT-SINV-VP-NP-TMP-NP-CC NONE NONE 1.0 and NONE NONE NONE NONE NONE NONE 0.4 0.0 NA
removal removal O NN ROOT-SINV-VP-NP-TMP-NP-NN NONE NONE 0.25 removal removal_technique Excision NONE NONE NONE removal_technique 0.4 0.0 PatientIntroduction_AdmissionReason/Diagnosis
of of O IN ROOT-SINV-VP-NP-TMP-PP-IN NONE NONE 0.25 of_gall_stones. Gall Cholelithiasis Biliary_calculi Cholecystolithiasis Calculi Gall 0.5 0.0 PatientIntroduction_AdmissionReason/Diagnosis
gall gall O NN ROOT-SINV-VP-PP-PP-NP-NN NONE NONE 0.5 of_gall_stones. Gall Cholelithiasis Biliary_calculi Cholecystolithiasis Calculi Gall 0.5 0.0 PatientIntroduction_AdmissionReason/Diagnosis
stones.on stones.on O NN ROOT-SINV-VP-NP-TMP-PP-NP-NN NONE NONE 0.25 NONE NONE NONE NONE NONE NONE NONE 0.5 0.0 NA
regular regular O JJ ROOT-SINV-NP-NP-JJ NONE NONE 0.25 on_regular_pain_relief Pain Pain_relief Feeling_relief Pain_NOS_Adverse_Event Painless Regular 0.5 0.0 Medication_Dosage
pain pain O NN ROOT-SINV-NP-NP-NN NONE NONE 0.5 on_regular_pain_relief Pain Pain_relief Feeling_relief Pain_NOS_Adverse_Event Painless Regular 0.5 0.5 Medication_Medicine
relief relief O NN ROOT-SINV-NP-NP-NN NONE NONE 0.25 on_regular_pain_relief Pain Pain_relief Feeling_relief Pain_NOS_Adverse_Event Painless Regular 0.6 0.0 Medication_Medicine
and and O CC ROOT-SINV-VP-NP-TMP-NP-CC NONE NONE 1.0 and NONE NONE NONE NONE NONE NONE 0.6 0.0 NA
prn prn O NN ROOT-SINV-NP-NP-NN NONE NONE 0.25 prn_morphine Morphine Morphine_Measurement Satyrinae Morphina NONE Morphine_Measurement 0.6 0.0 Medication_Status
morphine morphine O NN ROOT-SINV-NP-NP-NN NONE NONE 0.25 prn_morphine Morphine Morphine_Measurement Satyrinae Morphina NONE Morphine_Measurement 0.6 0.5 Medication_Medicine
for for O IN ROOT-SINV-NP-PP-IN NONE NONE 0.25 for_pain. Pain Pain_NOS_Adverse_Event Painless NONE NONE Pain_NOS_Adverse_Event 0.6 0.0 NA
pain pain O NN ROOT-SINV-NP-NP-NN NONE NONE 0.5 for_pain. Pain Pain_NOS_Adverse_Event Painless NONE NONE Pain_NOS_Adverse_Event 0.6 0.5 NA
. . O . ROOT-SINV-. NONE NONE 0.5 for_pain. Pain Pain_NOS_Adverse_Event Painless NONE NONE Pain_NOS_Adverse_Event 0.7 0.0 NA

she she O PRP ROOT-S-NP-PRP NONE NONE 0.25 she NONE NONE NONE NONE NONE NONE 0.7 0.0 PatientIntroduction_Gender
is be O VBZ ROOT-S-VP-VBZ NONE NONE 0.5 is NONE NONE NONE NONE NONE NONE 0.7 0.0 NA
self self O NN ROOT-S-VP-UCP-NP-NP-NN NONE NONE 0.25 self_caring Caring care_activity NONE NONE NONE Caring 0.7 0.0 MyShift_ActivitiesOfDailyLiving
caring caring O NN ROOT-S-VP-UCP-NP-NP-NN NONE NONE 0.25 self_caring Caring care_activity NONE NONE NONE Caring 0.7 0.0 MyShift_ActivitiesOfDailyLiving
and and O CC ROOT-S-VP-UCP-NP-CC NONE NONE 1.0 and NONE NONE NONE NONE NONE NONE 0.8 0.0 NA
ambulant ambulant O NN ROOT-S-VP-UCP-NP-NP-NN NONE NONE 0.25 ambulant Ambulation NONE NONE NONE NONE Ambulation 0.8 0.0 MyShift_ActivitiesOfDailyLiving
and and O CC ROOT-S-VP-UCP-NP-CC NONE NONE 1.0 and NONE NONE NONE NONE NONE NONE 0.8 0.0 NA
with with O IN ROOT-S-VP-UCP-SBAR-IN NONE NONE 0.5 with_parents parent Conceptual_Parent NONE NONE NONE parent 0.8 0.0 NA
parents parent O NNS ROOT-S-VP-UCP-SBAR-S-NP-NP-NNS NONE NONE 0.25 with_parents parent Conceptual_Parent NONE NONE NONE parent 0.8 0.0 NA
in in O IN ROOT-S-VP-UCP-SBAR-S-NP-PP-IN NONE NONE 0.75 in_attendance. Attendance Attendants NONE NONE NONE Attendance 0.9 0.0 NA
attendance.she attendance.she O NN ROOT-S-VP-UCP-SBAR-S-NP-PP-NP-NN NONE NONE 0.25 NONE NONE NONE NONE NONE NONE NONE 0.9 0.0 NA
will will O MD ROOT-S-VP-UCP-SBAR-S-VP-MD NONE NONE 0.25 will NONE NONE NONE NONE NONE NONE 0.9 0.0 NA
need need O VB ROOT-S-VP-UCP-SBAR-S-VP-VP-VB NONE NONE 0.25 need Needs Patient_need_for_(contextual_qualifier) NONE NONE NONE Patient_need_for_(contextual_qualifier) 0.9 0.0 Future_Goal/TaskToBeCompleted/ExpectedOutcome
medical medical O JJ ROOT-S-VP-UCP-SBAR-S-VP-VP-NP-JJ NONE NONE 0.25 medical Medical NONE NONE NONE NONE Medical 0.9 0.5 Future_Goal/TaskToBeCompleted/ExpectedOutcome
certificate certificate O NN ROOT-S-VP-UCP-SBAR-S-VP-VP-NP-NN NONE NONE 0.25 certificate Certificate_(record_artifact) NONE NONE NONE NONE Certificate_(record_artifact) 0.9 0.0 Future_Goal/TaskToBeCompleted/ExpectedOutcome
upon upon O IN ROOT-S-VP-UCP-SBAR-S-VP-VP-PP-IN NONE NONE 0.25 upon_discharge. Body_Fluid_Discharge Patient_Discharge Discharge,_body_substance NONE NONE Patient_Discharge 1.0 0.0 Future_Goal/TaskToBeCompleted/ExpectedOutcome
discharge discharge O NN ROOT-S-VP-UCP-SBAR-S-VP-VP-PP-NP-NN NONE NONE 0.25 upon_discharge. Body_Fluid_Discharge Patient_Discharge Discharge,_body_substance NONE NONE Patient_Discharge 1.0 0.0 Future_Goal/TaskToBeCompleted/ExpectedOutcome
. . O . ROOT-S-. NONE NONE 0.5 upon_discharge. Body_Fluid_Discharge Patient_Discharge Discharge,_body_substance NONE NONE Patient_Discharge 1.0 0.0 NA
