# Supplementary material for: Adapting State-of-the-Art Deep Language Models to Clinical Information Extraction Systems: Potentials, Challenges, and Solutions
Source: JMIR Med Inform. 2019 Apr 25;7(2):e11499. doi: 10.2196/11499 (PMC6658232; doi:10.2196/11499)
Supplement: Multimedia Appendix 2 [file medinform_v7i2e11499_app2.zip › CRF/398.xml.data]

In in O IN ROOT-S-PP-IN NONE NONE 0.33 In_bed_8 Beds NONE NONE NONE NONE Beds 0.0 0.0 NA
bed bed O NN ROOT-S-PP-NP-NN NONE NONE 0.17 In_bed_8 Beds NONE NONE NONE NONE Beds 0.0 0.0 PatientIntroduction_CurrentBed
8 8 NUMBER CD ROOT-S-NP-CD NONE NONE 0.17 In_bed_8 Beds NONE NONE NONE NONE Beds 0.1 0.0 PatientIntroduction_CurrentBed
is be O VBZ ROOT-S-VP-VBZ NONE NONE 0.17 is NONE NONE NONE NONE NONE NONE 0.1 0.0 NA
Tim Tim PERSON NNP ROOT-S-VP-NP-NP-NNP NONE NONE 0.17 Tim_Zhu, NONE NONE NONE NONE NONE NONE 0.1 0.0 PatientIntroduction_GivenNames/Initials
Zhu Zhu PERSON NNP ROOT-S-VP-NP-NP-NNP NONE NONE 0.17 Tim_Zhu, NONE NONE NONE NONE NONE NONE 0.1 0.0 PatientIntroduction_Lastname
, , O , ROOT-S-VP-NP-, NONE NONE 1.0 Tim_Zhu, NONE NONE NONE NONE NONE NONE 0.1 0.0 NA
74 74 DURATION CD ROOT-S-VP-NP-RRC-ADJP-NP-CD NONE NONE 0.17 74_yrs_old Old NONE NONE NONE NONE Old 0.2 0.0 PatientIntroduction_Ageinyears
yrs yr DURATION NNS ROOT-S-VP-NP-RRC-ADJP-NP-NNS NONE NONE 0.17 74_yrs_old Old NONE NONE NONE NONE Old 0.2 0.0 PatientIntroduction_Ageinyears
old old DURATION JJ ROOT-S-VP-NP-RRC-ADJP-JJ NONE NONE 0.17 74_yrs_old Old NONE NONE NONE NONE Old 0.2 0.0 PatientIntroduction_Ageinyears
under under O IN ROOT-S-VP-NP-RRC-ADJP-PP-IN NONE NONE 0.17 under_Dr_far, Distal Further Physicians Delayed_Release_Dosage_Form Doctor_-_Title Physicians 0.2 0.0 NA
Dr Dr O NNP ROOT-S-VP-NP-RRC-ADJP-PP-NP-NNP NONE NONE 0.17 under_Dr_far, Distal Further Physicians Delayed_Release_Dosage_Form Doctor_-_Title Physicians 0.3 0.0 PatientIntroduction_UnderDr_Lastname
far far O RB ROOT-S-VP-NP-RRC-ADVP-RB NONE NONE 0.17 under_Dr_far, Distal Further Physicians Delayed_Release_Dosage_Form Doctor_-_Title Physicians 0.3 0.0 PatientIntroduction_UnderDr_Lastname
, , O , ROOT-S-VP-NP-, NONE NONE 1.0 under_Dr_far, Distal Further Physicians Delayed_Release_Dosage_Form Doctor_-_Title Physicians 0.3 0.0 NA
came come O VBD ROOT-S-VP-NP-SBAR-S-VP-VBD NONE NONE 0.17 came NONE NONE NONE NONE NONE NONE 0.3 0.0 NA
in in O IN ROOT-S-PP-IN NONE NONE 0.33 in NONE NONE NONE NONE NONE NONE 0.3 0.0 NA
with with O IN ROOT-S-VP-NP-SBAR-S-VP-PP-IN NONE NONE 0.17 with_sleep_apnea Apnea Sleep Apnea_Adverse_Event Sleep_Apnea_Syndromes Asleep Sleep 0.4 0.0 NA
sleep sleep O NN ROOT-S-VP-NP-SBAR-S-VP-PP-NP-NP-NN NONE NONE 0.33 with_sleep_apnea Apnea Sleep Apnea_Adverse_Event Sleep_Apnea_Syndromes Asleep Sleep 0.4 0.0 PatientIntroduction_Disease/ProblemHistory
apnea apnea O NN ROOT-S-VP-NP-SBAR-S-VP-PP-NP-NP-NN NONE NONE 0.17 with_sleep_apnea Apnea Sleep Apnea_Adverse_Event Sleep_Apnea_Syndromes Asleep Sleep 0.4 0.0 PatientIntroduction_Disease/ProblemHistory
on on O IN ROOT-S-VP-NP-SBAR-S-VP-PP-NP-PP-IN NONE NONE 0.83 on_sleep_studies, Sleep Scientific_Study Polysomnography Sleep_studies_-_specialty Clinical_Trials Sleep 0.4 0.0 NA
sleep sleep O NN ROOT-S-VP-NP-SBAR-S-VP-PP-NP-NP-NN NONE NONE 0.33 on_sleep_studies, Sleep Scientific_Study Polysomnography Sleep_studies_-_specialty Clinical_Trials Sleep 0.4 0.0 Appointment/Procedure_Description
studies study O NNS ROOT-S-VP-NP-SBAR-S-VP-PP-NP-PP-NP-NNS NONE NONE 0.17 on_sleep_studies, Sleep Scientific_Study Polysomnography Sleep_studies_-_specialty Clinical_Trials Sleep 0.5 0.0 Appointment/Procedure_Description
, , O , ROOT-S-VP-NP-, NONE NONE 1.0 on_sleep_studies, Sleep Scientific_Study Polysomnography Sleep_studies_-_specialty Clinical_Trials Sleep 0.5 0.0 NA
on on O IN ROOT-S-VP-NP-SBAR-S-VP-PP-NP-PP-IN NONE NONE 0.83 on_cpap_overnight, Continuous_Positive_Airway_Pressure CENPJ_gene Overnight NONE NONE Continuous_Positive_Airway_Pressure 0.5 0.0 NA
cpap cpap O NN ROOT-S-VP-NP-SBAR-S-VP-PP-NP-NN NONE NONE 0.17 on_cpap_overnight, Continuous_Positive_Airway_Pressure CENPJ_gene Overnight NONE NONE Continuous_Positive_Airway_Pressure 0.5 0.0 MyShift_Contraption
overnight overnight TIME JJ ROOT-S-VP-NP-SBAR-S-VP-PP-NP-JJ NONE NONE 0.17 on_cpap_overnight, Continuous_Positive_Airway_Pressure CENPJ_gene Overnight NONE NONE Continuous_Positive_Airway_Pressure 0.6 0.0 NA
, , O , ROOT-S-VP-NP-, NONE NONE 1.0 on_cpap_overnight, Continuous_Positive_Airway_Pressure CENPJ_gene Overnight NONE NONE Continuous_Positive_Airway_Pressure 0.6 0.0 NA
on on O IN ROOT-S-VP-NP-SBAR-S-VP-PP-NP-PP-IN NONE NONE 0.83 on_oxygen_2-3_l_per_nasal_prongs, Nasal_prongs Prong_Device_Component Oxygen_3_% Transnasal_approach Oxygen_2_% Oxygen 0.6 0.0 Medication_Status
oxygen oxygen O NN ROOT-S-VP-NP-SBAR-S-VP-PP-NP-NP-NN NONE NONE 0.17 on_oxygen_2-3_l_per_nasal_prongs, Nasal_prongs Prong_Device_Component Oxygen_3_% Transnasal_approach Oxygen_2_% Oxygen 0.6 0.5 Medication_Medicine
2-3 2-3 NUMBER CD ROOT-S-VP-NP-SBAR-S-VP-PP-NP-NP-TMP-CD NONE NONE 0.17 on_oxygen_2-3_l_per_nasal_prongs, Nasal_prongs Prong_Device_Component Oxygen_3_% Transnasal_approach Oxygen_2_% Oxygen 0.6 0.0 Medication_Medicine
l l O NN ROOT-S-VP-NP-SBAR-S-VP-PP-NP-NP-TMP-NN NONE NONE 0.17 on_oxygen_2-3_l_per_nasal_prongs, Nasal_prongs Prong_Device_Component Oxygen_3_% Transnasal_approach Oxygen_2_% Oxygen 0.7 0.0 Medication_Medicine
per per O IN ROOT-S-VP-NP-SBAR-S-VP-PP-NP-PP-IN NONE NONE 0.17 on_oxygen_2-3_l_per_nasal_prongs, Nasal_prongs Prong_Device_Component Oxygen_3_% Transnasal_approach Oxygen_2_% Oxygen 0.7 0.0 Medication_Medicine
nasal nasal O JJ ROOT-S-VP-NP-SBAR-S-VP-PP-NP-PP-NP-JJ NONE NONE 0.17 on_oxygen_2-3_l_per_nasal_prongs, Nasal_prongs Prong_Device_Component Oxygen_3_% Transnasal_approach Oxygen_2_% Oxygen 0.7 0.5 Medication_Medicine
prongs prong O NNS ROOT-S-VP-NP-SBAR-S-VP-PP-NP-PP-NP-NNS NONE NONE 0.17 on_oxygen_2-3_l_per_nasal_prongs, Nasal_prongs Prong_Device_Component Oxygen_3_% Transnasal_approach Oxygen_2_% Oxygen 0.7 0.0 Medication_Medicine
, , O , ROOT-S-VP-NP-, NONE NONE 1.0 on_oxygen_2-3_l_per_nasal_prongs, Nasal_prongs Prong_Device_Component Oxygen_3_% Transnasal_approach Oxygen_2_% Oxygen 0.7 0.0 NA
on on O IN ROOT-S-VP-NP-SBAR-S-VP-PP-NP-PP-IN NONE NONE 0.83 on_puffers Pufferfish Nicotine_inhaler NONE NONE NONE Pufferfish 0.8 0.0 Medication_Status
puffers puffer O NNS ROOT-S-VP-NP-SBAR-S-VP-PP-NP-NNS NONE NONE 0.17 on_puffers Pufferfish Nicotine_inhaler NONE NONE NONE Pufferfish 0.8 0.0 Medication_Medicine
and and O CC ROOT-S-VP-NP-SBAR-S-VP-PP-NP-CC NONE NONE 0.17 and NONE NONE NONE NONE NONE NONE 0.8 0.0 NA
steroids steroid O NNS ROOT-S-VP-NP-SBAR-S-VP-PP-NP-NNS NONE NONE 0.17 steroids, Steroids NONE NONE NONE NONE Steroids 0.8 0.5 Medication_Medicine
, , O , ROOT-S-VP-NP-, NONE NONE 1.0 steroids, Steroids NONE NONE NONE NONE Steroids 0.9 0.0 NA
on on O IN ROOT-S-VP-NP-SBAR-S-VP-PP-NP-PP-IN NONE NONE 0.83 on_regular_pain_relief.nil_other_issues. Problem Issue_(document) Pain_-_other Pain_relief Pain Regular 0.9 0.0 Medication_Status
regular regular O JJ ROOT-S-VP-NP-SBAR-S-VP-PP-NP-JJ NONE NONE 0.17 on_regular_pain_relief.nil_other_issues. Problem Issue_(document) Pain_-_other Pain_relief Pain Regular 0.9 0.0 Medication_Dosage
pain pain O NN ROOT-S-VP-NP-SBAR-S-VP-PP-NP-NN NONE NONE 0.17 on_regular_pain_relief.nil_other_issues. Problem Issue_(document) Pain_-_other Pain_relief Pain Regular 0.9 0.5 Medication_Medicine
relief.nil relief.nil O NN ROOT-S-VP-NP-SBAR-S-VP-PP-NP-NN NONE NONE 0.17 on_regular_pain_relief.nil_other_issues. Problem Issue_(document) Pain_-_other Pain_relief Pain Regular 0.9 0.0 NA
other other O JJ ROOT-S-VP-NP-SBAR-S-VP-PP-NP-JJ NONE NONE 0.17 on_regular_pain_relief.nil_other_issues. Problem Issue_(document) Pain_-_other Pain_relief Pain Regular 1.0 0.0 MyShift_Status
issues issue O NNS ROOT-S-VP-NP-SBAR-S-VP-PP-NP-NNS NONE NONE 0.17 on_regular_pain_relief.nil_other_issues. Problem Issue_(document) Pain_-_other Pain_relief Pain Regular 1.0 0.0 MyShift_Status
. . O . ROOT-S-. NONE NONE 0.17 on_regular_pain_relief.nil_other_issues. Problem Issue_(document) Pain_-_other Pain_relief Pain Regular 1.0 0.0 NA
