# Supplementary material for: Adapting State-of-the-Art Deep Language Models to Clinical Information Extraction Systems: Potentials, Challenges, and Solutions
Source: JMIR Med Inform. 2019 Apr 25;7(2):e11499. doi: 10.2196/11499 (PMC6658232; doi:10.2196/11499)
Supplement: Multimedia Appendix 2 [file medinform_v7i2e11499_app2.zip › CRF/307.xml.data]

in in O IN ROOT-S-PP-IN NONE NONE 0.71 in_bed_7 Beds NONE NONE NONE NONE Beds 0.0 0.0 NA
bed bed O NN ROOT-S-PP-S-S-NP-NN NONE NONE 0.29 in_bed_7 Beds NONE NONE NONE NONE Beds 0.0 0.0 PatientIntroduction_CurrentBed
7 7 NUMBER CD ROOT-S-PP-S-S-NP-CD NONE NONE 0.14 in_bed_7 Beds NONE NONE NONE NONE Beds 0.0 0.0 PatientIntroduction_CurrentBed
is be O VBZ ROOT-S-PP-S-S-VP-VBZ NONE NONE 0.86 is NONE NONE NONE NONE NONE NONE 0.0 0.0 NA
Sian Sian PERSON NNP ROOT-S-PP-S-S-VP-SBAR-S-NP-NP-NNP NONE NONE 0.14 Sian_Mondy, NONE NONE NONE NONE NONE NONE 0.0 0.0 PatientIntroduction_GivenNames/Initials
Mondy Mondy PERSON NNP ROOT-S-PP-S-S-VP-SBAR-S-NP-NP-NNP NONE NONE 0.14 Sian_Mondy, NONE NONE NONE NONE NONE NONE 0.1 0.0 PatientIntroduction_Lastname
, , O , ROOT-S-PP-S-S-VP-SBAR-S-NP-, NONE NONE 0.29 Sian_Mondy, NONE NONE NONE NONE NONE NONE 0.1 0.0 NA
23 23 DURATION CD ROOT-S-PP-S-S-VP-SBAR-S-NP-NP-NP-ADJP-NP-CD NONE NONE 0.14 23_yrs_old_female Female Woman Females Female,_Self-Report Female_Phenotype 23 0.1 0.0 PatientIntroduction_Ageinyears
yrs yr DURATION NNS ROOT-S-PP-S-S-VP-SBAR-S-NP-NP-NP-ADJP-NP-NNS NONE NONE 0.14 23_yrs_old_female Female Woman Females Female,_Self-Report Female_Phenotype 23 0.1 0.0 PatientIntroduction_Ageinyears
old old DURATION JJ ROOT-S-PP-S-S-VP-SBAR-S-NP-NP-NP-ADJP-JJ NONE NONE 0.14 23_yrs_old_female Female Woman Females Female,_Self-Report Female_Phenotype 23 0.1 0.0 PatientIntroduction_Ageinyears
female female O NN ROOT-S-PP-S-S-VP-SBAR-S-NP-NP-NP-NN NONE NONE 0.14 23_yrs_old_female Female Woman Females Female,_Self-Report Female_Phenotype 23 0.1 0.5 PatientIntroduction_Gender
under under O IN ROOT-S-PP-S-S-VP-SBAR-S-NP-NP-PP-IN NONE NONE 0.14 under_Dr_Gutierrez, Physicians Delayed_Release_Dosage_Form Doctor_-_Title NONE NONE Physicians 0.1 0.0 NA
Dr Dr O NNP ROOT-S-PP-S-S-VP-SBAR-S-NP-NP-PP-NP-NNP NONE NONE 0.14 under_Dr_Gutierrez, Physicians Delayed_Release_Dosage_Form Doctor_-_Title NONE NONE Physicians 0.1 0.0 PatientIntroduction_UnderDr_Lastname
Gutierrez Gutierrez PERSON NNP ROOT-S-PP-S-S-VP-SBAR-S-NP-NP-PP-NP-NNP NONE NONE 0.14 under_Dr_Gutierrez, Physicians Delayed_Release_Dosage_Form Doctor_-_Title NONE NONE Physicians 0.1 0.0 PatientIntroduction_UnderDr_Lastname
, , O , ROOT-S-PP-S-S-VP-SBAR-S-NP-, NONE NONE 0.29 under_Dr_Gutierrez, Physicians Delayed_Release_Dosage_Form Doctor_-_Title NONE NONE Physicians 0.1 0.0 NA
came come O VBD ROOT-S-PP-S-S-VP-SBAR-S-VP-VBD NONE NONE 0.14 came NONE NONE NONE NONE NONE NONE 0.2 0.0 NA
in in O IN ROOT-S-PP-IN NONE NONE 0.71 in NONE NONE NONE NONE NONE NONE 0.2 0.0 NA
with with O IN ROOT-S-PP-S-S-VP-SBAR-S-VP-PP-PP-IN NONE NONE 0.29 with_ischemic_stroke Cerebrovascular_accident Ischemic Ischemic_stroke NONE NONE Ischemic 0.2 0.0 NA
ischemic ischemic O JJ ROOT-S-PP-S-S-VP-SBAR-S-VP-PP-PP-NP-JJ NONE NONE 0.14 with_ischemic_stroke Cerebrovascular_accident Ischemic Ischemic_stroke NONE NONE Ischemic 0.2 0.0 PatientIntroduction_Disease/ProblemHistory
stroke stroke O NN ROOT-S-PP-S-S-VP-SBAR-S-VP-PP-PP-NP-NN NONE NONE 0.14 with_ischemic_stroke Cerebrovascular_accident Ischemic Ischemic_stroke NONE NONE Ischemic 0.2 0.0 PatientIntroduction_Disease/ProblemHistory
and and O CC ROOT-S-PP-S-CC NONE NONE 1.0 and NONE NONE NONE NONE NONE NONE 0.2 0.0 NA
this this O DT ROOT-S-PP-S-S-NP-DT NONE NONE 0.14 this NONE NONE NONE NONE NONE NONE 0.2 0.0 NA
is be O VBZ ROOT-S-PP-S-S-VP-VBZ NONE NONE 0.86 is NONE NONE NONE NONE NONE NONE 0.2 0.0 NA
her she O PRP$ ROOT-S-PP-S-S-VP-NP-NP-PRP$ NONE NONE 0.43 her_3rd_stroke. Cerebrovascular_accident Third NONE NONE NONE Third 0.2 0.0 PatientIntroduction_Gender
3rd 3rd ORDINAL JJ ROOT-S-PP-S-S-VP-NP-NP-JJ NONE NONE 0.14 her_3rd_stroke. Cerebrovascular_accident Third NONE NONE NONE Third 0.2 0.0 PatientIntroduction_Disease/ProblemHistory
stroke.so stroke.so O NN ROOT-S-PP-S-S-VP-NP-NP-NN NONE NONE 0.14 NONE NONE NONE NONE NONE NONE NONE 0.3 0.0 NA
she she O PRP ROOT-S-PP-S-S-VP-NP-SBAR-S-NP-PRP NONE NONE 0.71 she NONE NONE NONE NONE NONE NONE 0.3 0.0 PatientIntroduction_Gender
had have O VBD ROOT-S-PP-S-S-VP-NP-SBAR-S-VP-VBD NONE NONE 0.14 had NONE NONE NONE NONE NONE NONE 0.3 0.0 NA
thrombolysis thrombolysis O NN ROOT-S-PP-S-S-VP-NP-SBAR-S-VP-NP-NP-NN NONE NONE 0.14 thrombolysis Thrombolysis,_function Fibrinolytic_Agents NONE NONE NONE Thrombolysis,_function 0.3 0.0 Appointment/Procedure_Description
and and O CC ROOT-S-PP-S-CC NONE NONE 1.0 and NONE NONE NONE NONE NONE NONE 0.3 0.0 NA
ct ct O NN ROOT-S-PP-S-S-VP-NP-SBAR-S-VP-NP-NP-NN NONE NONE 0.14 ct_scans Scanning X-Ray_Computed_Tomography Radionuclide_Imaging Related_to_Cancer CAT_Scan_Section_ID Scanning 0.3 0.0 Appointment/Procedure_Description
scans scan O NNS ROOT-S-PP-S-S-VP-NP-SBAR-S-VP-NP-NP-NNS NONE NONE 0.14 ct_scans Scanning X-Ray_Computed_Tomography Radionuclide_Imaging Related_to_Cancer CAT_Scan_Section_ID Scanning 0.3 0.0 Appointment/Procedure_Description
of of O IN ROOT-S-PP-S-S-VP-NP-SBAR-S-VP-NP-PP-IN NONE NONE 0.29 of_the_brain Brain Entire_brain NONE NONE NONE Brain 0.3 0.0 NA
the the O DT ROOT-S-PP-S-S-VP-NP-SBAR-S-VP-NP-PP-NP-DT NONE NONE 0.14 of_the_brain Brain Entire_brain NONE NONE NONE Brain 0.3 0.0 NA
brain brain O NN ROOT-S-PP-S-S-VP-NP-SBAR-S-VP-NP-PP-NP-NN NONE NONE 0.14 of_the_brain Brain Entire_brain NONE NONE NONE Brain 0.3 0.0 NA
and and O CC ROOT-S-PP-S-CC NONE NONE 1.0 and NONE NONE NONE NONE NONE NONE 0.3 0.0 NA
she she O PRP ROOT-S-PP-S-S-VP-NP-SBAR-S-NP-PRP NONE NONE 0.71 she NONE NONE NONE NONE NONE NONE 0.4 0.0 PatientIntroduction_Gender
was be O VBD ROOT-S-PP-S-S-VP-VBD NONE NONE 0.29 was NONE NONE NONE NONE NONE NONE 0.4 0.0 NA
admitted admit O VBN ROOT-S-PP-S-S-VP-VP-VBN NONE NONE 0.14 admitted Hospital_admission NONE NONE NONE NONE Hospital_admission 0.4 0.0 NA
in in O IN ROOT-S-PP-IN NONE NONE 0.71 in_ICU_now intensive_care_unit Present Within Now_(temporal_qualifier) NONE Within 0.4 0.0 NA
ICU ICU O NNP ROOT-S-PP-S-S-VP-VP-PP-NP-NNP NONE NONE 0.14 in_ICU_now intensive_care_unit Present Within Now_(temporal_qualifier) NONE Within 0.4 0.0 NA
now now DATE RB ROOT-S-PP-S-S-VP-VP-ADVP-RB NONE NONE 0.14 in_ICU_now intensive_care_unit Present Within Now_(temporal_qualifier) NONE Within 0.4 0.0 NA
she she O PRP ROOT-S-PP-S-S-VP-NP-SBAR-S-NP-PRP NONE NONE 0.71 she NONE NONE NONE NONE NONE NONE 0.4 0.0 PatientIntroduction_Gender
is be O VBZ ROOT-S-PP-S-S-VP-VBZ NONE NONE 0.86 is NONE NONE NONE NONE NONE NONE 0.4 0.0 NA
more more O RBR ROOT-S-VP-ADJP-ADJP-ADJP-RBR NONE NONE 0.14 more_stable Stable_status Patient_Condition_Code_-_Stable More Most NONE More 0.4 0.0 NA
stable stable O JJ ROOT-S-VP-ADJP-ADJP-ADJP-JJ NONE NONE 0.14 more_stable Stable_status Patient_Condition_Code_-_Stable More Most NONE More 0.4 0.0 MyShift_Status
but but O CC ROOT-S-VP-ADJP-ADJP-PRN-CC NONE NONE 0.14 but NONE NONE NONE NONE NONE NONE 0.5 0.0 NA
still still O RB ROOT-S-VP-ADJP-ADJP-PRN-ADVP-RB NONE NONE 0.29 still NONE NONE NONE NONE NONE NONE 0.5 0.0 NA
for for O IN ROOT-S-VP-ADJP-PP-IN NONE NONE 0.29 for_monitoring.ongoing_neuro_obs Neurological_observations Neurological_observation_regime Preventive_monitoring Continuous Clinical_Trials,_Monitoring Clinical_Trials,_Monitoring 0.5 0.0 NA
monitoring.ongoing monitoring.ongoing O VBG ROOT-S-VP-ADJP-PP-S-VP-VBG NONE NONE 0.14 for_monitoring.ongoing_neuro_obs Neurological_observations Neurological_observation_regime Preventive_monitoring Continuous Clinical_Trials,_Monitoring Clinical_Trials,_Monitoring 0.5 0.0 NA
neuro neuro O NN ROOT-S-VP-ADJP-PP-S-VP-NP-NP-NN NONE NONE 0.14 for_monitoring.ongoing_neuro_obs Neurological_observations Neurological_observation_regime Preventive_monitoring Continuous Clinical_Trials,_Monitoring Clinical_Trials,_Monitoring 0.5 0.0 MyShift_OtherObservation
obs ob O NNS ROOT-S-VP-ADJP-PP-S-VP-NP-NP-NNS NONE NONE 0.14 for_monitoring.ongoing_neuro_obs Neurological_observations Neurological_observation_regime Preventive_monitoring Continuous Clinical_Trials,_Monitoring Clinical_Trials,_Monitoring 0.5 0.0 MyShift_OtherObservation
and and O CC ROOT-S-PP-S-CC NONE NONE 1.0 and NONE NONE NONE NONE NONE NONE 0.5 0.0 NA
bloods.all bloods.all O NN ROOT-S-VP-ADJP-PP-S-VP-NP-NP-NN NONE NONE 0.14 NONE NONE NONE NONE NONE NONE NONE 0.5 0.0 NA
her she O PRP$ ROOT-S-PP-S-S-VP-NP-NP-PRP$ NONE NONE 0.43 all_her_medications Pharmaceutical_Preparations Medications:Presence_or_Identity:Duration_of_the_study:^Patient:Nominal Medications:-:Point_in_time:^Patient:- NONE NONE Medications:Presence_or_Identity:Duration_of_the_study:^Patient:Nominal 0.5 0.0 PatientIntroduction_Gender
medications medication O NNS ROOT-S-VP-ADJP-PP-S-VP-NP-SBAR-S-NP-NNS NONE NONE 0.14 all_her_medications Pharmaceutical_Preparations Medications:Presence_or_Identity:Duration_of_the_study:^Patient:Nominal Medications:-:Point_in_time:^Patient:- NONE NONE Medications:Presence_or_Identity:Duration_of_the_study:^Patient:Nominal 0.5 0.0 Medication_Medicine
was be O VBD ROOT-S-PP-S-S-VP-VBD NONE NONE 0.29 was NONE NONE NONE NONE NONE NONE 0.5 0.0 NA
given give O VBN ROOT-S-VP-ADJP-PP-S-VP-NP-SBAR-S-VP-VP-VBN NONE NONE 0.14 given GIVEN Entity_Name_Part_Type_-_given Give_-_dosing_instruction_imperative NONE NONE GIVEN 0.6 0.0 Medication_Status
except except O IN ROOT-S-VP-ADJP-PP-S-VP-NP-SBAR-S-VP-VP-PP-IN NONE NONE 0.14 except_for_one One NONE NONE NONE NONE One 0.6 0.0 NA
for for O IN ROOT-S-VP-ADJP-PP-IN NONE NONE 0.29 except_for_one One NONE NONE NONE NONE One 0.6 0.0 NA
one one NUMBER CD ROOT-S-VP-ADJP-PP-S-VP-NP-SBAR-S-VP-VP-PP-NP-NP-CD NONE NONE 0.14 except_for_one One NONE NONE NONE NONE One 0.6 0.0 NA
which which O WDT ROOT-S-VP-ADJP-PP-S-VP-NP-SBAR-S-VP-VP-PP-NP-SBAR-WHNP-WDT NONE NONE 0.14 which NONE NONE NONE NONE NONE NONE 0.6 0.0 NA
is be O VBZ ROOT-S-PP-S-S-VP-VBZ NONE NONE 0.86 is NONE NONE NONE NONE NONE NONE 0.6 0.0 NA
not not O RB ROOT-S-VP-ADJP-PP-S-VP-NP-SBAR-S-VP-VP-PP-NP-SBAR-S-VP-RB NONE NONE 0.14 not_available_yet. Availability_of Negation Not_available NONE NONE Negation 0.6 0.0 Medication_Status
available available O JJ ROOT-S-VP-ADJP-PP-S-VP-NP-SBAR-S-VP-VP-PP-NP-SBAR-S-VP-ADJP-JJ NONE NONE 0.14 not_available_yet. Availability_of Negation Not_available NONE NONE Negation 0.6 0.0 Medication_Status
yet.she yet.she O NN ROOT-S-VP-ADJP-PP-S-VP-NP-SBAR-S-VP-VP-PP-NP-SBAR-S-VP-ADJP-SBAR-S-NP-NN NONE NONE 0.14 NONE NONE NONE NONE NONE NONE NONE 0.6 0.0 NA
is be O VBZ ROOT-S-PP-S-S-VP-VBZ NONE NONE 0.86 is NONE NONE NONE NONE NONE NONE 0.6 0.0 NA
currently currently DATE RB ROOT-S-VP-ADJP-PP-S-VP-NP-SBAR-S-VP-VP-PP-NP-SBAR-S-VP-ADJP-SBAR-S-VP-ADVP-RB NONE NONE 0.14 currently_bed_bound Beds Bounded_by Bed-ridden Binding_action Binding_(Molecular_Function) Current_(present_time) 0.7 0.0 NA
bed bed O NN ROOT-S-PP-S-S-NP-NN NONE NONE 0.29 currently_bed_bound Beds Bounded_by Bed-ridden Binding_action Binding_(Molecular_Function) Current_(present_time) 0.7 0.0 MyShift_ActivitiesOfDailyLiving
bound bind O VBD ROOT-S-VP-ADJP-PP-S-VP-NP-SBAR-S-VP-VP-PP-NP-SBAR-S-VP-ADJP-SBAR-S-VP-NP-SBAR-S-VP-VP-VBD NONE NONE 0.14 currently_bed_bound Beds Bounded_by Bed-ridden Binding_action Binding_(Molecular_Function) Current_(present_time) 0.7 0.0 MyShift_ActivitiesOfDailyLiving
and and O CC ROOT-S-PP-S-CC NONE NONE 1.0 and NONE NONE NONE NONE NONE NONE 0.7 0.0 NA
need need O VB ROOT-S-VP-ADJP-PP-S-VP-NP-SBAR-S-VP-VP-PP-NP-SBAR-S-VP-ADJP-SBAR-S-VP-NP-SBAR-S-VP-VP-VB NONE NONE 0.14 need_2 Needs Patient_need_for_(contextual_qualifier) NONE NONE NONE Needs 0.7 0.0 MyShift_ActivitiesOfDailyLiving
2 2 NUMBER CD ROOT-S-VP-ADJP-PP-S-VP-NP-SBAR-S-VP-VP-PP-NP-SBAR-S-VP-ADJP-SBAR-S-VP-NP-SBAR-S-VP-VP-S-NP-CD NONE NONE 0.14 need_2 Needs Patient_need_for_(contextual_qualifier) NONE NONE NONE Needs 0.7 0.0 MyShift_ActivitiesOfDailyLiving
assist assist O VB ROOT-S-VP-ADJP-PP-S-VP-NP-SBAR-S-VP-VP-PP-NP-SBAR-S-VP-ADJP-SBAR-S-VP-NP-SBAR-S-VP-VP-S-VP-VB NONE NONE 0.14 assist Helping_Behavior Assisting_(procedure) Assisted_(qualifier_value) NONE NONE Assisting_(procedure) 0.7 0.0 MyShift_ActivitiesOfDailyLiving
with with O IN ROOT-S-PP-S-S-VP-SBAR-S-VP-PP-PP-IN NONE NONE 0.29 with_adls Activities_of_Daily_Living_(activity) SGCA_gene NONE NONE NONE Activities_of_Daily_Living_(activity) 0.7 0.0 MyShift_ActivitiesOfDailyLiving
adls adl O NNS ROOT-S-VP-ADJP-PP-S-VP-NP-SBAR-S-VP-VP-PP-NP-SBAR-S-VP-ADJP-SBAR-S-VP-NP-SBAR-S-VP-VP-S-VP-SBAR-S-NP-NP-NNS NONE NONE 0.14 with_adls Activities_of_Daily_Living_(activity) SGCA_gene NONE NONE NONE Activities_of_Daily_Living_(activity) 0.7 0.0 MyShift_ActivitiesOfDailyLiving
and and O CC ROOT-S-PP-S-CC NONE NONE 1.0 and NONE NONE NONE NONE NONE NONE 0.7 0.0 MyShift_ActivitiesOfDailyLiving
transfers.she transfers.she O NN ROOT-S-VP-ADJP-PP-S-VP-NP-SBAR-S-VP-VP-PP-NP-SBAR-S-VP-ADJP-SBAR-S-VP-NP-SBAR-S-VP-VP-S-VP-SBAR-S-NP-NP-NN NONE NONE 0.14 NONE NONE NONE NONE NONE NONE NONE 0.8 0.0 NA
's 's O POS ROOT-S-VP-ADJP-PP-S-VP-NP-SBAR-S-VP-VP-PP-NP-SBAR-S-VP-ADJP-SBAR-S-VP-NP-SBAR-S-VP-VP-S-VP-SBAR-S-NP-NP-POS NONE NONE 0.29 's NONE NONE NONE NONE NONE NONE 0.8 0.0 NA
got get O VBD ROOT-S-VP-ADJP-PP-S-VP-NP-SBAR-S-VP-VP-PP-NP-SBAR-S-VP-ADJP-SBAR-S-VP-NP-SBAR-S-VP-VP-S-VP-SBAR-S-VP-VBD NONE NONE 0.14 got_idc Primary_idiopathic_dilated_cardiomyopathy NONE NONE NONE NONE Primary_idiopathic_dilated_cardiomyopathy 0.8 0.0 NA
idc idc O NN ROOT-S-VP-ADJP-PP-S-VP-NP-SBAR-S-VP-VP-PP-NP-SBAR-S-VP-ADJP-SBAR-S-VP-NP-SBAR-S-VP-VP-S-VP-SBAR-S-VP-NP-NP-NN NONE NONE 0.14 got_idc Primary_idiopathic_dilated_cardiomyopathy NONE NONE NONE NONE Primary_idiopathic_dilated_cardiomyopathy 0.8 0.0 MyShift_Contraption
in in O FW ROOT-S-PP-IN NONE NONE 0.71 in_situ_draining_good_amounts Quantity Good Manufactured_Supplies Drain_device Drain_Specimen_Code Drain_device 0.8 0.0 NA
situ situ O FW ROOT-S-VP-ADJP-PP-S-VP-NP-SBAR-S-VP-VP-PP-NP-SBAR-S-VP-ADJP-SBAR-S-VP-NP-SBAR-S-VP-VP-S-VP-SBAR-S-VP-NP-VP-ADVP-FW NONE NONE 0.14 in_situ_draining_good_amounts Quantity Good Manufactured_Supplies Drain_device Drain_Specimen_Code Drain_device 0.8 0.0 NA
draining drain O VBG ROOT-S-VP-ADJP-PP-S-VP-NP-SBAR-S-VP-VP-PP-NP-SBAR-S-VP-ADJP-SBAR-S-VP-NP-SBAR-S-VP-VP-S-VP-SBAR-S-VP-NP-VP-VBG NONE NONE 0.14 in_situ_draining_good_amounts Quantity Good Manufactured_Supplies Drain_device Drain_Specimen_Code Drain_device 0.8 0.0 MyShift_Output/Diuresis/BowelMovement
good good O JJ ROOT-S-VP-ADJP-PP-S-VP-NP-SBAR-S-VP-VP-PP-NP-SBAR-S-VP-ADJP-SBAR-S-VP-NP-SBAR-S-VP-VP-S-VP-SBAR-S-VP-NP-VP-NP-NP-JJ NONE NONE 0.14 in_situ_draining_good_amounts Quantity Good Manufactured_Supplies Drain_device Drain_Specimen_Code Drain_device 0.8 0.0 MyShift_Output/Diuresis/BowelMovement
amounts amount O NNS ROOT-S-VP-ADJP-PP-S-VP-NP-SBAR-S-VP-VP-PP-NP-SBAR-S-VP-ADJP-SBAR-S-VP-NP-SBAR-S-VP-VP-S-VP-SBAR-S-VP-NP-VP-NP-NP-NNS NONE NONE 0.14 in_situ_draining_good_amounts Quantity Good Manufactured_Supplies Drain_device Drain_Specimen_Code Drain_device 0.8 0.0 MyShift_Output/Diuresis/BowelMovement
of of O IN ROOT-S-PP-S-S-VP-NP-SBAR-S-VP-NP-PP-IN NONE NONE 0.29 of_urine. Urine In_Urine Portion_of_urine Urinary_tract urinary In_Urine 0.8 0.0 MyShift_Output/Diuresis/BowelMovement
urine urine O NN ROOT-S-VP-ADJP-PP-S-VP-NP-SBAR-S-VP-VP-PP-NP-SBAR-S-VP-ADJP-SBAR-S-VP-NP-SBAR-S-VP-VP-S-VP-SBAR-S-VP-NP-VP-NP-PP-NP-NN NONE NONE 0.14 of_urine. Urine In_Urine Portion_of_urine Urinary_tract urinary In_Urine 0.8 0.5 MyShift_Output/Diuresis/BowelMovement
. . O . ROOT-S-. NONE NONE 0.29 of_urine. Urine In_Urine Portion_of_urine Urinary_tract urinary In_Urine 0.9 0.0 NA

she she O PRP ROOT-S-S-NP-PRP NONE NONE 0.71 she NONE NONE NONE NONE NONE NONE 0.9 0.0 PatientIntroduction_Gender
has have O VBZ ROOT-S-S-VP-VBZ NONE NONE 0.14 has NONE NONE NONE NONE NONE NONE 0.9 0.0 NA
her she O PRP$ ROOT-S-S-VP-NP-NP-PRP$ NONE NONE 0.43 her_family Family Family_(taxonomic) Familial Known Familiarity Family_(taxonomic) 0.9 0.0 PatientIntroduction_Gender
family family O NN ROOT-S-S-VP-NP-NP-NN NONE NONE 0.14 her_family Family Family_(taxonomic) Familial Known Familiarity Family_(taxonomic) 0.9 0.0 NA
in in O IN ROOT-S-S-VP-NP-PP-IN NONE NONE 0.71 in_attendance Attendance Attendants NONE NONE NONE Attendance 0.9 0.0 NA
attendance attendance O NN ROOT-S-S-VP-NP-PP-NP-NN NONE NONE 0.14 in_attendance Attendance Attendants NONE NONE NONE Attendance 0.9 0.0 NA
and and O CC ROOT-S-CC NONE NONE 1.0 and NONE NONE NONE NONE NONE NONE 0.9 0.0 NA
she she O PRP ROOT-S-S-NP-PRP NONE NONE 0.71 she NONE NONE NONE NONE NONE NONE 0.9 0.0 PatientIntroduction_Gender
is be O VBZ ROOT-S-S-VP-VBZ NONE NONE 0.86 is NONE NONE NONE NONE NONE NONE 0.9 0.0 Appointment/Procedure_Status
still still O RB ROOT-S-S-VP-ADVP-RB NONE NONE 0.29 still NONE NONE NONE NONE NONE NONE 1.0 0.0 Appointment/Procedure_Status
awaiting await O VBG ROOT-S-S-VP-VP-VBG NONE NONE 0.14 awaiting NONE NONE NONE NONE NONE NONE 1.0 0.0 Appointment/Procedure_Status
doctor doctor O NN ROOT-S-S-VP-VP-NP-NP-NN NONE NONE 0.14 doctor's_review. Review_[Publication_Type] Act_Class_-_review Physicians Doctor_-_Title NONE Physicians 1.0 0.0 Appointment/Procedure_Description
's 's O POS ROOT-S-S-VP-VP-NP-NP-POS NONE NONE 0.29 doctor's_review. Review_[Publication_Type] Act_Class_-_review Physicians Doctor_-_Title NONE Physicians 1.0 0.0 Appointment/Procedure_Description
review review O NN ROOT-S-S-VP-VP-NP-NN NONE NONE 0.14 doctor's_review. Review_[Publication_Type] Act_Class_-_review Physicians Doctor_-_Title NONE Physicians 1.0 0.0 Appointment/Procedure_Description
. . O . ROOT-S-. NONE NONE 0.29 doctor's_review. Review_[Publication_Type] Act_Class_-_review Physicians Doctor_-_Title NONE Physicians 1.0 0.0 NA
