# Supplementary material for: Adapting State-of-the-Art Deep Language Models to Clinical Information Extraction Systems: Potentials, Challenges, and Solutions
Source: JMIR Med Inform. 2019 Apr 25;7(2):e11499. doi: 10.2196/11499 (PMC6658232; doi:10.2196/11499)
Supplement: Multimedia Appendix 2 [file medinform_v7i2e11499_app2.zip › CRF/314.xml.data]

In in O IN ROOT-S-PP-IN NONE NONE 0.33 In_room_14_bed_5 Beds Present Within Room NONE Present 0.0 0.0 NA
room room O NN ROOT-S-PP-NP-NN NONE NONE 0.17 In_room_14_bed_5 Beds Present Within Room NONE Present 0.0 0.0 PatientIntroduction_CurrentRoom
14 14 NUMBER CD ROOT-S-PP-NP-CD NONE NONE 0.17 In_room_14_bed_5 Beds Present Within Room NONE Present 0.0 0.0 PatientIntroduction_CurrentRoom
bed bed O NN ROOT-S-NP-NN NONE NONE 0.17 In_room_14_bed_5 Beds Present Within Room NONE Present 0.1 0.0 PatientIntroduction_CurrentBed
5 5 NUMBER CD ROOT-S-NP-CD NONE NONE 0.17 In_room_14_bed_5 Beds Present Within Room NONE Present 0.1 0.0 PatientIntroduction_CurrentBed
is be O VBZ ROOT-S-VP-VBZ NONE NONE 0.17 is NONE NONE NONE NONE NONE NONE 0.1 0.0 NA
David David PERSON NNP ROOT-S-VP-SBAR-SBAR-S-NP-NP-NNP NONE NONE 0.17 David_Kaiser, NONE NONE NONE NONE NONE NONE 0.1 0.0 PatientIntroduction_GivenNames/Initials
Kaiser Kaiser PERSON NNP ROOT-S-VP-SBAR-SBAR-S-NP-NP-NNP NONE NONE 0.17 David_Kaiser, NONE NONE NONE NONE NONE NONE 0.1 0.0 PatientIntroduction_Lastname
, , O , ROOT-S-VP-SBAR-SBAR-S-NP-, NONE NONE 0.67 David_Kaiser, NONE NONE NONE NONE NONE NONE 0.1 0.0 NA
78 78 NUMBER CD ROOT-S-VP-SBAR-SBAR-S-NP-NP-NP-CD NONE NONE 0.17 78 NONE NONE NONE NONE NONE NONE 0.1 0.0 PatientIntroduction_Ageinyears
under under O IN ROOT-S-VP-SBAR-SBAR-S-NP-NP-PP-IN NONE NONE 0.17 under_Dr_Red, Redness Red_color Physicians Delayed_Release_Dosage_Form Doctor_-_Title Physicians 0.2 0.0 PatientIntroduction_Ageinyears
Dr Dr MISC NNP ROOT-S-VP-SBAR-SBAR-S-NP-NP-PP-NP-NNP NONE NONE 0.17 under_Dr_Red, Redness Red_color Physicians Delayed_Release_Dosage_Form Doctor_-_Title Physicians 0.2 0.0 PatientIntroduction_UnderDr_Lastname
Red Red MISC NNP ROOT-S-VP-SBAR-SBAR-S-NP-NP-PP-NP-NNP NONE NONE 0.17 under_Dr_Red, Redness Red_color Physicians Delayed_Release_Dosage_Form Doctor_-_Title Physicians 0.2 0.0 PatientIntroduction_UnderDr_Lastname
, , O , ROOT-S-VP-SBAR-SBAR-S-NP-, NONE NONE 0.67 under_Dr_Red, Redness Red_color Physicians Delayed_Release_Dosage_Form Doctor_-_Title Physicians 0.2 0.0 NA
came come O VBD ROOT-S-VP-SBAR-SBAR-S-VP-VBD NONE NONE 0.17 came NONE NONE NONE NONE NONE NONE 0.2 0.0 NA
in in O IN ROOT-S-PP-IN NONE NONE 0.33 in NONE NONE NONE NONE NONE NONE 0.2 0.0 NA
with with O IN ROOT-S-VP-SBAR-SBAR-S-VP-PP-IN NONE NONE 0.33 with_shortness Shortened Short Short_Value NONE NONE Shortened 0.2 0.0 NA
shortness shortness O NN ROOT-S-VP-SBAR-SBAR-S-VP-PP-NP-NP-NN NONE NONE 0.17 with_shortness Shortened Short Short_Value NONE NONE Shortened 0.3 0.0 PatientIntroduction_AdmissionReason/Diagnosis
of of O IN ROOT-S-VP-SBAR-SBAR-S-VP-PP-NP-PP-IN NONE NONE 0.33 of_breath, Breath Dyspnea NONE NONE NONE Breath 0.3 0.0 PatientIntroduction_AdmissionReason/Diagnosis
breath breath O NN ROOT-S-VP-SBAR-SBAR-S-VP-PP-NP-PP-NP-NP-NN NONE NONE 0.17 of_breath, Breath Dyspnea NONE NONE NONE Breath 0.3 0.0 PatientIntroduction_AdmissionReason/Diagnosis
, , O , ROOT-S-VP-SBAR-SBAR-S-NP-, NONE NONE 0.67 of_breath, Breath Dyspnea NONE NONE NONE Breath 0.3 0.0 NA
chest chest O NN ROOT-S-VP-SBAR-SBAR-S-VP-PP-NP-PP-NP-NP-NN NONE NONE 0.17 chest_pain Pain Chest Anterior_thoracic_region Pain_NOS_Adverse_Event Chest_Pain Chest 0.3 0.0 PatientIntroduction_AdmissionReason/Diagnosis
pain pain O NN ROOT-S-VP-SBAR-SBAR-S-VP-PP-NP-PP-NP-NP-NN NONE NONE 0.33 chest_pain Pain Chest Anterior_thoracic_region Pain_NOS_Adverse_Event Chest_Pain Chest 0.3 0.5 PatientIntroduction_AdmissionReason/Diagnosis
and and O CC ROOT-S-VP-SBAR-CC NONE NONE 0.5 and NONE NONE NONE NONE NONE NONE 0.3 0.0 NA
on on O IN ROOT-S-VP-SBAR-SBAR-IN NONE NONE 0.33 on_the_background Background NONE NONE NONE NONE Background 0.4 0.0 NA
the the O DT ROOT-S-VP-SBAR-SBAR-S-NP-NP-DT NONE NONE 0.33 on_the_background Background NONE NONE NONE NONE Background 0.4 0.0 NA
background background O NN ROOT-S-VP-SBAR-SBAR-S-NP-NP-NN NONE NONE 0.17 on_the_background Background NONE NONE NONE NONE Background 0.4 0.0 NA
of of O IN ROOT-S-VP-SBAR-SBAR-S-VP-PP-NP-PP-IN NONE NONE 0.33 of_CHD altretamine/cisplatin/cyclophosphamide_protocol NONE NONE NONE NONE altretamine/cisplatin/cyclophosphamide_protocol 0.4 0.0 NA
CHD chd O NN ROOT-S-VP-SBAR-SBAR-S-NP-PP-NP-NN NONE NONE 0.17 of_CHD altretamine/cisplatin/cyclophosphamide_protocol NONE NONE NONE NONE altretamine/cisplatin/cyclophosphamide_protocol 0.4 0.0 PatientIntroduction_ChronicCondition
diagnosed diagnose O VBD ROOT-S-VP-SBAR-SBAR-S-VP-VBD NONE NONE 0.17 diagnosed Diagnosis NONE NONE NONE NONE Diagnosis 0.4 0.0 NA
to to O TO ROOT-S-VP-SBAR-SBAR-S-VP-S-VP-TO NONE NONE 0.17 to To NONE NONE NONE NONE To 0.4 0.0 NA
have have O VB ROOT-S-VP-SBAR-SBAR-S-VP-S-VP-VP-VB NONE NONE 0.17 have NONE NONE NONE NONE NONE NONE 0.5 0.0 NA
pneumonia pneumonia O NN ROOT-S-VP-SBAR-SBAR-S-VP-S-VP-VP-NP-NN NONE NONE 0.17 pneumonia. Pneumonia Lung Entire_lung Pulmonary:-:Point_in_time:^Patient:- Pulmonary_(qualifier_value) Pneumonia 0.5 0.0 PatientIntroduction_Disease/ProblemHistory
. . O . ROOT-S-. NONE NONE 1.0 pneumonia. Pneumonia Lung Entire_lung Pulmonary:-:Point_in_time:^Patient:- Pulmonary_(qualifier_value) Pneumonia 0.5 0.0 NA

on on O IN ROOT-FRAG-PP-IN NONE NONE 0.33 on_ongoing_triple_Ivabs, Triplicate Continuous NONE NONE NONE Continuous 0.5 0.0 NA
ongoing ongoing O JJ ROOT-FRAG-PP-NP-NP-JJ NONE NONE 0.17 on_ongoing_triple_Ivabs, Triplicate Continuous NONE NONE NONE Continuous 0.5 0.0 Medication_Status
triple triple O JJ ROOT-FRAG-PP-NP-NP-JJ NONE NONE 0.17 on_ongoing_triple_Ivabs, Triplicate Continuous NONE NONE NONE Continuous 0.5 0.0 Medication_Medicine
Ivabs ivab O NNS ROOT-FRAG-PP-NP-NP-NNS NONE NONE 0.17 on_ongoing_triple_Ivabs, Triplicate Continuous NONE NONE NONE Continuous 0.5 0.0 Medication_Medicine
, , O , ROOT-FRAG-PP-NP-, NONE NONE 0.67 on_ongoing_triple_Ivabs, Triplicate Continuous NONE NONE NONE Continuous 0.5 0.0 NA
anti anti O JJ ROOT-FRAG-PP-NP-NP-JJ NONE NONE 0.17 anti_emetics Emetics Antiemetics NONE NONE NONE Emetics 0.6 0.0 Medication_Medicine
emetics emetic O NNS ROOT-FRAG-PP-NP-NP-NNS NONE NONE 0.17 anti_emetics Emetics Antiemetics NONE NONE NONE Emetics 0.6 0.0 Medication_Medicine
and and O CC ROOT-FRAG-PP-NP-CC NONE NONE 0.5 and NONE NONE NONE NONE NONE NONE 0.6 0.0 NA
regular regular O JJ ROOT-FRAG-PP-NP-NP-NP-JJ NONE NONE 0.17 regular_pain_relief.query Question_(inquiry) Pain_relief Pain Regular Feeling_relief Regular 0.6 0.0 Medication_Medicine
pain pain O NN ROOT-FRAG-PP-NP-NP-NP-NN NONE NONE 0.33 regular_pain_relief.query Question_(inquiry) Pain_relief Pain Regular Feeling_relief Regular 0.6 0.5 Medication_Medicine
relief.query relief.query O NN ROOT-FRAG-PP-NP-NP-NP-NN NONE NONE 0.17 regular_pain_relief.query Question_(inquiry) Pain_relief Pain Regular Feeling_relief Regular 0.6 0.0 NA
for for O IN ROOT-FRAG-PP-NP-NP-PP-IN NONE NONE 0.17 for_discharge_tom._awaiting_doctor's_review. Review_[Publication_Type] Act_Class_-_review Body_Fluid_Discharge Patient_Discharge Physicians Patient_Discharge 0.6 0.0 NA
discharge discharge O NN ROOT-FRAG-PP-NP-NP-PP-NP-NN NONE NONE 0.17 for_discharge_tom._awaiting_doctor's_review. Review_[Publication_Type] Act_Class_-_review Body_Fluid_Discharge Patient_Discharge Physicians Patient_Discharge 0.7 0.0 Future_Discharge/TransferPlan
tom tom O NN ROOT-FRAG-PP-NP-NP-PP-NP-NN NONE NONE 0.17 for_discharge_tom._awaiting_doctor's_review. Review_[Publication_Type] Act_Class_-_review Body_Fluid_Discharge Patient_Discharge Physicians Patient_Discharge 0.7 0.0 Future_Discharge/TransferPlan
. . O . ROOT-FRAG-. NONE NONE 1.0 for_discharge_tom._awaiting_doctor's_review. Review_[Publication_Type] Act_Class_-_review Body_Fluid_Discharge Patient_Discharge Physicians Patient_Discharge 0.7 0.0 NA

awaiting await O VBG ROOT-S-VP-VBG NONE NONE 0.17 for_discharge_tom._awaiting_doctor's_review. Review_[Publication_Type] Act_Class_-_review Body_Fluid_Discharge Patient_Discharge Physicians Patient_Discharge 0.7 0.0 Appointment/Procedure_Status
doctor doctor O NN ROOT-S-VP-NP-NP-NN NONE NONE 0.17 for_discharge_tom._awaiting_doctor's_review. Review_[Publication_Type] Act_Class_-_review Body_Fluid_Discharge Patient_Discharge Physicians Patient_Discharge 0.7 0.0 Appointment/Procedure_Description
's 's O POS ROOT-S-VP-NP-NP-POS NONE NONE 0.17 for_discharge_tom._awaiting_doctor's_review. Review_[Publication_Type] Act_Class_-_review Body_Fluid_Discharge Patient_Discharge Physicians Patient_Discharge 0.7 0.0 Appointment/Procedure_Description
review review O NN ROOT-S-VP-NP-NN NONE NONE 0.17 for_discharge_tom._awaiting_doctor's_review. Review_[Publication_Type] Act_Class_-_review Body_Fluid_Discharge Patient_Discharge Physicians Patient_Discharge 0.7 0.0 Appointment/Procedure_Description
. . O . ROOT-S-. NONE NONE 1.0 for_discharge_tom._awaiting_doctor's_review. Review_[Publication_Type] Act_Class_-_review Body_Fluid_Discharge Patient_Discharge Physicians Patient_Discharge 0.8 0.0 NA

might might O MD ROOT-S-VP-MD NONE NONE 0.17 might NONE NONE NONE NONE NONE NONE 0.8 0.0 NA
start start O VB ROOT-S-VP-VP-VB NONE NONE 0.17 start Beginning Started NONE NONE NONE Beginning 0.8 0.0 NA
with with O IN ROOT-S-VP-VP-PP-IN NONE NONE 0.33 with_oral_antibiotics Antibiotics Oral NONE NONE NONE Oral 0.8 0.0 NA
oral oral O JJ ROOT-S-VP-VP-PP-NP-NP-JJ NONE NONE 0.17 with_oral_antibiotics Antibiotics Oral NONE NONE NONE Oral 0.8 0.5 Medication_Medicine
antibiotics antibiotic O NNS ROOT-S-VP-VP-PP-NP-NP-NNS NONE NONE 0.17 with_oral_antibiotics Antibiotics Oral NONE NONE NONE Oral 0.8 0.5 Medication_Medicine
this this O DT ROOT-S-VP-VP-PP-NP-NP-DT NONE NONE 0.17 this_pm. NONE NONE NONE NONE NONE NONE 0.8 0.0 Medication_Status
pm pm O NN ROOT-S-VP-VP-PP-NP-NP-NN NONE NONE 0.17 this_pm. NONE NONE NONE NONE NONE NONE 0.9 0.0 Medication_Status
. . O . ROOT-S-. NONE NONE 1.0 this_pm. NONE NONE NONE NONE NONE NONE 0.9 0.0 NA

and and O CC ROOT-NP-NP-CC NONE NONE 0.5 and NONE NONE NONE NONE NONE NONE 0.9 0.0 NA
nil nil O NN ROOT-NP-NP-NN NONE NONE 0.17 nil_further_issues._still Nil Further Problem Distal Issue_(document) Nil 0.9 0.0 MyShift_Status
further further O JJ ROOT-NP-NP-JJ NONE NONE 0.17 nil_further_issues._still Nil Further Problem Distal Issue_(document) Nil 0.9 0.0 MyShift_Status
issues issue O NNS ROOT-NP-NP-NNS NONE NONE 0.17 nil_further_issues._still Nil Further Problem Distal Issue_(document) Nil 0.9 0.0 MyShift_Status
. . O . ROOT-NP-. NONE NONE 1.0 nil_further_issues._still Nil Further Problem Distal Issue_(document) Nil 0.9 0.0 NA

still still O RB ROOT-FRAG-ADVP-ADVP-RB NONE NONE 0.17 nil_further_issues._still Nil Further Problem Distal Issue_(document) Nil 1.0 0.0 MyShift_Status
the the O DT ROOT-FRAG-ADVP-NP-DT NONE NONE 0.33 the_same. Same NONE NONE NONE NONE Same 1.0 0.0 MyShift_Status
same same O JJ ROOT-FRAG-ADVP-NP-JJ NONE NONE 0.17 the_same. Same NONE NONE NONE NONE Same 1.0 0.0 MyShift_Status
. . O . ROOT-FRAG-. NONE NONE 1.0 the_same. Same NONE NONE NONE NONE Same 1.0 0.0 NA
