# Supplementary material for: Adapting State-of-the-Art Deep Language Models to Clinical Information Extraction Systems: Potentials, Challenges, and Solutions
Source: JMIR Med Inform. 2019 Apr 25;7(2):e11499. doi: 10.2196/11499 (PMC6658232; doi:10.2196/11499)
Supplement: Multimedia Appendix 2 [file medinform_v7i2e11499_app2.zip › CRF/320.xml.data]

in in O IN ROOT-S-SBAR-IN NONE NONE 0.19 in_bed_10 Beds NONE NONE NONE NONE Beds 0.0 0.0 NA
bed bed O NN ROOT-S-SBAR-S-NP-NN NONE NONE 0.13 in_bed_10 Beds NONE NONE NONE NONE Beds 0.0 0.0 PatientIntroduction_CurrentBed
10 10 NUMBER CD ROOT-S-SBAR-S-NP-CD NONE NONE 0.06 in_bed_10 Beds NONE NONE NONE NONE Beds 0.0 0.0 PatientIntroduction_CurrentBed
is be O VBZ ROOT-S-SBAR-S-VP-VBZ NONE NONE 0.13 is NONE NONE NONE NONE NONE NONE 0.0 0.0 NA
Chenxiao Chenxiao PERSON NNP ROOT-S-SBAR-S-VP-NP-NNP NONE NONE 0.06 Chenxiao_Abbassi, NONE NONE NONE NONE NONE NONE 0.0 0.0 PatientIntroduction_GivenNames/Initials
Abbassi Abbassi PERSON NNP ROOT-S-SBAR-S-VP-NP-NNP NONE NONE 0.06 Chenxiao_Abbassi, NONE NONE NONE NONE NONE NONE 0.1 0.0 PatientIntroduction_Lastname
, , O , ROOT-S-, NONE NONE 1.0 Chenxiao_Abbassi, NONE NONE NONE NONE NONE NONE 0.1 0.0 NA
78 78 DURATION CD ROOT-S-S-NP-CD NONE NONE 0.06 78_yr_old_male Male_gender Males Male_Gender,_Self_Report Male_Phenotype Male,_Self-Reported year 0.1 0.0 PatientIntroduction_Ageinyears
yr yr DURATION NN ROOT-S-S-NP-NN NONE NONE 0.06 78_yr_old_male Male_gender Males Male_Gender,_Self_Report Male_Phenotype Male,_Self-Reported year 0.1 0.0 PatientIntroduction_Ageinyears
old old DURATION JJ ROOT-S-S-ADJP-JJ NONE NONE 0.06 78_yr_old_male Male_gender Males Male_Gender,_Self_Report Male_Phenotype Male,_Self-Reported year 0.1 0.0 PatientIntroduction_Ageinyears
male male O NN ROOT-S-S-ADJP-NN NONE NONE 0.06 78_yr_old_male Male_gender Males Male_Gender,_Self_Report Male_Phenotype Male,_Self-Reported year 0.1 0.0 PatientIntroduction_Gender
under under O IN ROOT-S-S-ADJP-PP-IN NONE NONE 0.06 under_Dr_Phillip, Physicians Delayed_Release_Dosage_Form Doctor_-_Title NONE NONE Physicians 0.1 0.0 NA
Dr Dr O NNP ROOT-S-S-ADJP-PP-NP-NNP NONE NONE 0.06 under_Dr_Phillip, Physicians Delayed_Release_Dosage_Form Doctor_-_Title NONE NONE Physicians 0.1 0.0 PatientIntroduction_UnderDr_GivenNames/Initials
Phillip Phillip PERSON NNP ROOT-S-S-ADJP-PP-NP-NNP NONE NONE 0.06 under_Dr_Phillip, Physicians Delayed_Release_Dosage_Form Doctor_-_Title NONE NONE Physicians 0.1 0.0 PatientIntroduction_UnderDr_GivenNames/Initials
, , O , ROOT-S-, NONE NONE 1.0 under_Dr_Phillip, Physicians Delayed_Release_Dosage_Form Doctor_-_Title NONE NONE Physicians 0.1 0.0 NA
came come O VBD ROOT-S-VP-VBD NONE NONE 0.06 came NONE NONE NONE NONE NONE NONE 0.1 0.0 NA
in in O IN ROOT-S-SBAR-IN NONE NONE 0.19 in NONE NONE NONE NONE NONE NONE 0.1 0.0 NA
diagnosed diagnose O VBN ROOT-S-VP-PP-S-VP-VBN NONE NONE 0.06 diagnosed Diagnosis NONE NONE NONE NONE Diagnosis 0.2 0.0 NA
with with O IN ROOT-S-VP-PP-S-VP-PP-IN NONE NONE 0.06 with_venous_thrombosis. Thrombosis Veins Venous Venous_Thrombosis Venous_thrombosis_after_immobility Venous 0.2 0.0 NA
venous venous O JJ ROOT-S-VP-PP-S-VP-PP-NP-JJ NONE NONE 0.06 with_venous_thrombosis. Thrombosis Veins Venous Venous_Thrombosis Venous_thrombosis_after_immobility Venous 0.2 0.0 NA
thrombosis thrombosis O NN ROOT-S-VP-PP-S-VP-PP-NP-NN NONE NONE 0.06 with_venous_thrombosis. Thrombosis Veins Venous Venous_Thrombosis Venous_thrombosis_after_immobility Venous 0.2 0.0 PatientIntroduction_Disease/ProblemHistory
. . O . ROOT-S-. NONE NONE 0.25 with_venous_thrombosis. Thrombosis Veins Venous Venous_Thrombosis Venous_thrombosis_after_immobility Venous 0.2 0.0 NA

-LRB- -lrb- O -LRB- ROOT-S-SBAR-PRN--LRB- NONE NONE 0.06 (DVT Deep_Vein_Thrombosis Ever_told_by_doctor_that_you_had_deep_venous_thrombosis:Finding:Point_in_time:^Patient:Ordinal NONE NONE NONE Ever_told_by_doctor_that_you_had_deep_venous_thrombosis:Finding:Point_in_time:^Patient:Ordinal 0.2 0.0 NA
DVT dvt O NN ROOT-S-SBAR-PRN-NP-NN NONE NONE 0.06 (DVT Deep_Vein_Thrombosis Ever_told_by_doctor_that_you_had_deep_venous_thrombosis:Finding:Point_in_time:^Patient:Ordinal NONE NONE NONE Ever_told_by_doctor_that_you_had_deep_venous_thrombosis:Finding:Point_in_time:^Patient:Ordinal 0.2 0.0 PatientIntroduction_Disease/ProblemHistory
-RRB- -rrb- O -RRB- ROOT-S-SBAR-PRN--RRB- NONE NONE 0.06 ) NONE NONE NONE NONE NONE NONE 0.2 0.0 NA
he he O PRP ROOT-S-SBAR-S-NP-PRP NONE NONE 0.13 he NONE NONE NONE NONE NONE NONE 0.2 0.0 PatientIntroduction_Gender
is be O VBZ ROOT-S-SBAR-S-VP-VBZ NONE NONE 0.13 is NONE NONE NONE NONE NONE NONE 0.2 0.0 NA
morbidly morbidly O RB ROOT-S-SBAR-S-VP-ADJP-RB NONE NONE 0.06 morbidly_obese_weighs_213_kgs, Obesity Weighing_patient NONE NONE NONE Obesity 0.2 0.0 PatientIntroduction_ChronicCondition
obese obese O JJ ROOT-S-SBAR-S-VP-ADJP-JJ NONE NONE 0.06 morbidly_obese_weighs_213_kgs, Obesity Weighing_patient NONE NONE NONE Obesity 0.2 0.0 PatientIntroduction_ChronicCondition
weighs weigh O VBZ ROOT-S-SBAR-S-VP-ADJP-SBAR-S-VP-VBZ NONE NONE 0.06 morbidly_obese_weighs_213_kgs, Obesity Weighing_patient NONE NONE NONE Obesity 0.3 0.0 PatientIntroduction_Disease/ProblemHistory
213 213 NUMBER CD ROOT-S-SBAR-S-VP-ADJP-SBAR-S-VP-SBAR-S-NP-NP-CD NONE NONE 0.06 morbidly_obese_weighs_213_kgs, Obesity Weighing_patient NONE NONE NONE Obesity 0.3 0.0 PatientIntroduction_Disease/ProblemHistory
kgs kg O NNS ROOT-S-SBAR-S-VP-ADJP-SBAR-S-VP-SBAR-S-NP-NP-NNS NONE NONE 0.06 morbidly_obese_weighs_213_kgs, Obesity Weighing_patient NONE NONE NONE Obesity 0.3 0.0 PatientIntroduction_Disease/ProblemHistory
, , O , ROOT-S-SBAR-S-VP-ADJP-SBAR-S-VP-SBAR-S-NP-, NONE NONE 1.0 morbidly_obese_weighs_213_kgs, Obesity Weighing_patient NONE NONE NONE Obesity 0.3 0.0 NA
diabetic diabetic O JJ ROOT-S-SBAR-S-VP-ADJP-SBAR-S-VP-SBAR-S-NP-NP-JJ NONE NONE 0.13 diabetic, DIABETIC NONE NONE NONE NONE DIABETIC 0.3 0.0 PatientIntroduction_ChronicCondition
, , O , ROOT-S-SBAR-S-VP-ADJP-SBAR-S-VP-SBAR-S-NP-, NONE NONE 1.0 diabetic, DIABETIC NONE NONE NONE NONE DIABETIC 0.3 0.0 NA
bed bed O NN ROOT-S-SBAR-S-VP-ADJP-SBAR-S-VP-SBAR-S-NP-NP-NP-NN NONE NONE 0.13 bed_bound, Beds Bounded_by Binding_action Binding_(Molecular_Function) %_bound_(qualifier_value) Beds 0.3 0.0 PatientIntroduction_ChronicCondition
bound bind O VBD ROOT-S-SBAR-S-VP-ADJP-SBAR-S-VP-SBAR-S-NP-NP-VP-VBD NONE NONE 0.06 bed_bound, Beds Bounded_by Binding_action Binding_(Molecular_Function) %_bound_(qualifier_value) Beds 0.3 0.0 PatientIntroduction_ChronicCondition
, , O , ROOT-S-SBAR-S-VP-ADJP-SBAR-S-VP-SBAR-S-NP-, NONE NONE 1.0 bed_bound, Beds Bounded_by Binding_action Binding_(Molecular_Function) %_bound_(qualifier_value) Beds 0.3 0.0 NA
lives live O VBZ ROOT-S-SBAR-S-VP-ADJP-SBAR-S-VP-SBAR-S-VP-VBZ NONE NONE 0.06 lives Household_composition Life Live %_live NONE Household_composition 0.3 0.0 NA
in in O IN ROOT-S-SBAR-S-VP-ADJP-SBAR-S-VP-SBAR-S-VP-PP-IN NONE NONE 0.19 in_a_high_level_care_nursing_home, Nursing_Homes Breast_Feeding Discipline_of_Nursing nursing_therapy Home_environment High 0.3 0.0 NA
a a O DT ROOT-S-SBAR-S-VP-ADJP-SBAR-S-VP-SBAR-S-VP-PP-NP-DT NONE NONE 0.06 in_a_high_level_care_nursing_home, Nursing_Homes Breast_Feeding Discipline_of_Nursing nursing_therapy Home_environment High 0.3 0.0 NA
high high O JJ ROOT-S-SBAR-S-VP-ADJP-SBAR-S-VP-SBAR-S-VP-PP-NP-JJ NONE NONE 0.06 in_a_high_level_care_nursing_home, Nursing_Homes Breast_Feeding Discipline_of_Nursing nursing_therapy Home_environment High 0.4 0.5 NA
level level O NN ROOT-S-SBAR-S-VP-ADJP-SBAR-S-VP-SBAR-S-VP-PP-NP-NN NONE NONE 0.06 in_a_high_level_care_nursing_home, Nursing_Homes Breast_Feeding Discipline_of_Nursing nursing_therapy Home_environment High 0.4 0.0 NA
care care O NN ROOT-S-SBAR-S-VP-ADJP-SBAR-S-VP-SBAR-S-VP-PP-NP-NN NONE NONE 0.06 in_a_high_level_care_nursing_home, Nursing_Homes Breast_Feeding Discipline_of_Nursing nursing_therapy Home_environment High 0.4 0.0 NA
nursing nursing O NN ROOT-S-SBAR-S-VP-ADJP-SBAR-S-VP-SBAR-S-VP-PP-NP-NN NONE NONE 0.13 in_a_high_level_care_nursing_home, Nursing_Homes Breast_Feeding Discipline_of_Nursing nursing_therapy Home_environment High 0.4 0.0 NA
home home O NN ROOT-S-SBAR-S-VP-ADJP-SBAR-S-VP-SBAR-S-VP-PP-NP-NN NONE NONE 0.13 in_a_high_level_care_nursing_home, Nursing_Homes Breast_Feeding Discipline_of_Nursing nursing_therapy Home_environment High 0.4 0.0 NA
, , O , ROOT-S-SBAR-S-VP-ADJP-SBAR-S-VP-SBAR-S-NP-, NONE NONE 1.0 in_a_high_level_care_nursing_home, Nursing_Homes Breast_Feeding Discipline_of_Nursing nursing_therapy Home_environment High 0.4 0.0 NA
he he O PRP ROOT-S-SBAR-S-NP-PRP NONE NONE 0.13 he_also NONE NONE NONE NONE NONE NONE 0.4 0.0 PatientIntroduction_Gender
also also O RB ROOT-S-ADVP-RB NONE NONE 0.06 he_also NONE NONE NONE NONE NONE NONE 0.4 0.0 NA
have have O VBP ROOT-S-VP-VBP NONE NONE 0.06 have NONE NONE NONE NONE NONE NONE 0.4 0.0 NA
leg leg O NN ROOT-S-VP-NP-NN NONE NONE 0.06 leg_cellulitis Cellulitis Cellulitis_of_leg Lower_Extremity Leg Entire_lower_limb Lower_Extremity 0.4 0.0 PatientIntroduction_Disease/ProblemHistory
cellulitis cellulitis O NNS ROOT-S-VP-NP-NNS NONE NONE 0.06 leg_cellulitis Cellulitis Cellulitis_of_leg Lower_Extremity Leg Entire_lower_limb Lower_Extremity 0.4 0.0 PatientIntroduction_Disease/ProblemHistory
on on O IN ROOT-S-VP-PP-IN NONE NONE 0.38 on_IVabs NONE NONE NONE NONE NONE NONE 0.4 0.0 NA
IVabs ivab O NNS ROOT-S-VP-PP-NP-NP-NNS NONE NONE 0.06 on_IVabs NONE NONE NONE NONE NONE NONE 0.5 0.0 Medication_Medicine
and and O CC ROOT-S-VP-PP-NP-CC NONE NONE 0.13 and NONE NONE NONE NONE NONE NONE 0.5 0.0 NA
oral oral O JJ ROOT-S-VP-PP-NP-NP-JJ NONE NONE 0.06 oral_antibiotics. Antibiotics Oral NONE NONE NONE Oral 0.5 0.5 Medication_Medicine
antibiotics antibiotic O NNS ROOT-S-VP-PP-NP-NP-NNS NONE NONE 0.06 oral_antibiotics. Antibiotics Oral NONE NONE NONE Oral 0.5 0.5 Medication_Medicine
. . O . ROOT-S-. NONE NONE 0.25 oral_antibiotics. Antibiotics Oral NONE NONE NONE Oral 0.5 0.0 NA

on on O IN ROOT-S-PP-IN NONE NONE 0.38 on_daily_dressings, Sterile_coverings Dressing_of_skin_or_wound Dressing_self-care Dressing-_activity_of_daily_living Daily Daily 0.5 0.0 NA
daily daily SET JJ ROOT-S-PP-NP-JJ NONE NONE 0.06 on_daily_dressings, Sterile_coverings Dressing_of_skin_or_wound Dressing_self-care Dressing-_activity_of_daily_living Daily Daily 0.5 0.0 MyShift_Wounds/Skin
dressings dressing O NNS ROOT-S-PP-NP-NNS NONE NONE 0.06 on_daily_dressings, Sterile_coverings Dressing_of_skin_or_wound Dressing_self-care Dressing-_activity_of_daily_living Daily Daily 0.5 0.5 MyShift_Wounds/Skin
, , O , ROOT-S-, NONE NONE 1.0 on_daily_dressings, Sterile_coverings Dressing_of_skin_or_wound Dressing_self-care Dressing-_activity_of_daily_living Daily Daily 0.5 0.0 NA
on on O IN ROOT-S-PP-IN NONE NONE 0.38 on_diabetic_diet, Diet DIABETIC Diabetic_Diet DIETING Dietetics DIABETIC 0.5 0.0 NA
diabetic diabetic O JJ ROOT-S-PP-NP-JJ NONE NONE 0.13 on_diabetic_diet, Diet DIABETIC Diabetic_Diet DIETING Dietetics DIABETIC 0.5 0.0 MyShift_Input/Diet
diet diet O NN ROOT-S-PP-NP-NN NONE NONE 0.06 on_diabetic_diet, Diet DIABETIC Diabetic_Diet DIETING Dietetics DIABETIC 0.6 0.5 MyShift_Input/Diet
, , O , ROOT-S-, NONE NONE 1.0 on_diabetic_diet, Diet DIABETIC Diabetic_Diet DIETING Dietetics DIABETIC 0.6 0.0 NA
on on O IN ROOT-S-PP-IN NONE NONE 0.38 on_ongoing_meal_plan, Infantile_Neuroaxonal_Dystrophy Does_plan_meals_(finding) Planned Continuous Meal Continuous 0.6 0.0 NA
ongoing ongoing O JJ ROOT-S-NP-NP-JJ NONE NONE 0.13 on_ongoing_meal_plan, Infantile_Neuroaxonal_Dystrophy Does_plan_meals_(finding) Planned Continuous Meal Continuous 0.6 0.0 MyShift_Input/Diet
meal meal O NN ROOT-S-NP-NP-NN NONE NONE 0.06 on_ongoing_meal_plan, Infantile_Neuroaxonal_Dystrophy Does_plan_meals_(finding) Planned Continuous Meal Continuous 0.6 0.0 MyShift_Input/Diet
plan plan O NN ROOT-S-NP-NP-NN NONE NONE 0.06 on_ongoing_meal_plan, Infantile_Neuroaxonal_Dystrophy Does_plan_meals_(finding) Planned Continuous Meal Continuous 0.6 0.0 MyShift_Input/Diet
, , O , ROOT-S-, NONE NONE 1.0 on_ongoing_meal_plan, Infantile_Neuroaxonal_Dystrophy Does_plan_meals_(finding) Planned Continuous Meal Continuous 0.6 0.0 NA
on on O IN ROOT-S-PP-IN NONE NONE 0.38 on_warfarin Warfarin NONE NONE NONE NONE Warfarin 0.6 0.0 Medication_Status
warfarin warfarin O NN ROOT-S-NP-PP-NP-NN NONE NONE 0.06 on_warfarin Warfarin NONE NONE NONE NONE Warfarin 0.6 0.5 Medication_Medicine
and and O CC ROOT-S-NP-PP-NP-CC NONE NONE 0.13 and NONE NONE NONE NONE NONE NONE 0.6 0.0 NA
INR inr O NN ROOT-S-NP-PP-NP-NN NONE NONE 0.06 INR International_Normalized_Ratio Integrated_Neuromusculoskeletal_Release NONE NONE NONE International_Normalized_Ratio 0.6 0.0 MyShift_OtherObservation
done do O VBN ROOT-S-VP-VBN NONE NONE 0.06 done NONE NONE NONE NONE NONE NONE 0.6 0.0 NA
this this O DT ROOT-S-VP-NP-DT NONE NONE 0.06 this NONE NONE NONE NONE NONE NONE 0.7 0.0 NA
am am O RB ROOT-S-VP-NP-RB NONE NONE 0.06 am. NONE NONE NONE NONE NONE NONE 0.7 0.0 Medication_Dosage
. . O . ROOT-S-. NONE NONE 0.25 am. NONE NONE NONE NONE NONE NONE 0.7 0.0 NA

on on O IN ROOT-S-PP-IN NONE NONE 0.38 on_clexane_BD, Clexane NONE NONE NONE NONE Clexane 0.7 0.0 Medication_Status
clexane clexane O NN ROOT-S-PP-NP-NP-NN NONE NONE 0.06 on_clexane_BD, Clexane NONE NONE NONE NONE Clexane 0.7 0.0 Medication_Medicine
BD bd O NN ROOT-S-PP-NP-NP-NN NONE NONE 0.06 on_clexane_BD, Clexane NONE NONE NONE NONE Clexane 0.7 0.0 Medication_Dosage
, , O , ROOT-S-PP-NP-, NONE NONE 1.0 on_clexane_BD, Clexane NONE NONE NONE NONE Clexane 0.7 0.0 NA
qid qid O NN ROOT-S-PP-NP-NP-NN NONE NONE 0.06 qid_bgls, Four_times_daily NONE NONE NONE NONE Four_times_daily 0.7 0.0 NA
bgls bgl O NNS ROOT-S-PP-NP-NP-NNS NONE NONE 0.06 qid_bgls, Four_times_daily NONE NONE NONE NONE Four_times_daily 0.7 0.0 MyShift_OtherObservation
, , O , ROOT-S-PP-NP-, NONE NONE 1.0 qid_bgls, Four_times_daily NONE NONE NONE NONE Four_times_daily 0.7 0.0 NA
ongoing ongoing O JJ ROOT-S-PP-NP-NP-JJ NONE NONE 0.13 ongoing Continuous NONE NONE NONE NONE Continuous 0.7 0.0 Appointment/Procedure_Status
pt pt O NN ROOT-S-PP-NP-NP-NN NONE NONE 0.06 pt, NONE NONE NONE NONE NONE NONE 0.7 0.0 Appointment/Procedure_Description
, , O , ROOT-S-PP-NP-, NONE NONE 1.0 pt, NONE NONE NONE NONE NONE NONE 0.8 0.0 NA
OT OT O NNP ROOT-S-PP-NP-NP-NNP NONE NONE 0.06 OT, OXT_gene OXT_wt_Allele NONE NONE NONE OXT_gene 0.8 0.0 Appointment/Procedure_Description
, , O , ROOT-S-PP-NP-, NONE NONE 1.0 OT, OXT_gene OXT_wt_Allele NONE NONE NONE OXT_gene 0.8 0.0 NA
diabetes diabetes O NNP ROOT-S-PP-NP-NP-NNP NONE NONE 0.06 diabetes, Diabetes Diabetes_Mellitus DIABETIC NONE NONE Diabetes 0.8 0.5 Appointment/Procedure_Description
, , O , ROOT-S-PP-NP-, NONE NONE 1.0 diabetes, Diabetes Diabetes_Mellitus DIABETIC NONE NONE Diabetes 0.8 0.0 NA
dietician dietician O NN ROOT-S-PP-NP-NP-NP-NN NONE NONE 0.06 dietician_reviews. Review_[Publication_Type] Act_Class_-_review Nutritionist NONE NONE Nutritionist 0.8 0.0 Appointment/Procedure_Description
reviews.and reviews.and O NN ROOT-S-PP-NP-NP-NP-NN NONE NONE 0.06 NONE NONE NONE NONE NONE NONE NONE 0.8 0.0 NA
query query O NN ROOT-S-PP-NP-NP-NP-NN NONE NONE 0.06 query Question_(inquiry) NONE NONE NONE NONE Question_(inquiry) 0.8 0.0 NA
for for O IN ROOT-S-PP-NP-NP-PP-IN NONE NONE 0.06 for_discharge Body_Fluid_Discharge Patient_Discharge Discharge,_body_substance NONE NONE Patient_Discharge 0.8 0.0 NA
discharge discharge O NN ROOT-S-PP-NP-NP-PP-NP-NN NONE NONE 0.06 for_discharge Body_Fluid_Discharge Patient_Discharge Discharge,_body_substance NONE NONE Patient_Discharge 0.8 0.0 Future_Discharge/TransferPlan
back back O RB ROOT-S-PRN-S-ADVP-RB NONE NONE 0.06 back NONE NONE NONE NONE NONE NONE 0.8 0.0 Future_Discharge/TransferPlan
to to O TO ROOT-S-PRN-S-ADVP-PP-TO NONE NONE 0.06 to_nursing_home_tom, PRPF6_gene Breast_Feeding Discipline_of_Nursing nursing_therapy Nursing_Homes Discipline_of_Nursing 0.8 0.0 Future_Discharge/TransferPlan
nursing nurse O VBG ROOT-S-PRN-S-ADVP-PP-S-VP-VBG NONE NONE 0.13 to_nursing_home_tom, PRPF6_gene Breast_Feeding Discipline_of_Nursing nursing_therapy Nursing_Homes Discipline_of_Nursing 0.9 0.0 Future_Discharge/TransferPlan
home home O NN ROOT-S-PRN-S-ADVP-PP-S-VP-NP-NN NONE NONE 0.13 to_nursing_home_tom, PRPF6_gene Breast_Feeding Discipline_of_Nursing nursing_therapy Nursing_Homes Discipline_of_Nursing 0.9 0.0 Future_Discharge/TransferPlan
tom tom O NN ROOT-S-PRN-S-ADVP-PP-S-VP-NP-NN NONE NONE 0.06 to_nursing_home_tom, PRPF6_gene Breast_Feeding Discipline_of_Nursing nursing_therapy Nursing_Homes Discipline_of_Nursing 0.9 0.0 Future_Discharge/TransferPlan
, , O , ROOT-S-PP-NP-, NONE NONE 1.0 to_nursing_home_tom, PRPF6_gene Breast_Feeding Discipline_of_Nursing nursing_therapy Nursing_Homes Discipline_of_Nursing 0.9 0.0 NA
transport transport O NN ROOT-S-PRN-S-NP-NN NONE NONE 0.06 transport_organised, Organized Biological_Transport transport_(device) Transport_Device_Component NONE Transport_Device_Component 0.9 0.0 Future_Goal/TaskToBeCompleted/ExpectedOutcome
organised organise O VBD ROOT-S-PRN-S-VP-VBD NONE NONE 0.06 transport_organised, Organized Biological_Transport transport_(device) Transport_Device_Component NONE Transport_Device_Component 0.9 0.0 Future_Goal/TaskToBeCompleted/ExpectedOutcome
, , O , ROOT-S-PP-NP-, NONE NONE 1.0 transport_organised, Organized Biological_Transport transport_(device) Transport_Device_Component NONE Transport_Device_Component 0.9 0.0 NA
medications medication O NNS ROOT-S-NP-NP-NNS NONE NONE 0.06 medications_still Pharmaceutical_Preparations Medications:Presence_or_Identity:Duration_of_the_study:^Patient:Nominal Medications:-:Point_in_time:^Patient:- NONE NONE Medications:Presence_or_Identity:Duration_of_the_study:^Patient:Nominal 0.9 0.0 Future_Goal/TaskToBeCompleted/ExpectedOutcome
still still O RB ROOT-S-NP-VP-ADVP-RB NONE NONE 0.06 medications_still Pharmaceutical_Preparations Medications:Presence_or_Identity:Duration_of_the_study:^Patient:Nominal Medications:-:Point_in_time:^Patient:- NONE NONE Medications:Presence_or_Identity:Duration_of_the_study:^Patient:Nominal 0.9 0.0 Future_Goal/TaskToBeCompleted/ExpectedOutcome
being be O VBG ROOT-S-NP-VP-VBG NONE NONE 0.06 being NONE NONE NONE NONE NONE NONE 0.9 0.0 Future_Goal/TaskToBeCompleted/ExpectedOutcome
sorted sort O VBN ROOT-S-NP-VP-VP-VBN NONE NONE 0.06 sorted Sorting_(Cognition) Sorting_-_Cell_Movement Sorting NONE NONE Sorting 0.9 0.0 Future_Goal/TaskToBeCompleted/ExpectedOutcome
by by O IN ROOT-S-NP-VP-VP-PP-IN NONE NONE 0.06 by_the_pharmacists.nil_further_issues Problem Issue_(document) Pharmacist Nil Further Pharmacist 0.9 0.0 Future_Goal/TaskToBeCompleted/ExpectedOutcome
the the O DT ROOT-S-NP-VP-VP-PP-NP-DT NONE NONE 0.06 by_the_pharmacists.nil_further_issues Problem Issue_(document) Pharmacist Nil Further Pharmacist 1.0 0.0 Future_Goal/TaskToBeCompleted/ExpectedOutcome
pharmacists.nil pharmacists.nil O NN ROOT-S-NP-VP-VP-PP-NP-NN NONE NONE 0.06 by_the_pharmacists.nil_further_issues Problem Issue_(document) Pharmacist Nil Further Pharmacist 1.0 0.0 NA
further further O JJ ROOT-S-NP-VP-VP-PP-NP-JJ NONE NONE 0.06 by_the_pharmacists.nil_further_issues Problem Issue_(document) Pharmacist Nil Further Pharmacist 1.0 0.0 MyShift_Status
issues issue O NNS ROOT-S-NP-VP-VP-PP-NP-NNS NONE NONE 0.06 by_the_pharmacists.nil_further_issues Problem Issue_(document) Pharmacist Nil Further Pharmacist 1.0 0.0 MyShift_Status
noted note O VBD ROOT-S-VP-VBD NONE NONE 0.06 noted. Note NONE NONE NONE NONE Note 1.0 0.0 MyShift_Status
. . O . ROOT-S-. NONE NONE 0.25 noted. Note NONE NONE NONE NONE Note 1.0 0.0 NA
