# Supplementary material for: Adapting State-of-the-Art Deep Language Models to Clinical Information Extraction Systems: Potentials, Challenges, and Solutions
Source: JMIR Med Inform. 2019 Apr 25;7(2):e11499. doi: 10.2196/11499 (PMC6658232; doi:10.2196/11499)
Supplement: Multimedia Appendix 2 [file medinform_v7i2e11499_app2.zip › CRF/384.xml.data]

In in O IN ROOT-S-PP-IN NONE NONE 0.67 In_room_1 Present Within Room NONE NONE Within 0.0 0.0 NA
room room O NN ROOT-S-PP-NP-NP-NN NONE NONE 0.33 In_room_1 Present Within Room NONE NONE Within 0.0 0.0 PatientIntroduction_CurrentRoom
1 1 NUMBER CD ROOT-S-PP-NP-NP-CD NONE NONE 0.33 In_room_1 Present Within Room NONE NONE Within 0.1 0.0 PatientIntroduction_CurrentRoom
is be O VBZ ROOT-S-PP-NP-SBAR-S-VP-VBZ NONE NONE 0.67 is NONE NONE NONE NONE NONE NONE 0.1 0.0 NA
april april DATE NNP ROOT-S-PP-NP-SBAR-S-VP-NP-NP-NNP NONE NONE 0.33 april_carter_31_yrs_old Old 31 NONE NONE NONE 31 0.1 0.0 PatientIntroduction_GivenNames/Initials
carter carter DATE NN ROOT-S-PP-NP-SBAR-S-VP-NP-NP-NN NONE NONE 0.33 april_carter_31_yrs_old Old 31 NONE NONE NONE 31 0.1 0.0 PatientIntroduction_Lastname
31 31 DATE CD ROOT-S-PP-NP-SBAR-S-VP-NP-ADJP-NP-CD NONE NONE 0.33 april_carter_31_yrs_old Old 31 NONE NONE NONE 31 0.1 0.0 PatientIntroduction_Ageinyears
yrs yr DURATION NNS ROOT-S-PP-NP-SBAR-S-VP-NP-ADJP-NP-NNS NONE NONE 0.33 april_carter_31_yrs_old Old 31 NONE NONE NONE 31 0.2 0.0 PatientIntroduction_Ageinyears
old old DURATION JJ ROOT-S-PP-NP-SBAR-S-VP-NP-ADJP-JJ NONE NONE 0.33 april_carter_31_yrs_old Old 31 NONE NONE NONE 31 0.2 0.0 PatientIntroduction_Ageinyears
under under O IN ROOT-S-PP-NP-SBAR-S-VP-NP-PP-IN NONE NONE 0.33 under_dr_Daniel Daniels Physicians Delayed_Release_Dosage_Form Doctor_-_Title NONE Physicians 0.2 0.0 NA
dr dr O NN ROOT-S-PP-NP-SBAR-S-VP-NP-PP-NP-NN NONE NONE 0.33 under_dr_Daniel Daniels Physicians Delayed_Release_Dosage_Form Doctor_-_Title NONE Physicians 0.2 0.0 PatientIntroduction_UnderDr_Lastname
Daniel Daniel PERSON NNP ROOT-S-NP-NNP NONE NONE 0.33 under_dr_Daniel Daniels Physicians Delayed_Release_Dosage_Form Doctor_-_Title NONE Physicians 0.2 0.0 PatientIntroduction_UnderDr_Lastname
came come O VBD ROOT-S-VP-VBD NONE NONE 0.33 came NONE NONE NONE NONE NONE NONE 0.3 0.0 NA
in in O IN ROOT-S-PP-IN NONE NONE 0.67 in NONE NONE NONE NONE NONE NONE 0.3 0.0 NA
with with O IN ROOT-S-VP-SBAR-S-PP-PP-IN NONE NONE 0.33 with_COPD Chronic_Obstructive_Airway_Disease NONE NONE NONE NONE Chronic_Obstructive_Airway_Disease 0.3 0.0 NA
COPD COPD O NNP ROOT-S-VP-SBAR-S-PP-PP-NP-NNP NONE NONE 0.33 with_COPD Chronic_Obstructive_Airway_Disease NONE NONE NONE NONE Chronic_Obstructive_Airway_Disease 0.3 0.0 PatientIntroduction_Disease/ProblemHistory
she she O PRP ROOT-S-VP-SBAR-S-NP-PRP NONE NONE 0.33 she NONE NONE NONE NONE NONE NONE 0.3 0.0 PatientIntroduction_Gender
is be O VBZ ROOT-S-PP-NP-SBAR-S-VP-VBZ NONE NONE 0.67 is NONE NONE NONE NONE NONE NONE 0.4 0.0 NA
still still O RB ROOT-S-VP-SBAR-S-VP-ADVP-RB NONE NONE 0.67 still NONE NONE NONE NONE NONE NONE 0.4 0.0 NA
on on O IN ROOT-S-VP-SBAR-S-VP-PP-IN NONE NONE 1.0 on_oxygen_2l_per_nasal_prongs_on_and_off._still Nasal_prongs Transnasal_approach Nose Oxygen Nasal_route Oxygen 0.4 0.0 Medication_Status
oxygen oxygen O NN ROOT-S-VP-SBAR-S-VP-PP-NP-NP-NN NONE NONE 0.33 on_oxygen_2l_per_nasal_prongs_on_and_off._still Nasal_prongs Transnasal_approach Nose Oxygen Nasal_route Oxygen 0.4 0.5 Medication_Medicine
2l 2l O NN ROOT-S-VP-SBAR-S-VP-PP-NP-NP-NN NONE NONE 0.33 on_oxygen_2l_per_nasal_prongs_on_and_off._still Nasal_prongs Transnasal_approach Nose Oxygen Nasal_route Oxygen 0.4 0.0 Medication_Medicine
per per O IN ROOT-S-VP-SBAR-S-VP-PP-NP-PP-IN NONE NONE 0.33 on_oxygen_2l_per_nasal_prongs_on_and_off._still Nasal_prongs Transnasal_approach Nose Oxygen Nasal_route Oxygen 0.5 0.0 Medication_Medicine
nasal nasal O JJ ROOT-S-VP-SBAR-S-VP-PP-NP-PP-NP-JJ NONE NONE 0.33 on_oxygen_2l_per_nasal_prongs_on_and_off._still Nasal_prongs Transnasal_approach Nose Oxygen Nasal_route Oxygen 0.5 0.5 Medication_Medicine
prongs prong O NNS ROOT-S-VP-SBAR-S-VP-PP-NP-PP-NP-NNS NONE NONE 0.33 on_oxygen_2l_per_nasal_prongs_on_and_off._still Nasal_prongs Transnasal_approach Nose Oxygen Nasal_route Oxygen 0.5 0.0 Medication_Medicine
on on O IN ROOT-S-VP-SBAR-S-VP-PP-IN NONE NONE 1.0 on_oxygen_2l_per_nasal_prongs_on_and_off._still Nasal_prongs Transnasal_approach Nose Oxygen Nasal_route Oxygen 0.5 0.0 Medication_Status
and and O CC ROOT-S-VP-SBAR-S-VP-ADVP-CC NONE NONE 1.0 on_oxygen_2l_per_nasal_prongs_on_and_off._still Nasal_prongs Transnasal_approach Nose Oxygen Nasal_route Oxygen 0.6 0.0 Medication_Status
off off O IN ROOT-S-VP-SBAR-S-VP-ADVP-IN NONE NONE 0.33 on_oxygen_2l_per_nasal_prongs_on_and_off._still Nasal_prongs Transnasal_approach Nose Oxygen Nasal_route Oxygen 0.6 0.0 Medication_Status
. . O . ROOT-S-. NONE NONE 0.67 on_oxygen_2l_per_nasal_prongs_on_and_off._still Nasal_prongs Transnasal_approach Nose Oxygen Nasal_route Oxygen 0.6 0.0 NA

still still O RB ROOT-FRAG-ADVP-ADVP-RB NONE NONE 0.67 on_oxygen_2l_per_nasal_prongs_on_and_off._still Nasal_prongs Transnasal_approach Nose Oxygen Nasal_route Oxygen 0.6 0.0 NA
on on O IN ROOT-FRAG-ADVP-PP-IN NONE NONE 1.0 on_steroids Steroids NONE NONE NONE NONE Steroids 0.6 0.0 Medication_Status
steroids steroid O NNS ROOT-FRAG-ADVP-PP-NP-NP-NNS NONE NONE 0.33 on_steroids Steroids NONE NONE NONE NONE Steroids 0.7 0.5 Medication_Medicine
and and O CC ROOT-FRAG-ADVP-PP-NP-NP-CC NONE NONE 1.0 and NONE NONE NONE NONE NONE NONE 0.7 0.0 NA
puffers puffer O NNS ROOT-FRAG-ADVP-PP-NP-NP-NNS NONE NONE 0.33 puffers, Pufferfish Nicotine_inhaler NONE NONE NONE Pufferfish 0.7 0.0 Medication_Medicine
, , O , ROOT-FRAG-ADVP-PP-NP-, NONE NONE 1.0 puffers, Pufferfish Nicotine_inhaler NONE NONE NONE Pufferfish 0.7 0.0 NA
self self O NN ROOT-FRAG-ADVP-PP-NP-NP-NN NONE NONE 0.33 self_caring Caring care_activity NONE NONE NONE Caring 0.7 0.0 MyShift_ActivitiesOfDailyLiving
caring caring O NN ROOT-FRAG-ADVP-PP-NP-NP-NN NONE NONE 0.33 self_caring Caring care_activity NONE NONE NONE Caring 0.8 0.0 MyShift_ActivitiesOfDailyLiving
and and O CC ROOT-FRAG-ADVP-PP-NP-NP-CC NONE NONE 1.0 and NONE NONE NONE NONE NONE NONE 0.8 0.0 NA
independent independent O JJ ROOT-FRAG-ADVP-PP-NP-NP-JJ NONE NONE 0.33 independent, Independence Independently_able NONE NONE NONE Independently_able 0.8 0.0 MyShift_ActivitiesOfDailyLiving
, , O , ROOT-FRAG-ADVP-PP-NP-, NONE NONE 1.0 independent, Independence Independently_able NONE NONE NONE Independently_able 0.8 0.0 NA
ongoing ongoing O JJ ROOT-FRAG-ADVP-PP-NP-NP-JJ NONE NONE 0.33 ongoing Continuous NONE NONE NONE NONE Continuous 0.8 0.0 Appointment/Procedure_Status
physio physio O NN ROOT-FRAG-ADVP-PP-NP-NP-NN NONE NONE 0.33 physio_review, Review_[Publication_Type] Act_Class_-_review NONE NONE NONE Review_[Publication_Type] 0.9 0.0 Appointment/Procedure_Description
review review O NN ROOT-FRAG-ADVP-PP-NP-NP-NN NONE NONE 0.33 physio_review, Review_[Publication_Type] Act_Class_-_review NONE NONE NONE Review_[Publication_Type] 0.9 0.0 Appointment/Procedure_Description
, , O , ROOT-FRAG-ADVP-PP-NP-, NONE NONE 1.0 physio_review, Review_[Publication_Type] Act_Class_-_review NONE NONE NONE Review_[Publication_Type] 0.9 0.0 NA
for for O IN ROOT-FRAG-ADVP-PP-PP-IN NONE NONE 0.33 for_repeat_abg_later. Analysis_of_arterial_blood_gases_and_pH A1BG_gene Repeat Repeat_Pattern Repeat_Object Repeat 0.9 0.0 Appointment/Procedure_Status
repeat repeat O NN ROOT-FRAG-ADVP-PP-PP-NP-NN NONE NONE 0.33 for_repeat_abg_later. Analysis_of_arterial_blood_gases_and_pH A1BG_gene Repeat Repeat_Pattern Repeat_Object Repeat 0.9 0.0 Appointment/Procedure_Description
abg abg O NN ROOT-FRAG-NP-NN NONE NONE 0.33 for_repeat_abg_later. Analysis_of_arterial_blood_gases_and_pH A1BG_gene Repeat Repeat_Pattern Repeat_Object Repeat 1.0 0.0 Appointment/Procedure_Description
later later O RB ROOT-FRAG-NP-RB NONE NONE 0.33 for_repeat_abg_later. Analysis_of_arterial_blood_gases_and_pH A1BG_gene Repeat Repeat_Pattern Repeat_Object Repeat 1.0 0.0 Appointment/Procedure_Time
. . O . ROOT-FRAG-. NONE NONE 0.67 for_repeat_abg_later. Analysis_of_arterial_blood_gases_and_pH A1BG_gene Repeat Repeat_Pattern Repeat_Object Repeat 1.0 0.0 NA
