# Supplementary material for: Adapting State-of-the-Art Deep Language Models to Clinical Information Extraction Systems: Potentials, Challenges, and Solutions
Source: JMIR Med Inform. 2019 Apr 25;7(2):e11499. doi: 10.2196/11499 (PMC6658232; doi:10.2196/11499)
Supplement: Multimedia Appendix 2 [file medinform_v7i2e11499_app2.zip › CRF/354.xml.data]

In in O IN ROOT-S-PP-IN NONE NONE 0.5 In_bed_5 Beds NONE NONE NONE NONE Beds 0.0 0.0 NA
bed bed O NN ROOT-S-PP-NP-NN NONE NONE 0.25 In_bed_5 Beds NONE NONE NONE NONE Beds 0.0 0.0 PatientIntroduction_CurrentBed
5 5 NUMBER CD ROOT-S-PP-NP-CD NONE NONE 0.25 In_bed_5 Beds NONE NONE NONE NONE Beds 0.1 0.0 PatientIntroduction_CurrentBed
is be O VBZ ROOT-S-VP-VBZ NONE NONE 0.25 is NONE NONE NONE NONE NONE NONE 0.1 0.0 NA
Camilla Camilla PERSON NNP ROOT-S-VP-NP-NP-NNP NONE NONE 0.25 Camilla_Veerarghavan_81_yrs_old_female Female Woman Females Female,_Self-Report Female_Phenotype Old 0.1 0.0 PatientIntroduction_GivenNames/Initials
Veerarghavan Veerarghavan PERSON NNP ROOT-S-VP-NP-NP-NNP NONE NONE 0.25 Camilla_Veerarghavan_81_yrs_old_female Female Woman Females Female,_Self-Report Female_Phenotype Old 0.1 0.0 PatientIntroduction_Lastname
81 81 DURATION CD ROOT-S-VP-NP-ADJP-NP-CD NONE NONE 0.25 Camilla_Veerarghavan_81_yrs_old_female Female Woman Females Female,_Self-Report Female_Phenotype Old 0.1 0.0 PatientIntroduction_Ageinyears
yrs yr DURATION NNS ROOT-S-VP-NP-ADJP-NP-NNS NONE NONE 0.25 Camilla_Veerarghavan_81_yrs_old_female Female Woman Females Female,_Self-Report Female_Phenotype Old 0.2 0.0 PatientIntroduction_Ageinyears
old old DURATION JJ ROOT-S-VP-NP-ADJP-JJ NONE NONE 0.25 Camilla_Veerarghavan_81_yrs_old_female Female Woman Females Female,_Self-Report Female_Phenotype Old 0.2 0.0 PatientIntroduction_Ageinyears
female female O NN ROOT-S-NP-NP-NN NONE NONE 0.25 Camilla_Veerarghavan_81_yrs_old_female Female Woman Females Female,_Self-Report Female_Phenotype Old 0.2 0.5 PatientIntroduction_Gender
under under O IN ROOT-S-NP-PP-IN NONE NONE 0.25 under_Dr_cathy. Physicians Delayed_Release_Dosage_Form Doctor_-_Title NONE NONE Physicians 0.2 0.0 NA
Dr Dr O NNP ROOT-S-NP-PP-NP-NNP NONE NONE 0.25 under_Dr_cathy. Physicians Delayed_Release_Dosage_Form Doctor_-_Title NONE NONE Physicians 0.3 0.0 PatientIntroduction_UnderDr_GivenNames/Initials
cathy cathy O NN ROOT-S-NP-PP-NP-NN NONE NONE 0.25 under_Dr_cathy. Physicians Delayed_Release_Dosage_Form Doctor_-_Title NONE NONE Physicians 0.3 0.0 PatientIntroduction_UnderDr_GivenNames/Initials
. . O . ROOT-S-. NONE NONE 0.5 under_Dr_cathy. Physicians Delayed_Release_Dosage_Form Doctor_-_Title NONE NONE Physicians 0.3 0.0 NA

came come O VBD ROOT-S-S-VP-VBD NONE NONE 0.25 came NONE NONE NONE NONE NONE NONE 0.3 0.0 NA
in in O IN ROOT-S-S-VP-PP-IN NONE NONE 0.5 in NONE NONE NONE NONE NONE NONE 0.3 0.0 NA
with with O IN ROOT-S-S-VP-PP-PP-IN NONE NONE 0.5 with_acute_renal_failure, Acute_failure Kidney Kidney_Failure acute Failure_(biologic_function) acute 0.4 0.0 NA
acute acute O JJ ROOT-S-S-VP-PP-PP-NP-JJ NONE NONE 0.25 with_acute_renal_failure, Acute_failure Kidney Kidney_Failure acute Failure_(biologic_function) acute 0.4 0.0 PatientIntroduction_Disease/ProblemHistory
renal renal O JJ ROOT-S-S-VP-PP-PP-NP-JJ NONE NONE 0.25 with_acute_renal_failure, Acute_failure Kidney Kidney_Failure acute Failure_(biologic_function) acute 0.4 0.5 PatientIntroduction_Disease/ProblemHistory
failure failure O NN ROOT-S-S-VP-PP-PP-NP-NN NONE NONE 0.25 with_acute_renal_failure, Acute_failure Kidney Kidney_Failure acute Failure_(biologic_function) acute 0.4 0.0 PatientIntroduction_Disease/ProblemHistory
, , O , ROOT-S-S-VP-, NONE NONE 1.0 with_acute_renal_failure, Acute_failure Kidney Kidney_Failure acute Failure_(biologic_function) acute 0.4 0.0 NA
with with O IN ROOT-S-S-VP-PP-PP-IN NONE NONE 0.5 with_idc Primary_idiopathic_dilated_cardiomyopathy NONE NONE NONE NONE Primary_idiopathic_dilated_cardiomyopathy 0.5 0.0 NA
idc idc O NN ROOT-S-S-VP-PP-PP-NP-NN NONE NONE 0.25 with_idc Primary_idiopathic_dilated_cardiomyopathy NONE NONE NONE NONE Primary_idiopathic_dilated_cardiomyopathy 0.5 0.0 MyShift_Contraption
insitu insitu O NN ROOT-S-S-VP-PP-PP-NP-NN NONE NONE 0.25 insitu In_situ NONE NONE NONE NONE In_situ 0.5 0.0 NA
and and O CC ROOT-S-S-VP-PP-CC NONE NONE 0.75 and NONE NONE NONE NONE NONE NONE 0.5 0.0 NA
on on O IN ROOT-S-S-VP-PP-PP-IN NONE NONE 0.25 on_strict_fbc, Complete_Blood_Count NONE NONE NONE NONE Complete_Blood_Count 0.6 0.0 NA
strict strict O JJ ROOT-S-S-VP-PP-PP-NP-JJ NONE NONE 0.25 on_strict_fbc, Complete_Blood_Count NONE NONE NONE NONE Complete_Blood_Count 0.6 0.0 MyShift_OtherObservation
fbc fbc O NN ROOT-S-S-VP-PP-PP-NP-NN NONE NONE 0.25 on_strict_fbc, Complete_Blood_Count NONE NONE NONE NONE Complete_Blood_Count 0.6 0.0 MyShift_OtherObservation
, , O , ROOT-S-S-VP-, NONE NONE 1.0 on_strict_fbc, Complete_Blood_Count NONE NONE NONE NONE Complete_Blood_Count 0.6 0.0 NA
tolerating tolerate O VBG ROOT-S-S-VP-S-VP-VBG NONE NONE 0.25 tolerating NONE NONE NONE NONE NONE NONE 0.6 0.0 MyShift_Input/Diet
diet diet O NN ROOT-S-S-VP-S-VP-NP-NN NONE NONE 0.25 diet Diet Dietetics NONE NONE NONE Diet 0.7 0.5 MyShift_Input/Diet
and and O CC ROOT-S-S-VP-PP-CC NONE NONE 0.75 and NONE NONE NONE NONE NONE NONE 0.7 0.0 NA
fluids fluid O NNS ROOT-S-S-VP-S-VP-NP-NNS NONE NONE 0.25 fluids_well, Body_Fluids Liquid_substance Body_Fluids_and_Substances Fluid_behavior fluid_-_substance Body_Fluids 0.7 0.0 MyShift_Input/Diet
well well O RB ROOT-S-S-VP-S-VP-ADVP-RB NONE NONE 0.25 fluids_well, Body_Fluids Liquid_substance Body_Fluids_and_Substances Fluid_behavior fluid_-_substance Body_Fluids 0.7 0.0 MyShift_Input/Diet
, , O , ROOT-S-S-VP-, NONE NONE 1.0 fluids_well, Body_Fluids Liquid_substance Body_Fluids_and_Substances Fluid_behavior fluid_-_substance Body_Fluids 0.7 0.0 NA
self self O NN ROOT-S-NP-NP-NN NONE NONE 0.25 self_caring Caring care_activity NONE NONE NONE Caring 0.8 0.0 MyShift_ActivitiesOfDailyLiving
caring caring O NN ROOT-S-NP-NP-NN NONE NONE 0.25 self_caring Caring care_activity NONE NONE NONE Caring 0.8 0.0 MyShift_ActivitiesOfDailyLiving
and and O CC ROOT-S-S-VP-PP-CC NONE NONE 0.75 and NONE NONE NONE NONE NONE NONE 0.8 0.0 NA
ambulant ambulant O NN ROOT-S-NP-NP-NN NONE NONE 0.25 ambulant, Ambulation NONE NONE NONE NONE Ambulation 0.8 0.0 MyShift_ActivitiesOfDailyLiving
, , O , ROOT-S-S-VP-, NONE NONE 1.0 ambulant, Ambulation NONE NONE NONE NONE Ambulation 0.9 0.0 NA
all all O DT ROOT-S-NP-NP-DT NONE NONE 0.25 all NONE NONE NONE NONE NONE NONE 0.9 0.0 Medication_Medicine
meds med O NNS ROOT-S-NP-NP-NNS NONE NONE 0.25 meds NONE NONE NONE NONE NONE NONE 0.9 0.0 Medication_Medicine
given give O VBN ROOT-S-VP-VBN NONE NONE 0.25 given_nil_other_issues. Problem Issue_(document) Nil GIVEN Entity_Name_Part_Type_-_given GIVEN 0.9 0.0 Medication_Status
nil nil O RB ROOT-S-VP-ADVP-RB NONE NONE 0.25 given_nil_other_issues. Problem Issue_(document) Nil GIVEN Entity_Name_Part_Type_-_given GIVEN 0.9 0.0 MyShift_Status
other other O JJ ROOT-S-VP-NP-JJ NONE NONE 0.25 given_nil_other_issues. Problem Issue_(document) Nil GIVEN Entity_Name_Part_Type_-_given GIVEN 1.0 0.0 MyShift_Status
issues issue O NNS ROOT-S-VP-NP-NNS NONE NONE 0.25 given_nil_other_issues. Problem Issue_(document) Nil GIVEN Entity_Name_Part_Type_-_given GIVEN 1.0 0.0 MyShift_Status
. . O . ROOT-S-. NONE NONE 0.5 given_nil_other_issues. Problem Issue_(document) Nil GIVEN Entity_Name_Part_Type_-_given GIVEN 1.0 0.0 NA
