# Supplementary material for: Adapting State-of-the-Art Deep Language Models to Clinical Information Extraction Systems: Potentials, Challenges, and Solutions
Source: JMIR Med Inform. 2019 Apr 25;7(2):e11499. doi: 10.2196/11499 (PMC6658232; doi:10.2196/11499)
Supplement: Multimedia Appendix 2 [file medinform_v7i2e11499_app2.zip › CRF/317.xml.data]

In in O IN ROOT-S-PP-IN NONE NONE 0.4 In_room_7, Present Within Room NONE NONE Present 0.0 0.0 NA
room room O NN ROOT-S-PP-NP-NN NONE NONE 0.2 In_room_7, Present Within Room NONE NONE Present 0.0 0.0 PatientIntroduction_CurrentRoom
7 7 NUMBER CD ROOT-S-PP-NP-CD NONE NONE 0.2 In_room_7, Present Within Room NONE NONE Present 0.0 0.0 PatientIntroduction_CurrentRoom
, , O , ROOT-S-PRN-, NONE NONE 1.0 In_room_7, Present Within Room NONE NONE Present 0.1 0.0 NA
bed bed O NN ROOT-S-PRN-S-NP-NN NONE NONE 0.2 bed_1 Beds NONE NONE NONE NONE Beds 0.1 0.0 PatientIntroduction_CurrentBed
1 1 NUMBER CD ROOT-S-PRN-S-NP-CD NONE NONE 0.4 bed_1 Beds NONE NONE NONE NONE Beds 0.1 0.0 PatientIntroduction_CurrentBed
is be O VBZ ROOT-S-PRN-S-VP-VBZ NONE NONE 0.4 is NONE NONE NONE NONE NONE NONE 0.1 0.0 NA
per per O IN ROOT-S-PRN-S-VP-PP-IN NONE NONE 0.2 per_Strecke, NONE NONE NONE NONE NONE NONE 0.1 0.0 PatientIntroduction_GivenNames/Initials
Strecke Strecke PERSON NNP ROOT-S-PRN-S-VP-PP-NP-NNP NONE NONE 0.2 per_Strecke, NONE NONE NONE NONE NONE NONE 0.1 0.0 PatientIntroduction_Lastname
, , O , ROOT-S-PRN-, NONE NONE 1.0 per_Strecke, NONE NONE NONE NONE NONE NONE 0.1 0.0 NA
42 42 DURATION CD ROOT-S-NP-NP-CD NONE NONE 0.2 42_yrs_old Old NONE NONE NONE NONE Old 0.2 0.0 PatientIntroduction_Ageinyears
yrs yr DURATION NNS ROOT-S-NP-NP-NNS NONE NONE 0.2 42_yrs_old Old NONE NONE NONE NONE Old 0.2 0.0 PatientIntroduction_Ageinyears
old old DURATION JJ ROOT-S-NP-ADJP-JJ NONE NONE 0.2 42_yrs_old Old NONE NONE NONE NONE Old 0.2 0.0 PatientIntroduction_Ageinyears
under under O IN ROOT-S-NP-ADJP-PP-IN NONE NONE 0.2 under_Dr_Ang Physicians Delayed_Release_Dosage_Form Doctor_-_Title NONE NONE Doctor_-_Title 0.2 0.0 NA
Dr Dr O NNP ROOT-S-NP-ADJP-PP-NP-NNP NONE NONE 0.2 under_Dr_Ang Physicians Delayed_Release_Dosage_Form Doctor_-_Title NONE NONE Doctor_-_Title 0.2 0.0 PatientIntroduction_UnderDr_Lastname
Ang Ang PERSON NNP ROOT-S-NP-ADJP-PP-NP-NNP NONE NONE 0.2 under_Dr_Ang Physicians Delayed_Release_Dosage_Form Doctor_-_Title NONE NONE Doctor_-_Title 0.2 0.0 PatientIntroduction_UnderDr_Lastname
came come O VBD ROOT-S-VP-VBD NONE NONE 0.2 came NONE NONE NONE NONE NONE NONE 0.2 0.0 NA
in in O IN ROOT-S-PP-IN NONE NONE 0.4 in NONE NONE NONE NONE NONE NONE 0.3 0.0 NA
with with O IN ROOT-S-VP-PP-PP-IN NONE NONE 0.6 with_Endocarditis. Endocarditis NONE NONE NONE NONE Endocarditis 0.3 0.0 NA
Endocarditis endocarditis O NN ROOT-S-VP-PP-PP-NP-NN NONE NONE 0.2 with_Endocarditis. Endocarditis NONE NONE NONE NONE Endocarditis 0.3 0.0 PatientIntroduction_Disease/ProblemHistory
. . O . ROOT-S-. NONE NONE 0.8 with_Endocarditis. Endocarditis NONE NONE NONE NONE Endocarditis 0.3 0.0 NA

On on O IN ROOT-UCP-PP-IN NONE NONE 0.4 On_oral Oral NONE NONE NONE NONE Oral 0.3 0.0 Medication_Status
oral oral O JJ ROOT-UCP-PP-NP-NP-JJ NONE NONE 0.2 On_oral Oral NONE NONE NONE NONE Oral 0.3 0.5 Medication_Medicine
and and O CC ROOT-UCP-PP-NP-CC NONE NONE 0.8 and NONE NONE NONE NONE NONE NONE 0.3 0.0 Medication_Medicine
Ivabs ivab O NNS ROOT-UCP-PP-NP-NP-NNS NONE NONE 0.2 Ivabs NONE NONE NONE NONE NONE NONE 0.4 0.0 Medication_Medicine
and and O CC ROOT-UCP-PP-NP-CC NONE NONE 0.8 and NONE NONE NONE NONE NONE NONE 0.4 0.0 NA
was be O VBD ROOT-UCP-S-VP-VBD NONE NONE 0.4 was NONE NONE NONE NONE NONE NONE 0.4 0.0 NA
given give O VBN ROOT-UCP-S-VP-VP-VBN NONE NONE 0.4 given GIVEN Entity_Name_Part_Type_-_given Give_-_dosing_instruction_imperative NONE NONE GIVEN 0.4 0.0 Medication_Status
, , O , ROOT-UCP-S-VP-VP-, NONE NONE 1.0 , NONE NONE NONE NONE NONE NONE 0.4 0.0 NA
still still O RB ROOT-UCP-S-VP-VP-NP-NP-RB NONE NONE 0.2 still_hypertensive Hypertensive_(finding) NONE NONE NONE NONE Hypertensive_(finding) 0.4 0.0 NA
hypertensive hypertensive O JJ ROOT-UCP-S-VP-VP-NP-NP-JJ NONE NONE 0.2 still_hypertensive Hypertensive_(finding) NONE NONE NONE NONE Hypertensive_(finding) 0.4 0.0 MyShift_OtherObservation
with with O IN ROOT-UCP-S-VP-VP-NP-FRAG-PP-IN NONE NONE 0.6 with_bp_210/_78 NONE NONE NONE NONE NONE NONE 0.5 0.0 NA
bp bp O NN ROOT-UCP-S-VP-VP-NP-FRAG-PP-NP-NN NONE NONE 0.2 with_bp_210/_78 NONE NONE NONE NONE NONE NONE 0.5 0.0 MyShift_OtherObservation
210 210 NUMBER CD ROOT-UCP-S-VP-VP-NP-FRAG-PP-NP-CD NONE NONE 0.2 with_bp_210/_78 NONE NONE NONE NONE NONE NONE 0.5 0.0 MyShift_OtherObservation
/ / O : ROOT-UCP-S-VP-VP-NP-FRAG-: NONE NONE 0.4 with_bp_210/_78 NONE NONE NONE NONE NONE NONE 0.5 0.0 MyShift_OtherObservation
78 78 NUMBER CD ROOT-UCP-S-VP-VP-NP-FRAG-NP-NP-CD NONE NONE 0.2 with_bp_210/_78 NONE NONE NONE NONE NONE NONE 0.5 0.0 MyShift_OtherObservation
this this O DT ROOT-UCP-S-VP-VP-NP-FRAG-NP-SBAR-S-NP-DT NONE NONE 0.4 this NONE NONE NONE NONE NONE NONE 0.5 0.0 NA
am be O VBP ROOT-UCP-S-VP-VP-NP-FRAG-NP-SBAR-S-VP-VBP NONE NONE 0.4 am._ambulant Ambulation NONE NONE NONE NONE Ambulation 0.5 0.0 NA
. . O . ROOT-UCP-S-VP-VP-NP-FRAG-. NONE NONE 0.8 am._ambulant Ambulation NONE NONE NONE NONE Ambulation 0.5 0.0 NA

ambulant ambulant O NN ROOT-S-NP-NP-NN NONE NONE 0.2 am._ambulant Ambulation NONE NONE NONE NONE Ambulation 0.6 0.0 MyShift_ActivitiesOfDailyLiving
with with O IN ROOT-S-NP-PP-IN NONE NONE 0.6 with_1_standby +1 1+_Score NONE NONE NONE +1 0.6 0.0 MyShift_ActivitiesOfDailyLiving
1 1 NUMBER CD ROOT-S-NP-PP-NP-CD NONE NONE 0.4 with_1_standby +1 1+_Score NONE NONE NONE +1 0.6 0.0 MyShift_ActivitiesOfDailyLiving
standby standby O NN ROOT-S-NP-PP-NP-NN NONE NONE 0.2 with_1_standby +1 1+_Score NONE NONE NONE +1 0.6 0.0 MyShift_ActivitiesOfDailyLiving
assist assist O VB ROOT-S-VP-VP-VB NONE NONE 0.2 assist Helping_Behavior Assisting_(procedure) Assisted_(qualifier_value) NONE NONE Assisting_(procedure) 0.6 0.0 MyShift_ActivitiesOfDailyLiving
, , O , ROOT-S-VP-VP-, NONE NONE 1.0 , NONE NONE NONE NONE NONE NONE 0.6 0.0 NA
on on O IN ROOT-S-VP-VP-PP-PP-IN NONE NONE 0.4 on_oxygen_2l_/nasal_prongs, Nasal_prongs Nose Nasal_route Prong_Device_Component Oxygen Oxygen 0.6 0.0 Medication_Status
oxygen oxygen O NN ROOT-S-VP-VP-PP-PP-FRAG-NP-NN NONE NONE 0.2 on_oxygen_2l_/nasal_prongs, Nasal_prongs Nose Nasal_route Prong_Device_Component Oxygen Oxygen 0.7 0.5 Medication_Medicine
2l 2l O NN ROOT-S-VP-VP-PP-PP-FRAG-NP-NN NONE NONE 0.2 on_oxygen_2l_/nasal_prongs, Nasal_prongs Nose Nasal_route Prong_Device_Component Oxygen Oxygen 0.7 0.0 Medication_Medicine
/ / O : ROOT-S-VP-VP-PP-PP-FRAG-: NONE NONE 0.4 on_oxygen_2l_/nasal_prongs, Nasal_prongs Nose Nasal_route Prong_Device_Component Oxygen Oxygen 0.7 0.0 Medication_Medicine
nasal nasal O JJ ROOT-S-VP-VP-PP-PP-FRAG-S-NP-NP-JJ NONE NONE 0.2 on_oxygen_2l_/nasal_prongs, Nasal_prongs Nose Nasal_route Prong_Device_Component Oxygen Oxygen 0.7 0.5 Medication_Medicine
prongs prong O NNS ROOT-S-VP-VP-PP-PP-FRAG-S-NP-NP-NNS NONE NONE 0.2 on_oxygen_2l_/nasal_prongs, Nasal_prongs Nose Nasal_route Prong_Device_Component Oxygen Oxygen 0.7 0.0 Medication_Medicine
, , O , ROOT-S-VP-VP-, NONE NONE 1.0 on_oxygen_2l_/nasal_prongs, Nasal_prongs Nose Nasal_route Prong_Device_Component Oxygen Oxygen 0.7 0.0 NA
chest chest O NN ROOT-S-VP-VP-PP-PP-FRAG-S-NP-NP-NN NONE NONE 0.2 chest_pain Pain Chest Anterior_thoracic_region Pain_NOS_Adverse_Event Chest_Pain Chest 0.7 0.0 PatientIntroduction_Disease/ProblemHistory
pain pain O NN ROOT-S-VP-VP-PP-PP-FRAG-S-NP-NP-NN NONE NONE 0.2 chest_pain Pain Chest Anterior_thoracic_region Pain_NOS_Adverse_Event Chest_Pain Chest 0.8 0.5 PatientIntroduction_Disease/ProblemHistory
noted note O VBD ROOT-S-VP-VP-PP-PP-FRAG-S-VP-VBD NONE NONE 0.2 noted Note NONE NONE NONE NONE Note 0.8 0.0 Medication_Status
this this O DT ROOT-S-VP-VP-PP-PP-FRAG-S-VP-NP-DT NONE NONE 0.4 this NONE NONE NONE NONE NONE NONE 0.8 0.0 Medication_Status
am am O RB ROOT-S-VP-VP-PP-PP-FRAG-S-VP-NP-RB NONE NONE 0.4 am NONE NONE NONE NONE NONE NONE 0.8 0.0 Medication_Status
and and O CC ROOT-S-VP-VP-PP-CC NONE NONE 0.8 and NONE NONE NONE NONE NONE NONE 0.8 0.0 Medication_Status
given give O VBN ROOT-S-VP-VP-PP-PP-VBN NONE NONE 0.4 given GIVEN Entity_Name_Part_Type_-_given Give_-_dosing_instruction_imperative NONE NONE GIVEN 0.8 0.0 Medication_Status
some some O DT ROOT-S-VP-VP-PP-PP-NP-DT NONE NONE 0.2 some_anginine Anginine NONE NONE NONE NONE Anginine 0.8 0.0 NA
anginine anginine O NN ROOT-S-VP-VP-PP-PP-NP-NN NONE NONE 0.2 some_anginine Anginine NONE NONE NONE NONE Anginine 0.9 0.0 Medication_Medicine
and and O CC ROOT-S-VP-VP-PP-CC NONE NONE 0.8 and NONE NONE NONE NONE NONE NONE 0.9 0.0 NA
was be O VBD ROOT-S-VP-VP-VBD NONE NONE 0.4 was NONE NONE NONE NONE NONE NONE 0.9 0.0 Medication_Status
relieved relieve O VBN ROOT-S-VP-VP-VP-VBN NONE NONE 0.2 relieved._otherwise Relieved_(qualifier_value) Relieved_by Relieving NONE NONE Relieved_(qualifier_value) 0.9 0.0 Medication_Status
. . O . ROOT-S-. NONE NONE 0.8 relieved._otherwise Relieved_(qualifier_value) Relieved_by Relieving NONE NONE Relieved_(qualifier_value) 0.9 0.0 NA

otherwise otherwise O RB ROOT-S-ADVP-RB NONE NONE 0.2 relieved._otherwise Relieved_(qualifier_value) Relieved_by Relieving NONE NONE Relieved_(qualifier_value) 0.9 0.0 NA
he he O PRP ROOT-S-NP-PRP NONE NONE 0.2 he NONE NONE NONE NONE NONE NONE 0.9 0.0 PatientIntroduction_Gender
is be O VBZ ROOT-S-VP-VBZ NONE NONE 0.4 is NONE NONE NONE NONE NONE NONE 1.0 0.0 NA
stable stable O JJ ROOT-S-VP-ADJP-JJ NONE NONE 0.2 stable_now. Stable_status Patient_Condition_Code_-_Stable Now_(temporal_qualifier) NONE NONE Stable_status 1.0 0.0 MyShift_Status
now now DATE RB ROOT-S-VP-ADVP-RB NONE NONE 0.2 stable_now. Stable_status Patient_Condition_Code_-_Stable Now_(temporal_qualifier) NONE NONE Stable_status 1.0 0.0 NA
. . O . ROOT-S-. NONE NONE 0.8 stable_now. Stable_status Patient_Condition_Code_-_Stable Now_(temporal_qualifier) NONE NONE Stable_status 1.0 0.0 NA
