# Supplementary material for: Adapting State-of-the-Art Deep Language Models to Clinical Information Extraction Systems: Potentials, Challenges, and Solutions
Source: JMIR Med Inform. 2019 Apr 25;7(2):e11499. doi: 10.2196/11499 (PMC6658232; doi:10.2196/11499)
Supplement: Multimedia Appendix 2 [file medinform_v7i2e11499_app2.zip › CRF/327.xml.data]

In in O IN ROOT-S-S-PP-IN NONE NONE 0.5 In_room_1_bed_2 Beds Present Within Room NONE Present 0.0 0.0 NA
room room O NN ROOT-S-S-PP-NP-NN NONE NONE 0.25 In_room_1_bed_2 Beds Present Within Room NONE Present 0.1 0.0 PatientIntroduction_CurrentRoom
1 1 NUMBER CD ROOT-S-S-PP-NP-CD NONE NONE 0.25 In_room_1_bed_2 Beds Present Within Room NONE Present 0.1 0.0 PatientIntroduction_CurrentRoom
bed bed O NN ROOT-S-S-NP-NN NONE NONE 0.25 In_room_1_bed_2 Beds Present Within Room NONE Present 0.1 0.0 PatientIntroduction_CurrentBed
2 2 NUMBER CD ROOT-S-S-NP-CD NONE NONE 0.5 In_room_1_bed_2 Beds Present Within Room NONE Present 0.2 0.0 PatientIntroduction_CurrentBed
is be O VBZ ROOT-S-S-VP-VBZ NONE NONE 0.25 is NONE NONE NONE NONE NONE NONE 0.2 0.0 NA
Christine Christine PERSON NNP ROOT-S-S-VP-NP-NP-NNP NONE NONE 0.25 Christine_Caro NONE NONE NONE NONE NONE NONE 0.2 0.0 PatientIntroduction_GivenNames/Initials
Caro Caro PERSON NNP ROOT-S-S-VP-NP-NP-NNP NONE NONE 0.25 Christine_Caro NONE NONE NONE NONE NONE NONE 0.3 0.0 PatientIntroduction_Lastname
under under O IN ROOT-S-S-VP-NP-PP-IN NONE NONE 0.25 under_Dr_arlet, Physicians Delayed_Release_Dosage_Form Doctor_-_Title NONE NONE Physicians 0.3 0.0 NA
Dr Dr O NNP ROOT-S-S-VP-NP-PP-NP-NNP NONE NONE 0.25 under_Dr_arlet, Physicians Delayed_Release_Dosage_Form Doctor_-_Title NONE NONE Physicians 0.3 0.0 PatientIntroduction_UnderDr_Lastname
arlet arlet O NN ROOT-S-S-VP-NP-PP-NP-NN NONE NONE 0.25 under_Dr_arlet, Physicians Delayed_Release_Dosage_Form Doctor_-_Title NONE NONE Physicians 0.3 0.0 PatientIntroduction_UnderDr_Lastname
, , O , ROOT-S-, NONE NONE 1.0 under_Dr_arlet, Physicians Delayed_Release_Dosage_Form Doctor_-_Title NONE NONE Physicians 0.4 0.0 NA
came come O VBD ROOT-S-VP-VBD NONE NONE 0.25 came NONE NONE NONE NONE NONE NONE 0.4 0.0 NA
in in O IN ROOT-S-S-PP-IN NONE NONE 0.5 in NONE NONE NONE NONE NONE NONE 0.4 0.0 NA
with with O IN ROOT-S-VP-PP-IN NONE NONE 0.5 with_spinal Spinal NONE NONE NONE NONE Spinal 0.5 0.0 NA
spinal spinal O JJ ROOT-S-VP-PP-NP-NP-JJ NONE NONE 0.25 with_spinal Spinal NONE NONE NONE NONE Spinal 0.5 0.0 PatientIntroduction_Disease/ProblemHistory
for for O IN ROOT-S-VP-PP-NP-PP-IN NONE NONE 0.25 for_tumour, Neoplasms Specimen_Source_Codes_-_tumor NONE NONE NONE Specimen_Source_Codes_-_tumor 0.5 0.0 PatientIntroduction_Disease/ProblemHistory
tumour tumour O NN ROOT-S-VP-PP-NP-PP-NP-NN NONE NONE 0.25 for_tumour, Neoplasms Specimen_Source_Codes_-_tumor NONE NONE NONE Specimen_Source_Codes_-_tumor 0.6 0.5 PatientIntroduction_Disease/ProblemHistory
, , O , ROOT-S-, NONE NONE 1.0 for_tumour, Neoplasms Specimen_Source_Codes_-_tumor NONE NONE NONE Specimen_Source_Codes_-_tumor 0.6 0.0 NA
obs ob O NNS ROOT-S-S-NP-NP-NNS NONE NONE 0.25 obs NONE NONE NONE NONE NONE NONE 0.6 0.0 MyShift_OtherObservation
as as O IN ROOT-S-S-NP-VP-ADVP-IN NONE NONE 0.25 as NONE NONE NONE NONE NONE NONE 0.7 0.0 MyShift_OtherObservation
charted chart O VBN ROOT-S-S-NP-VP-VBN NONE NONE 0.25 charted, Charts_(device) Charts_(publication) NONE NONE NONE Charts_(device) 0.7 0.0 MyShift_OtherObservation
, , O , ROOT-S-, NONE NONE 1.0 charted, Charts_(device) Charts_(publication) NONE NONE NONE Charts_(device) 0.7 0.0 NA
meds med O NNS ROOT-S-S-NP-NP-NP-NNS NONE NONE 0.25 meds NONE NONE NONE NONE NONE NONE 0.8 0.0 Medication_Medicine
given give O VBN ROOT-S-S-NP-NP-VP-VBN NONE NONE 0.25 given GIVEN Entity_Name_Part_Type_-_given Give_-_dosing_instruction_imperative NONE NONE GIVEN 0.8 0.0 Medication_Status
, , O , ROOT-S-, NONE NONE 1.0 , NONE NONE NONE NONE NONE NONE 0.8 0.0 NA
need need O VBP ROOT-S-S-VP-VBP NONE NONE 0.25 need_2 Needs Patient_need_for_(contextual_qualifier) NONE NONE NONE Needs 0.8 0.0 MyShift_ActivitiesOfDailyLiving
2 2 NUMBER CD ROOT-S-S-NP-CD NONE NONE 0.5 need_2 Needs Patient_need_for_(contextual_qualifier) NONE NONE NONE Needs 0.9 0.0 MyShift_ActivitiesOfDailyLiving
assist assist O VB ROOT-S-S-VP-S-VP-VB NONE NONE 0.25 assist Helping_Behavior Assisting_(procedure) Assisted_(qualifier_value) NONE NONE Assisting_(procedure) 0.9 0.0 MyShift_ActivitiesOfDailyLiving
with with O IN ROOT-S-VP-PP-IN NONE NONE 0.5 with_adls. Activities_of_Daily_Living_(activity) SGCA_gene NONE NONE NONE Activities_of_Daily_Living_(activity) 0.9 0.0 MyShift_ActivitiesOfDailyLiving
adls adl O NNS ROOT-S-S-VP-S-VP-PP-NP-NNS NONE NONE 0.25 with_adls. Activities_of_Daily_Living_(activity) SGCA_gene NONE NONE NONE Activities_of_Daily_Living_(activity) 1.0 0.0 MyShift_ActivitiesOfDailyLiving
. . O . ROOT-S-. NONE NONE 0.25 with_adls. Activities_of_Daily_Living_(activity) SGCA_gene NONE NONE NONE Activities_of_Daily_Living_(activity) 1.0 0.0 NA
