# Supplementary material for: Adapting State-of-the-Art Deep Language Models to Clinical Information Extraction Systems: Potentials, Challenges, and Solutions
Source: JMIR Med Inform. 2019 Apr 25;7(2):e11499. doi: 10.2196/11499 (PMC6658232; doi:10.2196/11499)
Supplement: Multimedia Appendix 2 [file medinform_v7i2e11499_app2.zip › CRF/323.xml.data]

In in O IN ROOT-SINV-S-PP-IN NONE NONE 0.5 In_room_13, Present Within Room NONE NONE Present 0.0 0.0 NA
room room O NN ROOT-SINV-S-PP-NP-NN NONE NONE 0.1 In_room_13, Present Within Room NONE NONE Present 0.0 0.0 PatientIntroduction_CurrentRoom
13 13 NUMBER CD ROOT-SINV-S-PP-NP-CD NONE NONE 0.1 In_room_13, Present Within Room NONE NONE Present 0.0 0.0 PatientIntroduction_CurrentRoom
, , O , ROOT-SINV-S-, NONE NONE 1.0 In_room_13, Present Within Room NONE NONE Present 0.0 0.0 NA
bed bed O NN ROOT-SINV-S-NP-NN NONE NONE 0.1 bed_3 Beds NONE NONE NONE NONE Beds 0.0 0.0 PatientIntroduction_CurrentBed
3 3 NUMBER CD ROOT-SINV-S-NP-CD NONE NONE 0.1 bed_3 Beds NONE NONE NONE NONE Beds 0.1 0.0 PatientIntroduction_CurrentBed
is be O VBZ ROOT-SINV-S-VP-VBZ NONE NONE 0.1 is NONE NONE NONE NONE NONE NONE 0.1 0.0 NA
Ian Ian PERSON NNP ROOT-SINV-S-VP-NP-NP-NNP NONE NONE 0.1 Ian_Sisley, NONE NONE NONE NONE NONE NONE 0.1 0.0 PatientIntroduction_GivenNames/Initials
Sisley Sisley PERSON NNP ROOT-SINV-S-VP-NP-NP-NNP NONE NONE 0.1 Ian_Sisley, NONE NONE NONE NONE NONE NONE 0.1 0.0 PatientIntroduction_Lastname
, , O , ROOT-SINV-S-, NONE NONE 1.0 Ian_Sisley, NONE NONE NONE NONE NONE NONE 0.1 0.0 NA
91 91 DURATION CD ROOT-SINV-S-VP-NP-ADJP-NP-CD NONE NONE 0.1 91_yrs_old Old NONE NONE NONE NONE Old 0.1 0.0 PatientIntroduction_Ageinyears
yrs yr DURATION NNS ROOT-SINV-S-VP-NP-ADJP-NP-NNS NONE NONE 0.1 91_yrs_old Old NONE NONE NONE NONE Old 0.1 0.0 PatientIntroduction_Ageinyears
old old DURATION JJ ROOT-SINV-S-VP-NP-ADJP-JJ NONE NONE 0.1 91_yrs_old Old NONE NONE NONE NONE Old 0.1 0.0 PatientIntroduction_Ageinyears
under under O IN ROOT-SINV-S-VP-PP-IN NONE NONE 0.1 under_Dr_Christian, Christianity Christian Physicians Delayed_Release_Dosage_Form Doctor_-_Title Physicians 0.1 0.0 NA
Dr Dr O NNP ROOT-SINV-S-VP-PP-NP-NNP NONE NONE 0.2 under_Dr_Christian, Christianity Christian Physicians Delayed_Release_Dosage_Form Doctor_-_Title Physicians 0.1 0.0 PatientIntroduction_UnderDr_GivenNames/Initials
Christian Christian MISC NNP ROOT-SINV-S-VP-PP-NP-NNP NONE NONE 0.2 under_Dr_Christian, Christianity Christian Physicians Delayed_Release_Dosage_Form Doctor_-_Title Physicians 0.2 0.0 PatientIntroduction_UnderDr_GivenNames/Initials
, , O , ROOT-SINV-S-, NONE NONE 1.0 under_Dr_Christian, Christianity Christian Physicians Delayed_Release_Dosage_Form Doctor_-_Title Physicians 0.2 0.0 NA
came come O VBD ROOT-SINV-VP-VBD NONE NONE 0.1 came NONE NONE NONE NONE NONE NONE 0.2 0.0 NA
in in O IN ROOT-SINV-S-PP-IN NONE NONE 0.5 in NONE NONE NONE NONE NONE NONE 0.2 0.0 NA
post post O NN ROOT-SINV-VP-PP-NP-NN NONE NONE 0.1 post_open_heart_surgery, Open_approach Heart Cardiac_Surgery_procedures Surgery_specialty Surgical_aspects Open 0.2 0.0 PatientIntroduction_Disease/ProblemHistory
open open O JJ ROOT-SINV-NP-NP-JJ NONE NONE 0.1 post_open_heart_surgery, Open_approach Heart Cardiac_Surgery_procedures Surgery_specialty Surgical_aspects Open 0.2 0.0 PatientIntroduction_Disease/ProblemHistory
heart heart O NN ROOT-SINV-NP-NP-NN NONE NONE 0.1 post_open_heart_surgery, Open_approach Heart Cardiac_Surgery_procedures Surgery_specialty Surgical_aspects Open 0.2 0.0 PatientIntroduction_Disease/ProblemHistory
surgery surgery O NN ROOT-SINV-NP-NP-NN NONE NONE 0.1 post_open_heart_surgery, Open_approach Heart Cardiac_Surgery_procedures Surgery_specialty Surgical_aspects Open 0.2 0.0 PatientIntroduction_Disease/ProblemHistory
, , O , ROOT-SINV-S-, NONE NONE 1.0 post_open_heart_surgery, Open_approach Heart Cardiac_Surgery_procedures Surgery_specialty Surgical_aspects Open 0.2 0.0 NA
history history O NN ROOT-SINV-NP-NP-NP-NN NONE NONE 0.1 history Recording_of_previous_events_(discipline) Historical_aspects_qualifier History_of_present_illness Medical_History Concept_History Medical_History 0.2 0.0 NA
of of O IN ROOT-SINV-NP-NP-PP-IN NONE NONE 0.1 of_diabetes, Diabetes Diabetes_Mellitus DIABETIC NONE NONE Diabetes 0.3 0.0 NA
diabetes diabetes O NN ROOT-SINV-NP-NP-PP-NP-NP-NN NONE NONE 0.1 of_diabetes, Diabetes Diabetes_Mellitus DIABETIC NONE NONE Diabetes 0.3 0.5 PatientIntroduction_ChronicCondition
, , O , ROOT-SINV-S-, NONE NONE 1.0 of_diabetes, Diabetes Diabetes_Mellitus DIABETIC NONE NONE Diabetes 0.3 0.0 NA
arthritis arthritis O NN ROOT-SINV-NP-NP-PP-NP-NP-NN NONE NONE 0.1 arthritis, Arthritis Gout NONE NONE NONE Arthritis 0.3 0.5 PatientIntroduction_ChronicCondition
, , O , ROOT-SINV-S-, NONE NONE 1.0 arthritis, Arthritis Gout NONE NONE NONE Arthritis 0.3 0.0 NA
and and O CC ROOT-SINV-NP-NP-PP-NP-CC NONE NONE 0.4 and NONE NONE NONE NONE NONE NONE 0.3 0.0 NA
hypertension hypertension O NN ROOT-SINV-NP-NP-PP-NP-NP-NN NONE NONE 0.1 hypertension. Hypertensive_disease Hypertension_Adverse_Event NONE NONE NONE Hypertension_Adverse_Event 0.3 0.0 PatientIntroduction_ChronicCondition
. . O . ROOT-SINV-. NONE NONE 0.4 hypertension. Hypertensive_disease Hypertension_Adverse_Event NONE NONE NONE Hypertension_Adverse_Event 0.3 0.0 NA

he he O PRP ROOT-S-NP-PRP NONE NONE 0.1 he NONE NONE NONE NONE NONE NONE 0.3 0.0 PatientIntroduction_Gender
in in O IN ROOT-S-VP-PP-PP-IN NONE NONE 0.5 in NONE NONE NONE NONE NONE NONE 0.3 0.0 NA
on on O IN ROOT-S-VP-PP-PP-PP-IN NONE NONE 0.1 on_regular_pain_relief Pain Pain_relief Feeling_relief Pain_NOS_Adverse_Event Painless Regular 0.4 0.0 NA
regular regular O JJ ROOT-S-VP-PP-PP-PP-NP-JJ NONE NONE 0.1 on_regular_pain_relief Pain Pain_relief Feeling_relief Pain_NOS_Adverse_Event Painless Regular 0.4 0.0 Medication_Medicine
pain pain O NN ROOT-S-VP-PP-PP-PP-NP-NN NONE NONE 0.1 on_regular_pain_relief Pain Pain_relief Feeling_relief Pain_NOS_Adverse_Event Painless Regular 0.4 0.5 Medication_Medicine
relief relief O NN ROOT-S-VP-PP-PP-PP-NP-NN NONE NONE 0.1 on_regular_pain_relief Pain Pain_relief Feeling_relief Pain_NOS_Adverse_Event Painless Regular 0.4 0.0 Medication_Medicine
and and O CC ROOT-S-VP-PP-CC NONE NONE 0.4 and NONE NONE NONE NONE NONE NONE 0.4 0.0 NA
with with O IN ROOT-S-VP-PP-PP-IN NONE NONE 0.1 with_good_effect._daily Good Daily GOOD_EFFECT Effect Effect,_Appearance Good 0.4 0.0 NA
good good O JJ ROOT-S-VP-PP-PP-NP-JJ NONE NONE 0.1 with_good_effect._daily Good Daily GOOD_EFFECT Effect Effect,_Appearance Good 0.4 0.0 Medication_Status
effect effect O NN ROOT-S-VP-PP-PP-NP-NN NONE NONE 0.1 with_good_effect._daily Good Daily GOOD_EFFECT Effect Effect,_Appearance Good 0.4 0.0 Medication_Status
. . O . ROOT-S-. NONE NONE 0.4 with_good_effect._daily Good Daily GOOD_EFFECT Effect Effect,_Appearance Good 0.4 0.0 NA

daily daily SET RB ROOT-FRAG-NP-RB NONE NONE 0.1 with_good_effect._daily Good Daily GOOD_EFFECT Effect Effect,_Appearance Good 0.4 0.0 MyShift_Wounds/Skin
wound wound O NN ROOT-FRAG-NP-NN NONE NONE 0.1 wound_dressings. Sterile_coverings Wound_Dressings_(device) Dressing_of_skin_or_wound Dressing_self-care Dressing-_activity_of_daily_living Injury_wounds 0.5 0.0 MyShift_Wounds/Skin
dressings dressing O NNS ROOT-FRAG-NP-NNS NONE NONE 0.1 wound_dressings. Sterile_coverings Wound_Dressings_(device) Dressing_of_skin_or_wound Dressing_self-care Dressing-_activity_of_daily_living Injury_wounds 0.5 0.5 MyShift_Wounds/Skin
. . O . ROOT-FRAG-. NONE NONE 0.4 wound_dressings. Sterile_coverings Wound_Dressings_(device) Dressing_of_skin_or_wound Dressing_self-care Dressing-_activity_of_daily_living Injury_wounds 0.5 0.0 NA

dressing dress O VBG ROOT-SINV-VP-VBG NONE NONE 0.1 dressing Sterile_coverings Dressing_of_skin_or_wound Dressing_self-care Dressing-_activity_of_daily_living dress_garment Dressing_self-care 0.5 0.0 MyShift_Wounds/Skin
dry dry O JJ ROOT-SINV-VP-ADJP-JJ NONE NONE 0.1 dry Dry Dryness_(characteristic) NONE NONE NONE Dry 0.5 0.0 MyShift_Wounds/Skin
and and O CC ROOT-SINV-VP-ADJP-CC NONE NONE 0.4 and NONE NONE NONE NONE NONE NONE 0.5 0.0 MyShift_Wounds/Skin
intact intact O JJ ROOT-SINV-VP-ADJP-JJ NONE NONE 0.1 intact, Intact Gender_Status_-_Intact NONE NONE NONE Intact 0.5 0.0 MyShift_Wounds/Skin
, , O , ROOT-SINV-VP-ADJP-, NONE NONE 1.0 intact, Intact Gender_Status_-_Intact NONE NONE NONE Intact 0.5 0.0 NA
for for O IN ROOT-SINV-VP-ADJP-PP-IN NONE NONE 0.3 for_review Review_[Publication_Type] Act_Class_-_review NONE NONE NONE Review_[Publication_Type] 0.5 0.0 NA
review review O NN ROOT-SINV-VP-ADJP-PP-NP-NN NONE NONE 0.1 for_review Review_[Publication_Type] Act_Class_-_review NONE NONE NONE Review_[Publication_Type] 0.5 0.0 Appointment/Procedure_Description
by by O IN ROOT-SINV-VP-UCP-PP-IN NONE NONE 0.2 by_secondary_prevention_nurse, Breast_Feeding Nurses Neoplasm_Metastasis Secondary_to Prophylactic_treatment Secondary_to 0.5 0.0 NA
secondary secondary O JJ ROOT-SINV-VP-UCP-PP-NP-JJ NONE NONE 0.1 by_secondary_prevention_nurse, Breast_Feeding Nurses Neoplasm_Metastasis Secondary_to Prophylactic_treatment Secondary_to 0.6 0.5 Appointment/Procedure_ClinicianTitle
prevention prevention O NN ROOT-SINV-VP-UCP-PP-NP-NN NONE NONE 0.1 by_secondary_prevention_nurse, Breast_Feeding Nurses Neoplasm_Metastasis Secondary_to Prophylactic_treatment Secondary_to 0.6 0.0 Appointment/Procedure_ClinicianTitle
nurse nurse O NN ROOT-SINV-VP-UCP-PP-NP-NN NONE NONE 0.1 by_secondary_prevention_nurse, Breast_Feeding Nurses Neoplasm_Metastasis Secondary_to Prophylactic_treatment Secondary_to 0.6 0.0 Appointment/Procedure_ClinicianTitle
, , O , ROOT-SINV-VP-ADJP-, NONE NONE 1.0 by_secondary_prevention_nurse, Breast_Feeding Nurses Neoplasm_Metastasis Secondary_to Prophylactic_treatment Secondary_to 0.6 0.0 NA
seen see O VBN ROOT-SINV-VP-UCP-VP-VBN NONE NONE 0.1 seen Seen Vision saw_(device) See NONE Seen 0.6 0.0 Appointment/Procedure_Status
by by O IN ROOT-SINV-VP-UCP-PP-IN NONE NONE 0.2 by_the_doctors Physicians Doctor_-_Title NONE NONE NONE Physicians 0.6 0.0 NA
the the O DT ROOT-SINV-VP-UCP-VP-PP-NP-NP-DT NONE NONE 0.2 by_the_doctors Physicians Doctor_-_Title NONE NONE NONE Physicians 0.6 0.0 NA
doctors doctor O NNS ROOT-SINV-VP-UCP-VP-PP-NP-NP-NNS NONE NONE 0.1 by_the_doctors Physicians Doctor_-_Title NONE NONE NONE Physicians 0.6 0.0 Appointment/Procedure_ClinicianTitle
this this O DT ROOT-SINV-VP-UCP-VP-PP-NP-SBAR-S-NP-DT NONE NONE 0.1 this NONE NONE NONE NONE NONE NONE 0.6 0.0 NA
am be O VBP ROOT-SINV-VP-UCP-VP-PP-NP-SBAR-S-VP-VBP NONE NONE 0.1 am NONE NONE NONE NONE NONE NONE 0.6 0.0 Appointment/Procedure_Time
and and O CC ROOT-SINV-VP-ADJP-CC NONE NONE 0.4 and NONE NONE NONE NONE NONE NONE 0.7 0.0 NA
for for O IN ROOT-SINV-VP-ADJP-PP-IN NONE NONE 0.3 for_query_discharge_tom, PRPF6_gene Body_Fluid_Discharge Patient_Discharge Question_(inquiry) Discharge,_body_substance Question_(inquiry) 0.7 0.0 NA
query query O NN ROOT-SINV-VP-UCP-PP-NP-NP-NN NONE NONE 0.1 for_query_discharge_tom, PRPF6_gene Body_Fluid_Discharge Patient_Discharge Question_(inquiry) Discharge,_body_substance Question_(inquiry) 0.7 0.0 Future_Discharge/TransferPlan
discharge discharge O NN ROOT-SINV-VP-UCP-PP-NP-NP-NN NONE NONE 0.1 for_query_discharge_tom, PRPF6_gene Body_Fluid_Discharge Patient_Discharge Question_(inquiry) Discharge,_body_substance Question_(inquiry) 0.7 0.0 Future_Discharge/TransferPlan
tom tom O NN ROOT-SINV-VP-UCP-PP-NP-NP-NN NONE NONE 0.1 for_query_discharge_tom, PRPF6_gene Body_Fluid_Discharge Patient_Discharge Question_(inquiry) Discharge,_body_substance Question_(inquiry) 0.7 0.0 Future_Discharge/TransferPlan
, , O , ROOT-SINV-VP-ADJP-, NONE NONE 1.0 for_query_discharge_tom, PRPF6_gene Body_Fluid_Discharge Patient_Discharge Question_(inquiry) Discharge,_body_substance Question_(inquiry) 0.7 0.0 NA
all all O DT ROOT-SINV-VP-UCP-PP-NP-NP-DT NONE NONE 0.1 all_meds NONE NONE NONE NONE NONE NONE 0.7 0.0 Future_Goal/TaskToBeCompleted/ExpectedOutcome
meds med O NNS ROOT-SINV-VP-UCP-PP-NP-NP-NNS NONE NONE 0.1 all_meds NONE NONE NONE NONE NONE NONE 0.7 0.0 Future_Goal/TaskToBeCompleted/ExpectedOutcome
have have O VBP ROOT-SINV-VP-VBP NONE NONE 0.1 have NONE NONE NONE NONE NONE NONE 0.7 0.0 Future_Goal/TaskToBeCompleted/ExpectedOutcome
been be O VBN ROOT-SINV-VP-VP-VBN NONE NONE 0.1 been NONE NONE NONE NONE NONE NONE 0.7 0.0 Future_Goal/TaskToBeCompleted/ExpectedOutcome
ordered order O VBN ROOT-SINV-VP-VP-VP-VBN NONE NONE 0.1 ordered Order_(arrangement) Order_(action) Order_(document) Order_(taxonomic) Permutation Order_(arrangement) 0.8 0.0 Future_Goal/TaskToBeCompleted/ExpectedOutcome
to to O TO ROOT-SINV-VP-VP-VP-PP-TO NONE NONE 0.1 to_the_pharmacy, Pharmacy_facility Pharmacy_(field) NONE NONE NONE Pharmacy_facility 0.8 0.0 Future_Goal/TaskToBeCompleted/ExpectedOutcome
the the O DT ROOT-SINV-VP-UCP-VP-PP-NP-NP-DT NONE NONE 0.2 to_the_pharmacy, Pharmacy_facility Pharmacy_(field) NONE NONE NONE Pharmacy_facility 0.8 0.0 Future_Goal/TaskToBeCompleted/ExpectedOutcome
pharmacy pharmacy O NN ROOT-SINV-VP-VP-VP-PP-NP-NN NONE NONE 0.1 to_the_pharmacy, Pharmacy_facility Pharmacy_(field) NONE NONE NONE Pharmacy_facility 0.8 0.0 Future_Goal/TaskToBeCompleted/ExpectedOutcome
, , O , ROOT-SINV-VP-ADJP-, NONE NONE 1.0 to_the_pharmacy, Pharmacy_facility Pharmacy_(field) NONE NONE NONE Pharmacy_facility 0.8 0.0 NA
for for O IN ROOT-SINV-VP-ADJP-PP-IN NONE NONE 0.3 for_follow_up_check_up Encounter_due_to_Unspecified_general_medical_examination checkup_examination Checking_(action) Cheque_-_ActCode Follow-up_status Followed_by 0.8 0.0 NA
follow follow O VB ROOT-SINV-VP-VP-VP-PP-S-VP-VB NONE NONE 0.1 for_follow_up_check_up Encounter_due_to_Unspecified_general_medical_examination checkup_examination Checking_(action) Cheque_-_ActCode Follow-up_status Followed_by 0.8 0.0 Appointment/Procedure_Description
up up O RP ROOT-SINV-VP-VP-VP-PP-S-VP-PRT-RP NONE NONE 0.2 for_follow_up_check_up Encounter_due_to_Unspecified_general_medical_examination checkup_examination Checking_(action) Cheque_-_ActCode Follow-up_status Followed_by 0.8 0.0 Appointment/Procedure_Description
check check O VB ROOT-SINV-VP-VP-VP-PP-S-VP-S-VP-VB NONE NONE 0.1 for_follow_up_check_up Encounter_due_to_Unspecified_general_medical_examination checkup_examination Checking_(action) Cheque_-_ActCode Follow-up_status Followed_by 0.8 0.0 Appointment/Procedure_Description
up up O RP ROOT-SINV-VP-VP-VP-PP-S-VP-PRT-RP NONE NONE 0.2 for_follow_up_check_up Encounter_due_to_Unspecified_general_medical_examination checkup_examination Checking_(action) Cheque_-_ActCode Follow-up_status Followed_by 0.8 0.0 Appointment/Procedure_Description
in in O IN ROOT-SINV-VP-VP-VP-PP-S-VP-S-VP-PP-IN NONE NONE 0.5 in_2_weeks_time Time Times Temporal_-_Regional_site_descriptor Temporal_-Temporal_Qualifier Temporal_region +2 0.9 0.0 NA
2 2 DURATION CD ROOT-SINV-VP-VP-VP-PP-S-VP-S-VP-PP-NP-CD NONE NONE 0.1 in_2_weeks_time Time Times Temporal_-_Regional_site_descriptor Temporal_-Temporal_Qualifier Temporal_region +2 0.9 0.0 Appointment/Procedure_Day
weeks week DURATION NNS ROOT-SINV-VP-VP-VP-PP-S-VP-S-VP-PP-NP-NNS NONE NONE 0.1 in_2_weeks_time Time Times Temporal_-_Regional_site_descriptor Temporal_-Temporal_Qualifier Temporal_region +2 0.9 0.0 Appointment/Procedure_Day
time time O NN ROOT-SINV-NP-NP-NN NONE NONE 0.1 in_2_weeks_time Time Times Temporal_-_Regional_site_descriptor Temporal_-Temporal_Qualifier Temporal_region +2 0.9 0.0 NA
at at O IN ROOT-SINV-NP-PP-IN NONE NONE 0.1 at_Dr_Christian's_clinic Ambulatory_Care_Facilities Clinic Clinical Christianity Physicians Physicians 0.9 0.0 NA
Dr Dr O NNP ROOT-SINV-NP-PP-NP-NP-NP-NNP NONE NONE 0.2 at_Dr_Christian's_clinic Ambulatory_Care_Facilities Clinic Clinical Christianity Physicians Physicians 0.9 0.0 NA
Christian Christian MISC NNP ROOT-SINV-NP-PP-NP-NP-NP-NNP NONE NONE 0.2 at_Dr_Christian's_clinic Ambulatory_Care_Facilities Clinic Clinical Christianity Physicians Physicians 0.9 0.0 Appointment/Procedure_ClinicianGivenNames/Initials
's 's O POS ROOT-SINV-NP-PP-NP-NP-NP-POS NONE NONE 0.1 at_Dr_Christian's_clinic Ambulatory_Care_Facilities Clinic Clinical Christianity Physicians Physicians 0.9 0.0 NA
clinic clinic O NN ROOT-SINV-NP-PP-NP-NP-NN NONE NONE 0.1 at_Dr_Christian's_clinic Ambulatory_Care_Facilities Clinic Clinical Christianity Physicians Physicians 0.9 0.0 Appointment/Procedure_Hospital
in in O IN ROOT-SINV-VP-VP-VP-PP-S-VP-S-VP-PP-IN NONE NONE 0.5 in_Hughes.otherwise_nil_other_issues Problem Issue_(document) Nil Hughes_Indians Others Hughes_Indians 0.9 0.0 NA
Hughes.otherwise hughes.otherwise O NN ROOT-SINV-NP-PP-NP-PP-NP-NN NONE NONE 0.1 in_Hughes.otherwise_nil_other_issues Problem Issue_(document) Nil Hughes_Indians Others Hughes_Indians 1.0 0.0 NA
nil nil O NN ROOT-SINV-NP-PP-NP-PP-NP-NN NONE NONE 0.1 in_Hughes.otherwise_nil_other_issues Problem Issue_(document) Nil Hughes_Indians Others Hughes_Indians 1.0 0.0 MyShift_Status
other other O JJ ROOT-SINV-NP-PP-NP-SBAR-S-NP-JJ NONE NONE 0.1 in_Hughes.otherwise_nil_other_issues Problem Issue_(document) Nil Hughes_Indians Others Hughes_Indians 1.0 0.0 MyShift_Status
issues issue O NNS ROOT-SINV-NP-PP-NP-SBAR-S-NP-NNS NONE NONE 0.1 in_Hughes.otherwise_nil_other_issues Problem Issue_(document) Nil Hughes_Indians Others Hughes_Indians 1.0 0.0 MyShift_Status
noted note O VBD ROOT-SINV-NP-PP-NP-SBAR-S-VP-VBD NONE NONE 0.1 noted. Note NONE NONE NONE NONE Note 1.0 0.0 MyShift_Status
. . O . ROOT-SINV-. NONE NONE 0.4 noted. Note NONE NONE NONE NONE Note 1.0 0.0 NA
