# Supplementary material for: Adapting State-of-the-Art Deep Language Models to Clinical Information Extraction Systems: Potentials, Challenges, and Solutions
Source: JMIR Med Inform. 2019 Apr 25;7(2):e11499. doi: 10.2196/11499 (PMC6658232; doi:10.2196/11499)
Supplement: Multimedia Appendix 2 [file medinform_v7i2e11499_app2.zip › CRF/329.xml.data]

In in O IN ROOT-S-PP-IN NONE NONE 0.25 In_room_4_bed_9 Beds Present Within Room NONE Present 0.0 0.0 NA
room room O NN ROOT-S-PP-NP-NN NONE NONE 0.13 In_room_4_bed_9 Beds Present Within Room NONE Present 0.0 0.0 PatientIntroduction_CurrentRoom
4 4 NUMBER CD ROOT-S-PP-NP-CD NONE NONE 0.13 In_room_4_bed_9 Beds Present Within Room NONE Present 0.1 0.0 PatientIntroduction_CurrentRoom
bed bed O NN ROOT-S-PRN-S-NP-NN NONE NONE 0.13 In_room_4_bed_9 Beds Present Within Room NONE Present 0.1 0.0 PatientIntroduction_CurrentBed
9 9 NUMBER CD ROOT-S-PRN-S-NP-CD NONE NONE 0.13 In_room_4_bed_9 Beds Present Within Room NONE Present 0.1 0.0 PatientIntroduction_CurrentBed
is be O VBZ ROOT-S-PRN-S-VP-VBZ NONE NONE 0.13 is NONE NONE NONE NONE NONE NONE 0.1 0.0 NA
Jeanette Jeanette PERSON NNP ROOT-S-PRN-S-VP-NP-NP-NNP NONE NONE 0.13 Jeanette_Matthews, NONE NONE NONE NONE NONE NONE 0.1 0.0 PatientIntroduction_GivenNames/Initials
Matthews Matthews PERSON NNP ROOT-S-PRN-S-VP-NP-NP-NNP NONE NONE 0.13 Jeanette_Matthews, NONE NONE NONE NONE NONE NONE 0.1 0.0 PatientIntroduction_Lastname
, , O , ROOT-S-PRN-S-VP-NP-, NONE NONE 1.0 Jeanette_Matthews, NONE NONE NONE NONE NONE NONE 0.1 0.0 NA
71 71 DURATION CD ROOT-S-PRN-S-VP-NP-ADJP-NP-CD NONE NONE 0.13 71_yrs_old Old 71 NONE NONE NONE 71 0.2 0.0 PatientIntroduction_Ageinyears
yrs yr DURATION NNS ROOT-S-PRN-S-VP-NP-ADJP-NP-NNS NONE NONE 0.13 71_yrs_old Old 71 NONE NONE NONE 71 0.2 0.0 PatientIntroduction_Ageinyears
old old DURATION JJ ROOT-S-PRN-S-VP-NP-ADJP-JJ NONE NONE 0.13 71_yrs_old Old 71 NONE NONE NONE 71 0.2 0.0 PatientIntroduction_Ageinyears
under under O IN ROOT-S-PRN-S-VP-NP-ADJP-PP-IN NONE NONE 0.13 under_Dr_Bert, Physicians Delayed_Release_Dosage_Form Doctor_-_Title NONE NONE Physicians 0.2 0.0 NA
Dr Dr O NNP ROOT-S-PRN-S-VP-NP-ADJP-PP-NP-NNP NONE NONE 0.13 under_Dr_Bert, Physicians Delayed_Release_Dosage_Form Doctor_-_Title NONE NONE Physicians 0.2 0.0 PatientIntroduction_UnderDr_GivenNames/Initials
Bert Bert PERSON NNP ROOT-S-PRN-S-VP-NP-ADJP-PP-NP-NNP NONE NONE 0.13 under_Dr_Bert, Physicians Delayed_Release_Dosage_Form Doctor_-_Title NONE NONE Physicians 0.3 0.0 PatientIntroduction_UnderDr_GivenNames/Initials
, , O , ROOT-S-PRN-S-VP-NP-, NONE NONE 1.0 under_Dr_Bert, Physicians Delayed_Release_Dosage_Form Doctor_-_Title NONE NONE Physicians 0.3 0.0 NA
came come O VBD ROOT-S-PRN-S-VP-NP-SBAR-S-VP-VBD NONE NONE 0.13 came NONE NONE NONE NONE NONE NONE 0.3 0.0 NA
in in O IN ROOT-S-PP-IN NONE NONE 0.25 in NONE NONE NONE NONE NONE NONE 0.3 0.0 NA
with with O IN ROOT-S-PRN-S-VP-NP-SBAR-S-VP-PP-PP-IN NONE NONE 0.25 with_severe_fatigue, Fatigue Severe_(severity_modifier) NONE NONE NONE Severe_(severity_modifier) 0.3 0.0 NA
severe severe O JJ ROOT-S-PRN-S-VP-NP-SBAR-S-VP-PP-PP-NP-JJ NONE NONE 0.13 with_severe_fatigue, Fatigue Severe_(severity_modifier) NONE NONE NONE Severe_(severity_modifier) 0.3 0.0 PatientIntroduction_AdmissionReason/Diagnosis
fatigue fatigue O NN ROOT-S-PRN-S-VP-NP-SBAR-S-VP-PP-PP-NP-NN NONE NONE 0.13 with_severe_fatigue, Fatigue Severe_(severity_modifier) NONE NONE NONE Severe_(severity_modifier) 0.3 0.0 PatientIntroduction_AdmissionReason/Diagnosis
, , O , ROOT-S-PRN-S-VP-NP-, NONE NONE 1.0 with_severe_fatigue, Fatigue Severe_(severity_modifier) NONE NONE NONE Severe_(severity_modifier) 0.4 0.0 NA
all all O DT ROOT-S-PRN-S-NP-DT NONE NONE 0.13 all NONE NONE NONE NONE NONE NONE 0.4 0.0 NA
her she O PRP$ ROOT-S-PRN-S-NP-PRP$ NONE NONE 0.13 her_meds NONE NONE NONE NONE NONE NONE 0.4 0.0 PatientIntroduction_Gender
meds med O NNS ROOT-S-PRN-S-NP-NNS NONE NONE 0.13 her_meds NONE NONE NONE NONE NONE NONE 0.4 0.0 Medication_Medicine
was be O VBD ROOT-S-PRN-S-VP-VBD NONE NONE 0.13 was NONE NONE NONE NONE NONE NONE 0.4 0.0 NA
given give O VBN ROOT-S-PRN-S-VP-VP-VBN NONE NONE 0.13 given GIVEN Entity_Name_Part_Type_-_given Give_-_dosing_instruction_imperative NONE NONE Entity_Name_Part_Type_-_given 0.5 0.0 Medication_Status
, , O , ROOT-S-PRN-S-VP-NP-, NONE NONE 1.0 , NONE NONE NONE NONE NONE NONE 0.5 0.0 NA
obs ob O NNS ROOT-S-NP-NNS NONE NONE 0.13 obs NONE NONE NONE NONE NONE NONE 0.5 0.0 NA
as as O IN ROOT-S-SBAR-IN NONE NONE 0.13 as NONE NONE NONE NONE NONE NONE 0.5 0.0 NA
charted chart O VBN ROOT-S-SBAR-S-S-VP-VBN NONE NONE 0.13 charted, Charts_(device) Charts_(publication) NONE NONE NONE Charts_(device) 0.5 0.0 NA
, , O , ROOT-S-PRN-S-VP-NP-, NONE NONE 1.0 charted, Charts_(device) Charts_(publication) NONE NONE NONE Charts_(device) 0.5 0.0 NA
need need O VBP ROOT-S-SBAR-S-VP-VBP NONE NONE 0.13 need_1 Needs Patient_need_for_(contextual_qualifier) NONE NONE NONE Needs 0.6 0.0 MyShift_ActivitiesOfDailyLiving
1 1 NUMBER CD ROOT-S-SBAR-S-VP-S-NP-CD NONE NONE 0.13 need_1 Needs Patient_need_for_(contextual_qualifier) NONE NONE NONE Needs 0.6 0.0 MyShift_ActivitiesOfDailyLiving
assist assist O VB ROOT-S-SBAR-S-VP-S-VP-VB NONE NONE 0.13 assist Helping_Behavior Assisting_(procedure) Assisted_(qualifier_value) NONE NONE Assisting_(procedure) 0.6 0.0 MyShift_ActivitiesOfDailyLiving
with with O IN ROOT-S-PRN-S-VP-NP-SBAR-S-VP-PP-PP-IN NONE NONE 0.25 with_adls, Activities_of_Daily_Living_(activity) SGCA_gene NONE NONE NONE Activities_of_Daily_Living_(activity) 0.6 0.0 MyShift_ActivitiesOfDailyLiving
adls adl O NNS ROOT-S-SBAR-S-VP-S-VP-PP-NP-NP-NNS NONE NONE 0.13 with_adls, Activities_of_Daily_Living_(activity) SGCA_gene NONE NONE NONE Activities_of_Daily_Living_(activity) 0.6 0.0 MyShift_ActivitiesOfDailyLiving
, , O , ROOT-S-PRN-S-VP-NP-, NONE NONE 1.0 with_adls, Activities_of_Daily_Living_(activity) SGCA_gene NONE NONE NONE Activities_of_Daily_Living_(activity) 0.6 0.0 NA
using use O VBG ROOT-S-SBAR-S-VP-S-VP-PP-NP-VP-VBG NONE NONE 0.13 using Use_of utilization_qualifier Usage Used_by Use_-_dosing_instruction_imperative Use_of 0.7 0.0 NA
commode commode O NN ROOT-S-SBAR-S-VP-S-VP-PP-NP-VP-NP-NN NONE NONE 0.13 commode_chair Chairs Chairperson Commode NONE NONE Commode 0.7 0.0 MyShift_ActivitiesOfDailyLiving
chair chair O NN ROOT-S-SBAR-S-VP-S-VP-PP-NP-VP-NP-NN NONE NONE 0.13 commode_chair Chairs Chairperson Commode NONE NONE Commode 0.7 0.0 MyShift_ActivitiesOfDailyLiving
to to O TO ROOT-S-SBAR-S-VP-S-VP-PP-NP-VP-S-VP-TO NONE NONE 0.25 to_mobilise Therapeutic_Mobilization Does_mobilize NONE NONE NONE Does_mobilize 0.7 0.0 MyShift_ActivitiesOfDailyLiving
mobilise mobilise O VB ROOT-S-SBAR-S-VP-S-VP-PP-NP-VP-S-VP-VP-VB NONE NONE 0.13 to_mobilise Therapeutic_Mobilization Does_mobilize NONE NONE NONE Does_mobilize 0.7 0.0 MyShift_ActivitiesOfDailyLiving
to to O TO ROOT-S-SBAR-S-VP-S-VP-PP-NP-VP-S-VP-TO NONE NONE 0.25 to_the_toilet, Toilet_procedure Commode NONE NONE NONE Toilet_procedure 0.7 0.0 MyShift_ActivitiesOfDailyLiving
the the O DT ROOT-S-SBAR-S-VP-S-VP-PP-NP-VP-S-VP-VP-PP-NP-DT NONE NONE 0.13 to_the_toilet, Toilet_procedure Commode NONE NONE NONE Toilet_procedure 0.8 0.0 MyShift_ActivitiesOfDailyLiving
toilet toilet O NN ROOT-S-SBAR-S-VP-S-VP-PP-NP-VP-S-VP-VP-PP-NP-NN NONE NONE 0.13 to_the_toilet, Toilet_procedure Commode NONE NONE NONE Toilet_procedure 0.8 0.0 MyShift_ActivitiesOfDailyLiving
, , O , ROOT-S-PRN-S-VP-NP-, NONE NONE 1.0 to_the_toilet, Toilet_procedure Commode NONE NONE NONE Toilet_procedure 0.8 0.0 NA
on on O IN ROOT-S-SBAR-S-VP-S-VP-PP-IN NONE NONE 0.13 on_ongoing_iv_fluids Body_Fluids Liquid_substance Body_Fluids_and_Substances Intravenous_fluid Fluid,_IV Continuous 0.8 0.0 NA
ongoing ongoing O JJ ROOT-S-SBAR-S-VP-S-VP-PP-NP-NP-JJ NONE NONE 0.13 on_ongoing_iv_fluids Body_Fluids Liquid_substance Body_Fluids_and_Substances Intravenous_fluid Fluid,_IV Continuous 0.8 0.0 Medication_Status
iv iv O NN ROOT-S-SBAR-S-VP-S-VP-PP-NP-NP-NN NONE NONE 0.13 on_ongoing_iv_fluids Body_Fluids Liquid_substance Body_Fluids_and_Substances Intravenous_fluid Fluid,_IV Continuous 0.8 0.0 Medication_Medicine
fluids fluid O NNS ROOT-S-SBAR-S-VP-S-VP-PP-NP-NP-NNS NONE NONE 0.13 on_ongoing_iv_fluids Body_Fluids Liquid_substance Body_Fluids_and_Substances Intravenous_fluid Fluid,_IV Continuous 0.8 0.0 Medication_Medicine
at at O IN ROOT-S-SBAR-S-VP-S-VP-PP-NP-PP-IN NONE NONE 0.13 at_125_mls/hr, MICROPHTHALMIA,_SYNDROMIC_7 MLS_gene NONE NONE NONE MICROPHTHALMIA,_SYNDROMIC_7 0.9 0.0 NA
125 125 NUMBER CD ROOT-S-SBAR-S-VP-S-VP-PP-NP-PP-NP-CD NONE NONE 0.13 at_125_mls/hr, MICROPHTHALMIA,_SYNDROMIC_7 MLS_gene NONE NONE NONE MICROPHTHALMIA,_SYNDROMIC_7 0.9 0.0 Medication_Dosage
mls/hr mls/hr O NN ROOT-S-SBAR-S-VP-S-VP-PP-NP-PP-NP-NN NONE NONE 0.13 at_125_mls/hr, MICROPHTHALMIA,_SYNDROMIC_7 MLS_gene NONE NONE NONE MICROPHTHALMIA,_SYNDROMIC_7 0.9 0.0 Medication_Dosage
, , O , ROOT-S-PRN-S-VP-NP-, NONE NONE 1.0 at_125_mls/hr, MICROPHTHALMIA,_SYNDROMIC_7 MLS_gene NONE NONE NONE MICROPHTHALMIA,_SYNDROMIC_7 0.9 0.0 NA
nil nil O NN ROOT-S-NP-NN NONE NONE 0.13 nil_other_issues Problem Issue_(document) Nil Others NONE Nil 0.9 0.0 MyShift_Status
other other O JJ ROOT-S-NP-JJ NONE NONE 0.13 nil_other_issues Problem Issue_(document) Nil Others NONE Nil 0.9 0.0 MyShift_Status
issues issue O NNS ROOT-S-NP-NNS NONE NONE 0.13 nil_other_issues Problem Issue_(document) Nil Others NONE Nil 1.0 0.0 MyShift_Status
noted note O VBD ROOT-S-VP-VBD NONE NONE 0.13 noted. Note NONE NONE NONE NONE Note 1.0 0.0 MyShift_Status
. . O . ROOT-S-. NONE NONE 0.13 noted. Note NONE NONE NONE NONE Note 1.0 0.0 NA
