# Supplementary material for: Adapting State-of-the-Art Deep Language Models to Clinical Information Extraction Systems: Potentials, Challenges, and Solutions
Source: JMIR Med Inform. 2019 Apr 25;7(2):e11499. doi: 10.2196/11499 (PMC6658232; doi:10.2196/11499)
Supplement: Multimedia Appendix 2 [file medinform_v7i2e11499_app2.zip › CRF/335.xml.data]

In in O IN ROOT-S-PP-IN NONE NONE 0.5 In_bed_1, Beds NONE NONE NONE NONE Beds 0.0 0.0 NA
bed bed O NN ROOT-S-PP-NP-NN NONE NONE 0.25 In_bed_1, Beds NONE NONE NONE NONE Beds 0.0 0.0 PatientIntroduction_CurrentBed
1 1 NUMBER CD ROOT-S-PP-NP-CD NONE NONE 0.25 In_bed_1, Beds NONE NONE NONE NONE Beds 0.1 0.0 PatientIntroduction_CurrentBed
, , O , ROOT-S-, NONE NONE 1.0 In_bed_1, Beds NONE NONE NONE NONE Beds 0.1 0.0 NA
Joanna Joanna PERSON NNP ROOT-S-NP-NP-NNP NONE NONE 0.25 Joanna_Khalifa, Joanna NONE NONE NONE NONE Joanna 0.1 0.0 PatientIntroduction_GivenNames/Initials
Khalifa Khalifa PERSON NNP ROOT-S-NP-NP-NNP NONE NONE 0.25 Joanna_Khalifa, Joanna NONE NONE NONE NONE Joanna 0.1 0.0 PatientIntroduction_Lastname
, , O , ROOT-S-, NONE NONE 1.0 Joanna_Khalifa, Joanna NONE NONE NONE NONE Joanna 0.2 0.0 NA
67 67 DURATION CD ROOT-S-NP-NP-NP-ADJP-NP-CD NONE NONE 0.25 67_yrs_old_female Female Woman Females Female,_Self-Report Female_Phenotype Old 0.2 0.0 PatientIntroduction_Ageinyears
yrs yr DURATION NNS ROOT-S-NP-NP-NP-ADJP-NP-NNS NONE NONE 0.25 67_yrs_old_female Female Woman Females Female,_Self-Report Female_Phenotype Old 0.2 0.0 PatientIntroduction_Ageinyears
old old DURATION JJ ROOT-S-NP-NP-NP-ADJP-JJ NONE NONE 0.25 67_yrs_old_female Female Woman Females Female,_Self-Report Female_Phenotype Old 0.2 0.0 PatientIntroduction_Ageinyears
female female O NN ROOT-S-NP-NP-NP-NN NONE NONE 0.25 67_yrs_old_female Female Woman Females Female,_Self-Report Female_Phenotype Old 0.2 0.5 PatientIntroduction_Gender
under under O IN ROOT-S-NP-NP-PP-IN NONE NONE 0.25 under_Dr_fandy, Physicians Delayed_Release_Dosage_Form Doctor_-_Title NONE NONE Physicians 0.3 0.0 NA
Dr Dr O NNP ROOT-S-NP-NP-PP-NP-NNP NONE NONE 0.25 under_Dr_fandy, Physicians Delayed_Release_Dosage_Form Doctor_-_Title NONE NONE Physicians 0.3 0.0 PatientIntroduction_UnderDr_Lastname
fandy fandy O NN ROOT-S-NP-NP-PP-NP-NN NONE NONE 0.25 under_Dr_fandy, Physicians Delayed_Release_Dosage_Form Doctor_-_Title NONE NONE Physicians 0.3 0.0 PatientIntroduction_UnderDr_Lastname
, , O , ROOT-S-, NONE NONE 1.0 under_Dr_fandy, Physicians Delayed_Release_Dosage_Form Doctor_-_Title NONE NONE Physicians 0.3 0.0 NA
came come O VBD ROOT-S-VP-VBD NONE NONE 0.25 came NONE NONE NONE NONE NONE NONE 0.3 0.0 NA
in in O IN ROOT-S-PP-IN NONE NONE 0.5 in NONE NONE NONE NONE NONE NONE 0.4 0.0 NA
with with O IN ROOT-S-VP-PP-IN NONE NONE 0.25 with_right_sided_paralysis. Paralysed Right Right Right_sided Rights Right 0.4 0.0 NA
right right O JJ ROOT-S-VP-PP-NP-NP-JJ NONE NONE 0.25 with_right_sided_paralysis. Paralysed Right Right Right_sided Rights Right 0.4 0.0 PatientIntroduction_Disease/ProblemHistory
sided side O VBD ROOT-S-VP-PP-NP-VP-VBD NONE NONE 0.25 with_right_sided_paralysis. Paralysed Right Right Right_sided Rights Right 0.4 0.0 PatientIntroduction_Disease/ProblemHistory
paralysis paralysis O NN ROOT-S-VP-PP-NP-VP-NP-NN NONE NONE 0.25 with_right_sided_paralysis. Paralysed Right Right Right_sided Rights Right 0.5 0.0 PatientIntroduction_Disease/ProblemHistory
. . O . ROOT-S-. NONE NONE 0.75 with_right_sided_paralysis. Paralysed Right Right Right_sided Rights Right 0.5 0.0 NA

she she O PRP ROOT-S-S-NP-PRP NONE NONE 0.5 she NONE NONE NONE NONE NONE NONE 0.5 0.0 PatientIntroduction_Gender
is be O VBZ ROOT-S-S-VP-VBZ NONE NONE 0.5 is NONE NONE NONE NONE NONE NONE 0.5 0.0 NA
stable stable O JJ ROOT-S-S-VP-ADJP-JJ NONE NONE 0.25 stable, Stable_status Patient_Condition_Code_-_Stable NONE NONE NONE Stable_status 0.5 0.0 MyShift_Status
, , O , ROOT-S-, NONE NONE 1.0 stable, Stable_status Patient_Condition_Code_-_Stable NONE NONE NONE Stable_status 0.6 0.0 NA
she she O PRP ROOT-S-S-NP-PRP NONE NONE 0.5 she NONE NONE NONE NONE NONE NONE 0.6 0.0 PatientIntroduction_Gender
is be O VBZ ROOT-S-S-VP-VBZ NONE NONE 0.5 is NONE NONE NONE NONE NONE NONE 0.6 0.0 NA
still still O RB ROOT-S-VP-ADVP-RB NONE NONE 0.5 still NONE NONE NONE NONE NONE NONE 0.6 0.0 MyShift_OtherObservation
the the O DT ROOT-S-VP-NP-NP-DT NONE NONE 0.25 the_same.meds Same NONE NONE NONE NONE Same 0.7 0.0 MyShift_OtherObservation
same.meds same.meds O NNS ROOT-S-VP-NP-NP-NNS NONE NONE 0.25 the_same.meds Same NONE NONE NONE NONE Same 0.7 0.0 NA
given.still given.still O NN ROOT-S-VP-NP-NP-NN NONE NONE 0.25 given.still GIVEN Entity_Name_Part_Type_-_given Give_-_dosing_instruction_imperative NONE NONE Entity_Name_Part_Type_-_given 0.7 0.0 NA
ongoing ongoing O JJ ROOT-S-VP-NP-NP-JJ NONE NONE 0.25 ongoing Continuous NONE NONE NONE NONE Continuous 0.7 0.0 MyShift_Status
management management O NN ROOT-S-VP-NP-NP-NN NONE NONE 0.25 management_plan. Infantile_Neuroaxonal_Dystrophy Planned Management_Planning Administration_occupational_activities Disease_Management Disease_Management 0.7 0.0 MyShift_Status
plan plan O NN ROOT-S-VP-NP-NP-NN NONE NONE 0.25 management_plan. Infantile_Neuroaxonal_Dystrophy Planned Management_Planning Administration_occupational_activities Disease_Management Disease_Management 0.8 0.0 MyShift_Status
. . O . ROOT-S-. NONE NONE 0.75 management_plan. Infantile_Neuroaxonal_Dystrophy Planned Management_Planning Administration_occupational_activities Disease_Management Disease_Management 0.8 0.0 NA

no no O DT ROOT-NP-NP-NP-DT NONE NONE 0.25 no_new_orders Order_(document) Order_(arrangement) Order_(taxonomic) Order_(action) Permutation New 0.8 0.0 MyShift_Status
new new O JJ ROOT-NP-NP-NP-JJ NONE NONE 0.25 no_new_orders Order_(document) Order_(arrangement) Order_(taxonomic) Order_(action) Permutation New 0.8 0.0 MyShift_Status
orders order O NNS ROOT-NP-NP-NP-NNS NONE NONE 0.25 no_new_orders Order_(document) Order_(arrangement) Order_(taxonomic) Order_(action) Permutation New 0.8 0.0 MyShift_Status
and and O CC ROOT-NP-NP-CC NONE NONE 0.25 and NONE NONE NONE NONE NONE NONE 0.9 0.0 NA
still still O RB ROOT-NP-NP-S-VP-ADVP-RB NONE NONE 0.5 still NONE NONE NONE NONE NONE NONE 0.9 0.0 Appointment/Procedure_Status
awaiting await O VBG ROOT-NP-NP-S-VP-VBG NONE NONE 0.25 awaiting NONE NONE NONE NONE NONE NONE 0.9 0.0 Appointment/Procedure_Status
doctor doctor O NN ROOT-NP-NP-S-VP-NP-NP-NN NONE NONE 0.25 doctor's_review. Review_[Publication_Type] Act_Class_-_review Physicians Doctor_-_Title NONE Physicians 0.9 0.0 Appointment/Procedure_Description
's 's O POS ROOT-NP-NP-S-VP-NP-NP-POS NONE NONE 0.25 doctor's_review. Review_[Publication_Type] Act_Class_-_review Physicians Doctor_-_Title NONE Physicians 1.0 0.0 Appointment/Procedure_Description
review review O NN ROOT-NP-NP-S-VP-NP-NN NONE NONE 0.25 doctor's_review. Review_[Publication_Type] Act_Class_-_review Physicians Doctor_-_Title NONE Physicians 1.0 0.0 Appointment/Procedure_Description
. . O . ROOT-NP-. NONE NONE 0.75 doctor's_review. Review_[Publication_Type] Act_Class_-_review Physicians Doctor_-_Title NONE Physicians 1.0 0.0 NA
