# Supplementary material for: Adapting State-of-the-Art Deep Language Models to Clinical Information Extraction Systems: Potentials, Challenges, and Solutions
Source: JMIR Med Inform. 2019 Apr 25;7(2):e11499. doi: 10.2196/11499 (PMC6658232; doi:10.2196/11499)
Supplement: Multimedia Appendix 2 [file medinform_v7i2e11499_app2.zip › CRF/325.xml.data]

In in O IN ROOT-FRAG-PP-IN NONE NONE 0.29 In_room_8_bed_5_Hassan Beds Present Within Room NONE Within 0.0 0.0 NA
room room O NN ROOT-FRAG-PP-NP-NP-NP-NN NONE NONE 0.14 In_room_8_bed_5_Hassan Beds Present Within Room NONE Within 0.0 0.0 PatientIntroduction_CurrentRoom
8 8 NUMBER CD ROOT-FRAG-PP-NP-NP-NP-CD NONE NONE 0.14 In_room_8_bed_5_Hassan Beds Present Within Room NONE Within 0.1 0.0 PatientIntroduction_CurrentRoom
bed bed O NN ROOT-FRAG-PP-NP-NP-NP-TMP-NP-NN NONE NONE 0.14 In_room_8_bed_5_Hassan Beds Present Within Room NONE Within 0.1 0.0 PatientIntroduction_CurrentBed
5 5 NUMBER CD ROOT-FRAG-PP-NP-NP-NP-TMP-NP-CD NONE NONE 0.14 In_room_8_bed_5_Hassan Beds Present Within Room NONE Within 0.1 0.0 PatientIntroduction_CurrentBed
Hassan Hassan PERSON NNP ROOT-FRAG-PP-NP-NP-NP-TMP-NP-NNP NONE NONE 0.14 In_room_8_bed_5_Hassan Beds Present Within Room NONE Within 0.1 0.0 PatientIntroduction_GivenNames/Initials
You you PERSON PRP ROOT-FRAG-PP-NP-NP-NP-TMP-ADVP-PRP NONE NONE 0.14 You, NONE NONE NONE NONE NONE NONE 0.1 0.0 PatientIntroduction_Lastname
, , O , ROOT-FRAG-PP-NP-, NONE NONE 1.0 You, NONE NONE NONE NONE NONE NONE 0.1 0.0 NA
20 20 DURATION CD ROOT-FRAG-PP-NP-UCP-ADJP-NP-CD NONE NONE 0.14 20_yrs_old Old NONE NONE NONE NONE Old 0.2 0.0 PatientIntroduction_Ageinyears
yrs yr DURATION NNS ROOT-FRAG-PP-NP-UCP-ADJP-NP-NNS NONE NONE 0.14 20_yrs_old Old NONE NONE NONE NONE Old 0.2 0.0 PatientIntroduction_Ageinyears
old old DURATION JJ ROOT-FRAG-PP-NP-UCP-ADJP-JJ NONE NONE 0.14 20_yrs_old Old NONE NONE NONE NONE Old 0.2 0.0 PatientIntroduction_Ageinyears
under under O IN ROOT-FRAG-PP-NP-UCP-ADJP-PP-PP-IN NONE NONE 0.14 under_Goodberry, NONE NONE NONE NONE NONE NONE 0.2 0.0 NA
Goodberry Goodberry O NNP ROOT-FRAG-PP-NP-UCP-ADJP-PP-PP-NP-NNP NONE NONE 0.14 under_Goodberry, NONE NONE NONE NONE NONE NONE 0.2 0.0 PatientIntroduction_UnderDr_Lastname
, , O , ROOT-FRAG-PP-NP-, NONE NONE 1.0 under_Goodberry, NONE NONE NONE NONE NONE NONE 0.2 0.0 NA
with with O IN ROOT-FRAG-PP-NP-UCP-ADJP-PP-PP-IN NONE NONE 0.14 with_history Recording_of_previous_events_(discipline) Historical_aspects_qualifier History_of_present_illness Medical_History Concept_History Medical_History 0.3 0.0 NA
history history O NN ROOT-FRAG-PP-NP-UCP-ADJP-PP-PP-NP-NP-NN NONE NONE 0.14 with_history Recording_of_previous_events_(discipline) Historical_aspects_qualifier History_of_present_illness Medical_History Concept_History Medical_History 0.3 0.0 NA
of of O IN ROOT-FRAG-PP-NP-UCP-ADJP-PP-PP-NP-PP-IN NONE NONE 0.14 of_congenital_heart_disease Congenital_Disorders Disease Heart Heart_Diseases Entire_heart Congenital_MeSH_qualifier 0.3 0.0 NA
congenital congenital O JJ ROOT-FRAG-PP-NP-UCP-ADJP-PP-PP-NP-PP-NP-JJ NONE NONE 0.14 of_congenital_heart_disease Congenital_Disorders Disease Heart Heart_Diseases Entire_heart Congenital_MeSH_qualifier 0.3 0.0 PatientIntroduction_ChronicCondition
heart heart O NN ROOT-FRAG-PP-NP-UCP-ADJP-PP-PP-NP-PP-NP-NN NONE NONE 0.29 of_congenital_heart_disease Congenital_Disorders Disease Heart Heart_Diseases Entire_heart Congenital_MeSH_qualifier 0.3 0.0 PatientIntroduction_ChronicCondition
disease disease O NN ROOT-FRAG-PP-NP-UCP-ADJP-PP-PP-NP-PP-NP-NN NONE NONE 0.14 of_congenital_heart_disease Congenital_Disorders Disease Heart Heart_Diseases Entire_heart Congenital_MeSH_qualifier 0.4 0.5 PatientIntroduction_ChronicCondition
and and O CC ROOT-FRAG-PP-NP-UCP-CC NONE NONE 0.43 and NONE NONE NONE NONE NONE NONE 0.4 0.0 NA
diagnosed diagnose O VBD ROOT-FRAG-PP-NP-UCP-VP-VBD NONE NONE 0.14 diagnosed Diagnosis NONE NONE NONE NONE Diagnosis 0.4 0.0 NA
to to O TO ROOT-FRAG-PP-NP-UCP-VP-S-VP-TO NONE NONE 0.14 to To NONE NONE NONE NONE To 0.4 0.0 NA
have have O VB ROOT-FRAG-PP-NP-UCP-VP-S-VP-VP-VB NONE NONE 0.14 have NONE NONE NONE NONE NONE NONE 0.4 0.0 NA
chronic chronic O JJ ROOT-FRAG-PP-NP-UCP-VP-S-VP-VP-NP-JJ NONE NONE 0.14 chronic_heart_failure, Chronic_failure Heart Heart_failure Congestive_heart_failure Failure_(biologic_function) chronic 0.4 0.5 PatientIntroduction_Disease/ProblemHistory
heart heart O NN ROOT-FRAG-PP-NP-UCP-ADJP-PP-PP-NP-PP-NP-NN NONE NONE 0.29 chronic_heart_failure, Chronic_failure Heart Heart_failure Congestive_heart_failure Failure_(biologic_function) chronic 0.5 0.0 PatientIntroduction_Disease/ProblemHistory
failure failure O NN ROOT-FRAG-PP-NP-UCP-VP-S-VP-VP-NP-NN NONE NONE 0.14 chronic_heart_failure, Chronic_failure Heart Heart_failure Congestive_heart_failure Failure_(biologic_function) chronic 0.5 0.0 PatientIntroduction_Disease/ProblemHistory
, , O , ROOT-FRAG-PP-NP-, NONE NONE 1.0 chronic_heart_failure, Chronic_failure Heart Heart_failure Congestive_heart_failure Failure_(biologic_function) chronic 0.5 0.0 NA
on on O IN ROOT-FRAG-PP-IN NONE NONE 0.14 on_ongoing_ecg_monitoring, Preventive_monitoring Electrocardiographic_monitoring Clinical_Trials,_Monitoring Continuous Electrocardiography Continuous 0.5 0.0 NA
ongoing ongoing O JJ ROOT-FRAG-PP-NP-NP-JJ NONE NONE 0.14 on_ongoing_ecg_monitoring, Preventive_monitoring Electrocardiographic_monitoring Clinical_Trials,_Monitoring Continuous Electrocardiography Continuous 0.5 0.0 NA
ecg ecg O NN ROOT-FRAG-PP-NP-NP-NN NONE NONE 0.14 on_ongoing_ecg_monitoring, Preventive_monitoring Electrocardiographic_monitoring Clinical_Trials,_Monitoring Continuous Electrocardiography Continuous 0.5 0.0 Appointment/Procedure_Description
monitoring monitoring O NN ROOT-FRAG-PP-NP-NP-NN NONE NONE 0.14 on_ongoing_ecg_monitoring, Preventive_monitoring Electrocardiographic_monitoring Clinical_Trials,_Monitoring Continuous Electrocardiography Continuous 0.6 0.0 Appointment/Procedure_Description
, , O , ROOT-FRAG-PP-NP-, NONE NONE 1.0 on_ongoing_ecg_monitoring, Preventive_monitoring Electrocardiographic_monitoring Clinical_Trials,_Monitoring Continuous Electrocardiography Continuous 0.6 0.0 NA
regular regular O JJ ROOT-FRAG-PP-NP-NP-JJ NONE NONE 0.14 regular_antihypertensives, Antihypertensive_Agents Regular NONE NONE NONE Regular 0.6 0.0 NA
antihypertensives antihypertensive O NNS ROOT-FRAG-PP-NP-NP-NNS NONE NONE 0.14 regular_antihypertensives, Antihypertensive_Agents Regular NONE NONE NONE Regular 0.6 0.5 Medication_Medicine
, , O , ROOT-FRAG-PP-NP-, NONE NONE 1.0 regular_antihypertensives, Antihypertensive_Agents Regular NONE NONE NONE Regular 0.6 0.0 NA
pain pain O NN ROOT-FRAG-PP-NP-NP-NN NONE NONE 0.14 pain_relief Pain Feeling_relief Pain_NOS_Adverse_Event Pain_relief Painless Pain_NOS_Adverse_Event 0.6 0.5 Medication_Medicine
relief relief O NN ROOT-FRAG-PP-NP-NP-NN NONE NONE 0.14 pain_relief Pain Feeling_relief Pain_NOS_Adverse_Event Pain_relief Painless Pain_NOS_Adverse_Event 0.7 0.0 Medication_Medicine
and and O CC ROOT-FRAG-PP-NP-UCP-CC NONE NONE 0.43 and NONE NONE NONE NONE NONE NONE 0.7 0.0 NA
anticoagulants anticoagulant O NNS ROOT-FRAG-PP-NP-NP-NNS NONE NONE 0.14 anticoagulants, Anticoagulants on_anti-coagulants NONE NONE NONE Anticoagulants 0.7 0.0 Medication_Medicine
, , O , ROOT-FRAG-PP-NP-, NONE NONE 1.0 anticoagulants, Anticoagulants on_anti-coagulants NONE NONE NONE Anticoagulants 0.7 0.0 NA
ambulant ambulant O NN ROOT-FRAG-PP-NP-NP-NN NONE NONE 0.14 ambulant Ambulation NONE NONE NONE NONE Ambulation 0.7 0.0 MyShift_ActivitiesOfDailyLiving
and and O CC ROOT-FRAG-PP-NP-UCP-CC NONE NONE 0.43 and NONE NONE NONE NONE NONE NONE 0.8 0.0 NA
self self O NN ROOT-FRAG-PP-NP-NP-NN NONE NONE 0.14 self_caring, Caring care_activity NONE NONE NONE Caring 0.8 0.0 MyShift_ActivitiesOfDailyLiving
caring caring O NN ROOT-FRAG-PP-NP-NP-NN NONE NONE 0.14 self_caring, Caring care_activity NONE NONE NONE Caring 0.8 0.0 MyShift_ActivitiesOfDailyLiving
, , O , ROOT-FRAG-PP-NP-, NONE NONE 1.0 self_caring, Caring care_activity NONE NONE NONE Caring 0.8 0.0 NA
for for O IN ROOT-FRAG-PP-IN NONE NONE 0.14 for_query_discharge Body_Fluid_Discharge Patient_Discharge Discharge,_body_substance Question_(inquiry) NONE Question_(inquiry) 0.8 0.0 NA
query query O NN ROOT-FRAG-PP-NP-NN NONE NONE 0.14 for_query_discharge Body_Fluid_Discharge Patient_Discharge Discharge,_body_substance Question_(inquiry) NONE Question_(inquiry) 0.8 0.0 Future_Discharge/TransferPlan
discharge discharge O NN ROOT-FRAG-PP-NP-NN NONE NONE 0.14 for_query_discharge Body_Fluid_Discharge Patient_Discharge Discharge,_body_substance Question_(inquiry) NONE Question_(inquiry) 0.9 0.0 Future_Discharge/TransferPlan
in in O IN ROOT-FRAG-PP-IN NONE NONE 0.29 in_2_days._awaiting_scan_results. Result What_subject_filter_-_Result Experimental_Result 2_Days Radionuclide_Imaging +2 0.9 0.0 Future_Discharge/TransferPlan
2 2 DURATION CD ROOT-FRAG-PP-NP-CD NONE NONE 0.14 in_2_days._awaiting_scan_results. Result What_subject_filter_-_Result Experimental_Result 2_Days Radionuclide_Imaging +2 0.9 0.0 Future_Discharge/TransferPlan
days day DURATION NNS ROOT-FRAG-PP-NP-NNS NONE NONE 0.14 in_2_days._awaiting_scan_results. Result What_subject_filter_-_Result Experimental_Result 2_Days Radionuclide_Imaging +2 0.9 0.0 Future_Discharge/TransferPlan
. . O . ROOT-FRAG-. NONE NONE 0.29 in_2_days._awaiting_scan_results. Result What_subject_filter_-_Result Experimental_Result 2_Days Radionuclide_Imaging +2 0.9 0.0 NA

awaiting await O VBG ROOT-S-VP-VBG NONE NONE 0.14 in_2_days._awaiting_scan_results. Result What_subject_filter_-_Result Experimental_Result 2_Days Radionuclide_Imaging +2 0.9 0.0 Appointment/Procedure_Status
scan scan O VB ROOT-S-VP-S-VP-VB NONE NONE 0.14 in_2_days._awaiting_scan_results. Result What_subject_filter_-_Result Experimental_Result 2_Days Radionuclide_Imaging +2 1.0 0.0 Appointment/Procedure_Description
results result O NNS ROOT-S-VP-S-VP-NP-NNS NONE NONE 0.14 in_2_days._awaiting_scan_results. Result What_subject_filter_-_Result Experimental_Result 2_Days Radionuclide_Imaging +2 1.0 0.0 Appointment/Procedure_Description
. . O . ROOT-S-. NONE NONE 0.29 in_2_days._awaiting_scan_results. Result What_subject_filter_-_Result Experimental_Result 2_Days Radionuclide_Imaging +2 1.0 0.0 NA
