# Supplementary material for: Adapting State-of-the-Art Deep Language Models to Clinical Information Extraction Systems: Potentials, Challenges, and Solutions
Source: JMIR Med Inform. 2019 Apr 25;7(2):e11499. doi: 10.2196/11499 (PMC6658232; doi:10.2196/11499)
Supplement: Multimedia Appendix 2 [file medinform_v7i2e11499_app2.zip › CRF/312.xml.data]

In in O IN ROOT-S-PP-IN NONE NONE 0.67 In_room_12, Present Within Room NONE NONE Present 0.0 0.0 NA
room room O NN ROOT-S-PP-NP-NN NONE NONE 0.33 In_room_12, Present Within Room NONE NONE Present 0.1 0.0 PatientIntroduction_CurrentRoom
12 12 NUMBER CD ROOT-S-PP-NP-CD NONE NONE 0.33 In_room_12, Present Within Room NONE NONE Present 0.1 0.0 PatientIntroduction_CurrentRoom
, , O , ROOT-S-, NONE NONE 1.0 In_room_12, Present Within Room NONE NONE Present 0.1 0.0 NA
bed bed O NN ROOT-S-NP-NN NONE NONE 0.33 bed_3 Beds NONE NONE NONE NONE Beds 0.1 0.0 PatientIntroduction_CurrentBed
3 3 NUMBER CD ROOT-S-NP-CD NONE NONE 0.33 bed_3 Beds NONE NONE NONE NONE Beds 0.2 0.0 PatientIntroduction_CurrentBed
is be O VBZ ROOT-S-VP-VBZ NONE NONE 0.67 is NONE NONE NONE NONE NONE NONE 0.2 0.0 NA
Thi Thi O NNP ROOT-S-VP-NP-NP-NNP NONE NONE 0.33 Thi_wang, This NONE NONE NONE NONE This 0.2 0.0 PatientIntroduction_GivenNames/Initials
wang wang O NN ROOT-S-VP-NP-SBAR-S-NP-NP-NN NONE NONE 0.33 Thi_wang, This NONE NONE NONE NONE This 0.3 0.0 PatientIntroduction_Lastname
, , O , ROOT-S-, NONE NONE 1.0 Thi_wang, This NONE NONE NONE NONE This 0.3 0.0 NA
73 73 DURATION CD ROOT-S-VP-NP-SBAR-S-NP-NP-NP-ADJP-NP-CD NONE NONE 0.33 73_yrs_old_female Female Woman Females Female,_Self-Report Female_Phenotype Old 0.3 0.0 PatientIntroduction_Ageinyears
yrs yr DURATION NNS ROOT-S-VP-NP-SBAR-S-NP-NP-NP-ADJP-NP-NNS NONE NONE 0.33 73_yrs_old_female Female Woman Females Female,_Self-Report Female_Phenotype Old 0.3 0.0 PatientIntroduction_Ageinyears
old old DURATION JJ ROOT-S-VP-NP-SBAR-S-NP-NP-NP-ADJP-JJ NONE NONE 0.33 73_yrs_old_female Female Woman Females Female,_Self-Report Female_Phenotype Old 0.4 0.0 PatientIntroduction_Ageinyears
female female O NN ROOT-S-VP-NP-SBAR-S-NP-NP-NP-NN NONE NONE 0.33 73_yrs_old_female Female Woman Females Female,_Self-Report Female_Phenotype Old 0.4 0.5 PatientIntroduction_Gender
under under O IN ROOT-S-VP-NP-SBAR-S-NP-NP-PP-IN NONE NONE 0.33 under_Dr_faustino, Physicians Delayed_Release_Dosage_Form Doctor_-_Title NONE NONE Doctor_-_Title 0.4 0.0 NA
Dr Dr O NNP ROOT-S-VP-NP-SBAR-S-NP-NP-PP-NP-NNP NONE NONE 0.33 under_Dr_faustino, Physicians Delayed_Release_Dosage_Form Doctor_-_Title NONE NONE Doctor_-_Title 0.5 0.0 PatientIntroduction_UnderDr_Lastname
faustino faustino O NN ROOT-S-VP-NP-SBAR-S-NP-NP-PP-NP-NN NONE NONE 0.33 under_Dr_faustino, Physicians Delayed_Release_Dosage_Form Doctor_-_Title NONE NONE Doctor_-_Title 0.5 0.0 PatientIntroduction_UnderDr_Lastname
, , O , ROOT-S-, NONE NONE 1.0 under_Dr_faustino, Physicians Delayed_Release_Dosage_Form Doctor_-_Title NONE NONE Doctor_-_Title 0.5 0.0 NA
came come O VBD ROOT-S-VP-NP-SBAR-S-VP-VBD NONE NONE 0.33 came NONE NONE NONE NONE NONE NONE 0.5 0.0 NA
in in O IN ROOT-S-PP-IN NONE NONE 0.67 in NONE NONE NONE NONE NONE NONE 0.6 0.0 NA
with with O IN ROOT-S-VP-NP-SBAR-S-VP-PP-IN NONE NONE 0.33 with_AF. NONE NONE NONE NONE NONE NONE 0.6 0.0 NA
AF.she af.she O NN ROOT-S-VP-NP-SBAR-S-VP-PP-NP-NP-NN NONE NONE 0.33 NONE NONE NONE NONE NONE NONE NONE 0.6 0.0 NA
is be O VBZ ROOT-S-VP-VBZ NONE NONE 0.67 is NONE NONE NONE NONE NONE NONE 0.7 0.0 NA
still still O RB ROOT-S-VP-NP-SBAR-S-VP-PP-NP-SBAR-S-VP-ADVP-RB NONE NONE 0.33 still NONE NONE NONE NONE NONE NONE 0.7 0.0 NA
the the O DT ROOT-S-VP-NP-SBAR-S-VP-PP-NP-SBAR-S-VP-NP-DT NONE NONE 0.33 the_same_.same_management_plan._nil_other_changes. Changing Changed_status Delta_(difference) Management_Planning Administration_occupational_activities Same 0.7 0.0 NA
same same O JJ ROOT-S-VP-NP-SBAR-S-VP-PP-NP-SBAR-S-VP-NP-JJ NONE NONE 0.67 the_same_.same_management_plan._nil_other_changes. Changing Changed_status Delta_(difference) Management_Planning Administration_occupational_activities Same 0.7 0.0 MyShift_Status
. . O . ROOT-S-. NONE NONE 1.0 the_same_.same_management_plan._nil_other_changes. Changing Changed_status Delta_(difference) Management_Planning Administration_occupational_activities Same 0.8 0.0 NA

same same O JJ ROOT-S-NP-JJ NONE NONE 0.67 the_same_.same_management_plan._nil_other_changes. Changing Changed_status Delta_(difference) Management_Planning Administration_occupational_activities Same 0.8 0.0 MyShift_Status
management management O NN ROOT-S-NP-NN NONE NONE 0.33 the_same_.same_management_plan._nil_other_changes. Changing Changed_status Delta_(difference) Management_Planning Administration_occupational_activities Same 0.8 0.0 MyShift_Status
plan plan O NN ROOT-S-VP-NN NONE NONE 0.33 the_same_.same_management_plan._nil_other_changes. Changing Changed_status Delta_(difference) Management_Planning Administration_occupational_activities Same 0.9 0.0 MyShift_Status
. . O . ROOT-S-. NONE NONE 1.0 the_same_.same_management_plan._nil_other_changes. Changing Changed_status Delta_(difference) Management_Planning Administration_occupational_activities Same 0.9 0.0 NA

nil nil O NN ROOT-NP-NP-NN NONE NONE 0.33 the_same_.same_management_plan._nil_other_changes. Changing Changed_status Delta_(difference) Management_Planning Administration_occupational_activities Same 0.9 0.0 MyShift_Status
other other O JJ ROOT-NP-NP-JJ NONE NONE 0.33 the_same_.same_management_plan._nil_other_changes. Changing Changed_status Delta_(difference) Management_Planning Administration_occupational_activities Same 0.9 0.0 MyShift_Status
changes change O NNS ROOT-NP-NP-NNS NONE NONE 0.33 the_same_.same_management_plan._nil_other_changes. Changing Changed_status Delta_(difference) Management_Planning Administration_occupational_activities Same 1.0 0.0 MyShift_Status
. . O . ROOT-NP-. NONE NONE 1.0 the_same_.same_management_plan._nil_other_changes. Changing Changed_status Delta_(difference) Management_Planning Administration_occupational_activities Same 1.0 0.0 NA
