# Supplementary material for: Adapting State-of-the-Art Deep Language Models to Clinical Information Extraction Systems: Potentials, Challenges, and Solutions
Source: JMIR Med Inform. 2019 Apr 25;7(2):e11499. doi: 10.2196/11499 (PMC6658232; doi:10.2196/11499)
Supplement: Multimedia Appendix 2 [file medinform_v7i2e11499_app2.zip › CRF/318.xml.data]

In in O IN ROOT-S-PP-IN NONE NONE 0.6 In_bed_8 Beds NONE NONE NONE NONE Beds 0.0 0.0 NA
bed bed O NN ROOT-S-PP-NP-NN NONE NONE 0.2 In_bed_8 Beds NONE NONE NONE NONE Beds 0.0 0.0 PatientIntroduction_CurrentBed
8 8 NUMBER CD ROOT-S-NP-CD NONE NONE 0.2 In_bed_8 Beds NONE NONE NONE NONE Beds 0.0 0.0 PatientIntroduction_CurrentBed
is be O VBZ ROOT-S-VP-VBZ NONE NONE 0.4 is NONE NONE NONE NONE NONE NONE 0.1 0.0 NA
Peter Peter PERSON NNP ROOT-S-VP-NP-NP-NNP NONE NONE 0.2 Peter_Dezfouli, NONE NONE NONE NONE NONE NONE 0.1 0.0 PatientIntroduction_GivenNames/Initials
Dezfouli Dezfouli PERSON NNP ROOT-S-VP-NP-NP-NNP NONE NONE 0.2 Peter_Dezfouli, NONE NONE NONE NONE NONE NONE 0.1 0.0 PatientIntroduction_Lastname
, , O , ROOT-S-VP-NP-, NONE NONE 0.8 Peter_Dezfouli, NONE NONE NONE NONE NONE NONE 0.1 0.0 NA
54 54 DURATION CD ROOT-S-VP-NP-ADJP-NP-CD NONE NONE 0.2 54_yrs_old Old NONE NONE NONE NONE Old 0.1 0.0 PatientIntroduction_Ageinyears
yrs yr DURATION NNS ROOT-S-VP-NP-ADJP-NP-NNS NONE NONE 0.2 54_yrs_old Old NONE NONE NONE NONE Old 0.1 0.0 PatientIntroduction_Ageinyears
old old DURATION JJ ROOT-S-VP-NP-ADJP-JJ NONE NONE 0.2 54_yrs_old Old NONE NONE NONE NONE Old 0.1 0.0 PatientIntroduction_Ageinyears
under under O IN ROOT-S-VP-NP-ADJP-PP-IN NONE NONE 0.2 under_Dr_Sing, Singapore Singing GNASAS_gene Physicians Delayed_Release_Dosage_Form Doctor_-_Title 0.1 0.0 NA
Dr Dr O NNP ROOT-S-VP-NP-ADJP-PP-NP-NNP NONE NONE 0.2 under_Dr_Sing, Singapore Singing GNASAS_gene Physicians Delayed_Release_Dosage_Form Doctor_-_Title 0.2 0.0 PatientIntroduction_UnderDr_Lastname
Sing Sing O NNP ROOT-S-VP-NP-ADJP-PP-NP-NNP NONE NONE 0.2 under_Dr_Sing, Singapore Singing GNASAS_gene Physicians Delayed_Release_Dosage_Form Doctor_-_Title 0.2 0.0 PatientIntroduction_UnderDr_Lastname
, , O , ROOT-S-VP-NP-, NONE NONE 0.8 under_Dr_Sing, Singapore Singing GNASAS_gene Physicians Delayed_Release_Dosage_Form Doctor_-_Title 0.2 0.0 NA
came come O VBD ROOT-S-VP-NP-SBAR-S-VP-VBD NONE NONE 0.2 came NONE NONE NONE NONE NONE NONE 0.2 0.0 NA
in in O IN ROOT-S-PP-IN NONE NONE 0.6 in NONE NONE NONE NONE NONE NONE 0.2 0.0 NA
with with O IN ROOT-S-VP-NP-SBAR-S-VP-PP-PP-IN NONE NONE 0.2 with_aortic_aneurysm. Aneurysm Aorta Aortic_Aneurysm Aortic_aneurysm_without_mention_of_rupture_NOS Aneurysmal Aorta 0.2 0.0 NA
aortic aortic O JJ ROOT-S-VP-NP-SBAR-S-VP-PP-PP-NP-JJ NONE NONE 0.2 with_aortic_aneurysm. Aneurysm Aorta Aortic_Aneurysm Aortic_aneurysm_without_mention_of_rupture_NOS Aneurysmal Aorta 0.2 0.0 PatientIntroduction_Disease/ProblemHistory
aneurysm aneurysm O NN ROOT-S-VP-NP-SBAR-S-VP-PP-PP-NP-NN NONE NONE 0.2 with_aortic_aneurysm. Aneurysm Aorta Aortic_Aneurysm Aortic_aneurysm_without_mention_of_rupture_NOS Aneurysmal Aorta 0.3 0.0 PatientIntroduction_Disease/ProblemHistory
. . O . ROOT-S-. NONE NONE 1.0 with_aortic_aneurysm. Aneurysm Aorta Aortic_Aneurysm Aortic_aneurysm_without_mention_of_rupture_NOS Aneurysmal Aorta 0.3 0.0 NA

I I O PRP ROOT-S-S-NP-PRP NONE NONE 0.2 I Iodides Blood_group_antibody_I NONE NONE NONE Iodides 0.3 0.0 NA
have have O VBP ROOT-S-S-VP-VBP NONE NONE 0.2 have NONE NONE NONE NONE NONE NONE 0.3 0.0 NA
just just O RB ROOT-S-S-VP-ADVP-RB NONE NONE 0.4 just NONE NONE NONE NONE NONE NONE 0.3 0.0 NA
given give O VBN ROOT-S-S-VP-VP-VBN NONE NONE 0.2 given GIVEN Entity_Name_Part_Type_-_given Give_-_dosing_instruction_imperative NONE NONE Entity_Name_Part_Type_-_given 0.3 0.0 Medication_Status
his he O PRP$ ROOT-S-S-VP-VP-NP-PRP$ NONE NONE 0.4 his_meds NONE NONE NONE NONE NONE NONE 0.3 0.0 PatientIntroduction_Gender
meds med O NNS ROOT-S-S-VP-VP-NP-NNS NONE NONE 0.2 his_meds NONE NONE NONE NONE NONE NONE 0.4 0.0 Medication_Medicine
including include O VBG ROOT-S-S-VP-VP-PP-VBG NONE NONE 0.2 including Including_(qualifier) include_-_SetOperator Include_(action) NONE NONE Including_(qualifier) 0.4 0.0 NA
his he O PRP$ ROOT-S-S-VP-VP-NP-PRP$ NONE NONE 0.4 his_pain_reliefs, Feeling_relief Pain_relief Pain Pain_NOS_Adverse_Event Painless Pain_NOS_Adverse_Event 0.4 0.0 PatientIntroduction_Gender
pain pain O NN ROOT-S-S-VP-VP-PP-NP-NN NONE NONE 0.2 his_pain_reliefs, Feeling_relief Pain_relief Pain Pain_NOS_Adverse_Event Painless Pain_NOS_Adverse_Event 0.4 0.5 Medication_Medicine
reliefs relief O NNS ROOT-S-S-VP-VP-PP-NP-NNS NONE NONE 0.2 his_pain_reliefs, Feeling_relief Pain_relief Pain Pain_NOS_Adverse_Event Painless Pain_NOS_Adverse_Event 0.4 0.0 Medication_Medicine
, , O , ROOT-S-, NONE NONE 0.8 his_pain_reliefs, Feeling_relief Pain_relief Pain Pain_NOS_Adverse_Event Painless Pain_NOS_Adverse_Event 0.4 0.0 NA
he he O PRP ROOT-S-NP-PRP NONE NONE 0.2 he NONE NONE NONE NONE NONE NONE 0.4 0.0 PatientIntroduction_Gender
was be O VBD ROOT-S-VP-VBD NONE NONE 0.2 was NONE NONE NONE NONE NONE NONE 0.4 0.0 NA
seen see O VBN ROOT-S-VP-VP-VBN NONE NONE 0.2 seen Seen Vision saw_(device) See NONE Seen 0.5 0.0 Appointment/Procedure_Status
by by O IN ROOT-S-VP-VP-PP-IN NONE NONE 0.2 by_the_doctors_today_just Today Today_(temporal_qualifier) Physicians Doctor_-_Title NONE Physicians 0.5 0.0 NA
the the O DT ROOT-S-VP-VP-PP-S-S-NP-DT NONE NONE 0.4 by_the_doctors_today_just Today Today_(temporal_qualifier) Physicians Doctor_-_Title NONE Physicians 0.5 0.0 NA
doctors doctor O NNS ROOT-S-VP-VP-PP-S-S-NP-NNS NONE NONE 0.2 by_the_doctors_today_just Today Today_(temporal_qualifier) Physicians Doctor_-_Title NONE Physicians 0.5 0.0 Appointment/Procedure_ClinicianTitle
today today DATE NN ROOT-S-VP-VP-PP-S-S-NP-NN NONE NONE 0.2 by_the_doctors_today_just Today Today_(temporal_qualifier) Physicians Doctor_-_Title NONE Physicians 0.5 0.0 NA
just just O RB ROOT-S-S-VP-ADVP-RB NONE NONE 0.4 by_the_doctors_today_just Today Today_(temporal_qualifier) Physicians Doctor_-_Title NONE Physicians 0.5 0.0 NA
see see O VB ROOT-S-VP-VP-PP-S-S-VP-VB NONE NONE 0.2 see Vision See saw_(device) Seen NONE Vision 0.5 0.0 NA
the the O DT ROOT-S-VP-VP-PP-S-S-NP-DT NONE NONE 0.4 the_notes Note Negation NONE NONE NONE Note 0.6 0.0 NA
notes note O NNS ROOT-S-VP-VP-PP-S-S-VP-NP-NNS NONE NONE 0.2 the_notes Note Negation NONE NONE NONE Note 0.6 0.0 NA
as as O IN ROOT-S-VP-VP-PP-S-S-VP-SBAR-IN NONE NONE 0.2 as NONE NONE NONE NONE NONE NONE 0.6 0.0 NA
charted chart O VBN ROOT-S-VP-VP-PP-S-S-VP-SBAR-S-VP-VBN NONE NONE 0.2 charted, Charts_(device) Charts_(publication) NONE NONE NONE Charts_(device) 0.6 0.0 NA
, , O , ROOT-S-, NONE NONE 0.8 charted, Charts_(device) Charts_(publication) NONE NONE NONE Charts_(device) 0.6 0.0 NA
query query O NN ROOT-S-VP-VP-PP-S-S-NP-NP-NN NONE NONE 0.2 query_discharge Body_Fluid_Discharge Patient_Discharge Discharge,_body_substance Question_(inquiry) NONE Question_(inquiry) 0.6 0.0 Future_Discharge/TransferPlan
discharge discharge O NN ROOT-S-VP-VP-PP-S-S-NP-NP-NN NONE NONE 0.2 query_discharge Body_Fluid_Discharge Patient_Discharge Discharge,_body_substance Question_(inquiry) NONE Question_(inquiry) 0.6 0.0 Future_Discharge/TransferPlan
in in O IN ROOT-S-VP-VP-PP-S-S-NP-PP-IN NONE NONE 0.6 in_2_days. day 2_Days /day +2 2+_Score +2 0.6 0.0 Future_Discharge/TransferPlan
2 2 NUMBER CD ROOT-S-VP-VP-PP-S-S-NP-PP-NP-CD NONE NONE 0.2 in_2_days. day 2_Days /day +2 2+_Score +2 0.7 0.0 Future_Discharge/TransferPlan
days.he days.he O NN ROOT-S-VP-VP-PP-S-S-NP-PP-NP-NN NONE NONE 0.2 NONE NONE NONE NONE NONE NONE NONE 0.7 0.0 NA
is be O VBZ ROOT-S-VP-VP-PP-S-S-VP-VBZ NONE NONE 0.4 is NONE NONE NONE NONE NONE NONE 0.7 0.0 NA
pretty pretty O RB ROOT-S-VP-VP-PP-S-S-VP-ADJP-RB NONE NONE 0.2 pretty NONE NONE NONE NONE NONE NONE 0.7 0.0 NA
much much O RB ROOT-S-VP-VP-PP-S-S-VP-ADJP-RB NONE NONE 0.2 much_stable Stable_status Patient_Condition_Code_-_Stable More Most NONE Most 0.7 0.0 NA
stable stable O JJ ROOT-S-VP-VP-PP-S-S-VP-ADJP-JJ NONE NONE 0.2 much_stable Stable_status Patient_Condition_Code_-_Stable More Most NONE Most 0.7 0.0 MyShift_Status
on on O IN ROOT-S-VP-VP-PP-S-PP-IN NONE NONE 0.2 on_my_shift. shift_displacement Physical_Shift NONE NONE NONE shift_displacement 0.7 0.0 NA
my my O PRP$ ROOT-S-VP-VP-PP-S-PP-NP-PRP$ NONE NONE 0.2 on_my_shift. shift_displacement Physical_Shift NONE NONE NONE shift_displacement 0.8 0.0 NA
shift shift O NN ROOT-S-VP-VP-PP-S-PP-NP-NN NONE NONE 0.2 on_my_shift. shift_displacement Physical_Shift NONE NONE NONE shift_displacement 0.8 0.0 NA
. . O . ROOT-S-. NONE NONE 1.0 on_my_shift. shift_displacement Physical_Shift NONE NONE NONE shift_displacement 0.8 0.0 NA

self self O NN ROOT-NP-NP-NN NONE NONE 0.2 self_caring Caring care_activity NONE NONE NONE Caring 0.8 0.0 MyShift_ActivitiesOfDailyLiving
caring caring O NN ROOT-NP-NP-NN NONE NONE 0.2 self_caring Caring care_activity NONE NONE NONE Caring 0.8 0.0 MyShift_ActivitiesOfDailyLiving
and and O CC ROOT-NP-NP-CC NONE NONE 0.4 and NONE NONE NONE NONE NONE NONE 0.8 0.0 NA
ambulant ambulant O NN ROOT-NP-NP-NN NONE NONE 0.2 ambulant._tolerating_diet Diet Dietetics Ambulation NONE NONE Ambulation 0.8 0.0 MyShift_ActivitiesOfDailyLiving
. . O . ROOT-NP-. NONE NONE 1.0 ambulant._tolerating_diet Diet Dietetics Ambulation NONE NONE Ambulation 0.9 0.0 NA

tolerating tolerate O VBG ROOT-S-VP-VBG NONE NONE 0.2 ambulant._tolerating_diet Diet Dietetics Ambulation NONE NONE Ambulation 0.9 0.0 MyShift_Input/Diet
diet diet O NN ROOT-S-VP-NP-NN NONE NONE 0.2 ambulant._tolerating_diet Diet Dietetics Ambulation NONE NONE Ambulation 0.9 0.5 MyShift_Input/Diet
and and O CC ROOT-S-VP-NP-CC NONE NONE 0.4 and NONE NONE NONE NONE NONE NONE 0.9 0.0 MyShift_Input/Diet
fluids fluid O NNS ROOT-S-VP-NP-NNS NONE NONE 0.2 fluids_well._nil_other_complaints Chief_complaint_(finding) Body_Fluids Good Liquid_substance Nil Body_Fluids 0.9 0.0 MyShift_Input/Diet
well well O RB ROOT-S-VP-ADVP-RB NONE NONE 0.2 fluids_well._nil_other_complaints Chief_complaint_(finding) Body_Fluids Good Liquid_substance Nil Body_Fluids 0.9 0.0 NA
. . O . ROOT-S-. NONE NONE 1.0 fluids_well._nil_other_complaints Chief_complaint_(finding) Body_Fluids Good Liquid_substance Nil Body_Fluids 0.9 0.0 NA

nil nil O NN ROOT-S-NP-NN NONE NONE 0.2 fluids_well._nil_other_complaints Chief_complaint_(finding) Body_Fluids Good Liquid_substance Nil Body_Fluids 0.9 0.0 MyShift_Status
other other O JJ ROOT-S-NP-JJ NONE NONE 0.2 fluids_well._nil_other_complaints Chief_complaint_(finding) Body_Fluids Good Liquid_substance Nil Body_Fluids 1.0 0.0 MyShift_Status
complaints complaint O NNS ROOT-S-NP-NNS NONE NONE 0.2 fluids_well._nil_other_complaints Chief_complaint_(finding) Body_Fluids Good Liquid_substance Nil Body_Fluids 1.0 0.0 MyShift_Status
made make O VBN ROOT-S-VP-VBN NONE NONE 0.2 made. Make_-_Instruction_Imperative NONE NONE NONE NONE Make_-_Instruction_Imperative 1.0 0.0 MyShift_Status
. . O . ROOT-S-. NONE NONE 1.0 made. Make_-_Instruction_Imperative NONE NONE NONE NONE Make_-_Instruction_Imperative 1.0 0.0 NA
