# Supplementary material for: Adapting State-of-the-Art Deep Language Models to Clinical Information Extraction Systems: Potentials, Challenges, and Solutions
Source: JMIR Med Inform. 2019 Apr 25;7(2):e11499. doi: 10.2196/11499 (PMC6658232; doi:10.2196/11499)
Supplement: Multimedia Appendix 2 [file medinform_v7i2e11499_app2.zip › CRF/328.xml.data]

In in O IN ROOT-S-PP-IN NONE NONE 0.22 In_room_1, Present Within Room NONE NONE Within 0.0 0.0 NA
room room O NN ROOT-S-PP-NP-NN NONE NONE 0.11 In_room_1, Present Within Room NONE NONE Within 0.0 0.0 PatientIntroduction_CurrentRoom
1 1 NUMBER CD ROOT-S-PP-NP-CD NONE NONE 0.11 In_room_1, Present Within Room NONE NONE Within 0.0 0.0 PatientIntroduction_CurrentRoom
, , O , ROOT-S-, NONE NONE 1.0 In_room_1, Present Within Room NONE NONE Within 0.1 0.0 NA
bed bed O NN ROOT-S-S-NP-NN NONE NONE 0.11 bed_3 Beds NONE NONE NONE NONE Beds 0.1 0.0 PatientIntroduction_CurrentBed
3 3 NUMBER CD ROOT-S-S-NP-CD NONE NONE 0.11 bed_3 Beds NONE NONE NONE NONE Beds 0.1 0.0 PatientIntroduction_CurrentBed
is be O VBZ ROOT-S-S-VP-VBZ NONE NONE 0.22 is NONE NONE NONE NONE NONE NONE 0.1 0.0 NA
Leena Leena PERSON NNP ROOT-S-S-VP-NP-NP-NNP NONE NONE 0.11 Leena_pan, Pan_Genus NONE NONE NONE NONE Pan_Genus 0.1 0.0 PatientIntroduction_GivenNames/Initials
pan pan O NN ROOT-S-S-VP-NP-SBAR-S-NP-NP-NN NONE NONE 0.11 Leena_pan, Pan_Genus NONE NONE NONE NONE Pan_Genus 0.1 0.0 PatientIntroduction_Lastname
, , O , ROOT-S-, NONE NONE 1.0 Leena_pan, Pan_Genus NONE NONE NONE NONE Pan_Genus 0.1 0.0 NA
48 48 DURATION CD ROOT-S-S-VP-NP-SBAR-S-NP-NP-NP-ADJP-NP-CD NONE NONE 0.11 48_yrs_old_female, Female Woman Females Female,_Self-Report Female_Phenotype Old 0.1 0.0 PatientIntroduction_Ageinyears
yrs yr DURATION NNS ROOT-S-S-VP-NP-SBAR-S-NP-NP-NP-ADJP-NP-NNS NONE NONE 0.11 48_yrs_old_female, Female Woman Females Female,_Self-Report Female_Phenotype Old 0.2 0.0 PatientIntroduction_Ageinyears
old old DURATION JJ ROOT-S-S-VP-NP-SBAR-S-NP-NP-NP-ADJP-JJ NONE NONE 0.11 48_yrs_old_female, Female Woman Females Female,_Self-Report Female_Phenotype Old 0.2 0.0 PatientIntroduction_Ageinyears
female female O NN ROOT-S-S-VP-NP-SBAR-S-NP-NP-NP-NN NONE NONE 0.11 48_yrs_old_female, Female Woman Females Female,_Self-Report Female_Phenotype Old 0.2 0.5 PatientIntroduction_Gender
, , O , ROOT-S-, NONE NONE 1.0 48_yrs_old_female, Female Woman Females Female,_Self-Report Female_Phenotype Old 0.2 0.0 NA
under under O IN ROOT-S-S-VP-NP-SBAR-S-NP-NP-PP-IN NONE NONE 0.22 under_dr_Paula, Physicians Delayed_Release_Dosage_Form Doctor_-_Title NONE NONE Physicians 0.2 0.0 NA
dr dr O NN ROOT-S-S-VP-NP-SBAR-S-NP-NP-PP-NP-NN NONE NONE 0.22 under_dr_Paula, Physicians Delayed_Release_Dosage_Form Doctor_-_Title NONE NONE Physicians 0.2 0.0 PatientIntroduction_UnderDr_GivenNames/Initials
Paula paula PERSON NN ROOT-S-S-VP-NP-SBAR-S-NP-NP-PP-NP-NN NONE NONE 0.11 under_dr_Paula, Physicians Delayed_Release_Dosage_Form Doctor_-_Title NONE NONE Physicians 0.2 0.0 PatientIntroduction_UnderDr_GivenNames/Initials
, , O , ROOT-S-, NONE NONE 1.0 under_dr_Paula, Physicians Delayed_Release_Dosage_Form Doctor_-_Title NONE NONE Physicians 0.3 0.0 NA
came come O VBD ROOT-S-S-VP-NP-SBAR-S-VP-VBD NONE NONE 0.11 came NONE NONE NONE NONE NONE NONE 0.3 0.0 NA
in in O IN ROOT-S-PP-IN NONE NONE 0.22 in NONE NONE NONE NONE NONE NONE 0.3 0.0 NA
with with O IN ROOT-S-S-VP-NP-SBAR-S-VP-PP-PP-IN NONE NONE 0.33 with_spinal_cord_tumour, Spinal_Cord_Neoplasms Spinal_Neoplasms Neoplasms Specimen_Source_Codes_-_tumor Spinal_Cord_Neoplasms Spinal 0.3 0.0 NA
spinal spinal O JJ ROOT-S-S-VP-NP-SBAR-S-VP-PP-PP-NP-JJ NONE NONE 0.11 with_spinal_cord_tumour, Spinal_Cord_Neoplasms Spinal_Neoplasms Neoplasms Specimen_Source_Codes_-_tumor Spinal_Cord_Neoplasms Spinal 0.3 0.0 PatientIntroduction_Disease/ProblemHistory
cord cord O NN ROOT-S-S-VP-NP-SBAR-S-VP-PP-PP-NP-NN NONE NONE 0.11 with_spinal_cord_tumour, Spinal_Cord_Neoplasms Spinal_Neoplasms Neoplasms Specimen_Source_Codes_-_tumor Spinal_Cord_Neoplasms Spinal 0.3 0.5 PatientIntroduction_Disease/ProblemHistory
tumour tumour O NN ROOT-S-S-VP-NP-SBAR-S-VP-PP-PP-NP-NN NONE NONE 0.11 with_spinal_cord_tumour, Spinal_Cord_Neoplasms Spinal_Neoplasms Neoplasms Specimen_Source_Codes_-_tumor Spinal_Cord_Neoplasms Spinal 0.3 0.5 PatientIntroduction_Disease/ProblemHistory
, , O , ROOT-S-, NONE NONE 1.0 with_spinal_cord_tumour, Spinal_Cord_Neoplasms Spinal_Neoplasms Neoplasms Specimen_Source_Codes_-_tumor Spinal_Cord_Neoplasms Spinal 0.3 0.0 NA
still still O RB ROOT-S-S-VP-NP-SBAR-S-VP-ADVP-RB NONE NONE 0.33 still NONE NONE NONE NONE NONE NONE 0.4 0.0 NA
under under O IN ROOT-S-S-VP-NP-SBAR-S-NP-NP-PP-IN NONE NONE 0.22 under_investigation Evaluation_procedure Act_Class_-_investigation Investigational NONE NONE Evaluation_procedure 0.4 0.0 NA
investigation investigation O NN ROOT-S-S-VP-PP-NP-NP-NN NONE NONE 0.11 under_investigation Evaluation_procedure Act_Class_-_investigation Investigational NONE NONE Evaluation_procedure 0.4 0.0 Appointment/Procedure_Description
with with O IN ROOT-S-S-VP-NP-SBAR-S-VP-PP-PP-IN NONE NONE 0.33 with_dr_Tan_oncology_team, Team Physicians oncology_field Skin_tanning Skin_tanning_function Physicians 0.4 0.0 NA
dr dr O NN ROOT-S-S-VP-NP-SBAR-S-NP-NP-PP-NP-NN NONE NONE 0.22 with_dr_Tan_oncology_team, Team Physicians oncology_field Skin_tanning Skin_tanning_function Physicians 0.4 0.0 NA
Tan Tan PERSON NNP ROOT-S-S-VP-NP-TMP-NP-NNP NONE NONE 0.11 with_dr_Tan_oncology_team, Team Physicians oncology_field Skin_tanning Skin_tanning_function Physicians 0.4 0.0 Appointment/Procedure_ClinicianLastname
oncology oncology O NNP ROOT-S-S-VP-NP-TMP-NP-NNP NONE NONE 0.11 with_dr_Tan_oncology_team, Team Physicians oncology_field Skin_tanning Skin_tanning_function Physicians 0.4 0.0 Appointment/Procedure_ClinicianTitle
team team O NN ROOT-S-S-VP-NP-TMP-SBAR-S-NP-NP-NN NONE NONE 0.11 with_dr_Tan_oncology_team, Team Physicians oncology_field Skin_tanning Skin_tanning_function Physicians 0.5 0.0 Appointment/Procedure_ClinicianTitle
, , O , ROOT-S-, NONE NONE 1.0 with_dr_Tan_oncology_team, Team Physicians oncology_field Skin_tanning Skin_tanning_function Physicians 0.5 0.0 NA
still still O RB ROOT-S-S-VP-NP-SBAR-S-VP-ADVP-RB NONE NONE 0.33 still_complaining NONE NONE NONE NONE NONE NONE 0.5 0.0 NA
complaining complain O VBG ROOT-S-S-VP-NP-TMP-SBAR-S-NP-VP-VBG NONE NONE 0.11 still_complaining NONE NONE NONE NONE NONE NONE 0.5 0.0 NA
of of O IN ROOT-S-S-VP-NP-TMP-SBAR-S-NP-VP-ADVP-IN NONE NONE 0.22 of_back_pain Back Pain Dorsal Back_structure,_including_back_of_neck Entire_back_(surface_region) Back 0.5 0.0 NA
back back O RB ROOT-S-S-VP-NP-TMP-SBAR-S-NP-VP-ADVP-RB NONE NONE 0.11 of_back_pain Back Pain Dorsal Back_structure,_including_back_of_neck Entire_back_(surface_region) Back 0.5 0.0 PatientIntroduction_Disease/ProblemHistory
pain pain O NN ROOT-S-S-VP-NP-TMP-SBAR-S-NP-VP-NP-NP-NN NONE NONE 0.22 of_back_pain Back Pain Dorsal Back_structure,_including_back_of_neck Entire_back_(surface_region) Back 0.5 0.5 PatientIntroduction_Disease/ProblemHistory
and and O CC ROOT-S-S-VP-NP-TMP-SBAR-S-NP-VP-NP-NP-CC NONE NONE 0.22 and NONE NONE NONE NONE NONE NONE 0.5 0.0 NA
regular regular O JJ ROOT-S-S-VP-NP-TMP-SBAR-S-NP-VP-NP-NP-JJ NONE NONE 0.11 regular_pain_relief Pain Pain_relief Feeling_relief Pain_NOS_Adverse_Event Painless Regular 0.6 0.0 Medication_Medicine
pain pain O NN ROOT-S-S-VP-NP-TMP-SBAR-S-NP-VP-NP-NP-NN NONE NONE 0.22 regular_pain_relief Pain Pain_relief Feeling_relief Pain_NOS_Adverse_Event Painless Regular 0.6 0.5 Medication_Medicine
relief relief O NN ROOT-S-S-VP-NP-TMP-SBAR-S-NP-VP-NP-NP-NN NONE NONE 0.11 regular_pain_relief Pain Pain_relief Feeling_relief Pain_NOS_Adverse_Event Painless Regular 0.6 0.0 Medication_Medicine
given give O VBN ROOT-S-S-VP-NP-TMP-SBAR-S-NP-VP-NP-PP-VBN NONE NONE 0.11 given GIVEN Entity_Name_Part_Type_-_given Give_-_dosing_instruction_imperative NONE NONE GIVEN 0.6 0.0 NA
with with O IN ROOT-S-S-VP-NP-SBAR-S-VP-PP-PP-IN NONE NONE 0.33 with_little_effect, Effect Effect,_Appearance NONE NONE NONE Effect 0.6 0.0 NA
little little O JJ ROOT-S-S-VP-NP-TMP-SBAR-S-NP-VP-NP-PP-PP-NP-JJ NONE NONE 0.11 with_little_effect, Effect Effect,_Appearance NONE NONE NONE Effect 0.6 0.0 Medication_Status
effect effect O NN ROOT-S-S-VP-NP-TMP-SBAR-S-NP-VP-NP-PP-PP-NP-NN NONE NONE 0.11 with_little_effect, Effect Effect,_Appearance NONE NONE NONE Effect 0.6 0.0 Medication_Status
, , O , ROOT-S-, NONE NONE 1.0 with_little_effect, Effect Effect,_Appearance NONE NONE NONE Effect 0.7 0.0 NA
had have O VBD ROOT-S-S-VP-NP-TMP-SBAR-S-VP-VBD NONE NONE 0.11 had NONE NONE NONE NONE NONE NONE 0.7 0.0 NA
ct ct O NN ROOT-S-S-VP-NP-TMP-SBAR-S-VP-S-NP-NN NONE NONE 0.11 ct_scan Radionuclide_Imaging Scanning Related_to_Cancer X-Ray_Computed_Tomography CAT_Scan_Section_ID Related_to_Cancer 0.7 0.0 Appointment/Procedure_Description
scan scan O VB ROOT-S-S-VP-NP-TMP-SBAR-S-VP-S-VP-VB NONE NONE 0.11 ct_scan Radionuclide_Imaging Scanning Related_to_Cancer X-Ray_Computed_Tomography CAT_Scan_Section_ID Related_to_Cancer 0.7 0.0 Appointment/Procedure_Description
of of O IN ROOT-S-S-VP-NP-TMP-SBAR-S-NP-VP-ADVP-IN NONE NONE 0.22 of_spine_yesterday, Vertebral_column Entire_vertebral_column Entire_spine Spinal NONE Vertebral_column 0.7 0.0 Appointment/Procedure_Description
spine spine O NN ROOT-S-S-VP-NP-TMP-SBAR-S-VP-S-VP-PP-NP-NN NONE NONE 0.11 of_spine_yesterday, Vertebral_column Entire_vertebral_column Entire_spine Spinal NONE Vertebral_column 0.7 0.0 Appointment/Procedure_Description
yesterday yesterday DATE NN ROOT-S-S-VP-NP-TMP-SBAR-S-VP-S-VP-PP-NP-NN NONE NONE 0.11 of_spine_yesterday, Vertebral_column Entire_vertebral_column Entire_spine Spinal NONE Vertebral_column 0.7 0.0 Appointment/Procedure_Day
, , O , ROOT-S-, NONE NONE 1.0 of_spine_yesterday, Vertebral_column Entire_vertebral_column Entire_spine Spinal NONE Vertebral_column 0.7 0.0 NA
and and O CC ROOT-S-S-VP-NP-TMP-SBAR-S-NP-VP-NP-NP-CC NONE NONE 0.22 and NONE NONE NONE NONE NONE NONE 0.8 0.0 NA
for for O IN ROOT-S-S-PP-IN NONE NONE 0.11 for_biopsy Biopsy biopsy_characteristics Spectacle_telescope NONE NONE biopsy_characteristics 0.8 0.0 NA
biopsy biopsy O NN ROOT-S-S-PP-NP-NP-NN NONE NONE 0.11 for_biopsy Biopsy biopsy_characteristics Spectacle_telescope NONE NONE biopsy_characteristics 0.8 0.0 Appointment/Procedure_Description
this this O DT ROOT-S-S-PP-NP-NP-DT NONE NONE 0.11 this_week. week /week NONE NONE NONE week 0.8 0.0 Appointment/Procedure_Day
week.so week.so O NN ROOT-S-S-PP-NP-NP-NN NONE NONE 0.11 NONE NONE NONE NONE NONE NONE NONE 0.8 0.0 NA
she she O PRP ROOT-S-S-NP-PRP NONE NONE 0.11 she NONE NONE NONE NONE NONE NONE 0.8 0.0 PatientIntroduction_Gender
is be O VBZ ROOT-S-S-VP-VBZ NONE NONE 0.22 is NONE NONE NONE NONE NONE NONE 0.8 0.0 NA
still still O RB ROOT-S-S-VP-NP-SBAR-S-VP-ADVP-RB NONE NONE 0.33 still NONE NONE NONE NONE NONE NONE 0.9 0.0 NA
the the O DT ROOT-S-S-VP-NP-DT NONE NONE 0.11 the_same._same_management_plan, Management_Planning Infantile_Neuroaxonal_Dystrophy Planned Administration_occupational_activities Disease_Management Same 0.9 0.0 NA
same same O JJ ROOT-S-S-VP-NP-JJ NONE NONE 0.22 the_same._same_management_plan, Management_Planning Infantile_Neuroaxonal_Dystrophy Planned Administration_occupational_activities Disease_Management Same 0.9 0.0 MyShift_Status
. . O . ROOT-S-. NONE NONE 0.22 the_same._same_management_plan, Management_Planning Infantile_Neuroaxonal_Dystrophy Planned Administration_occupational_activities Disease_Management Same 0.9 0.0 NA

same same O JJ ROOT-NP-NP-JJ NONE NONE 0.22 the_same._same_management_plan, Management_Planning Infantile_Neuroaxonal_Dystrophy Planned Administration_occupational_activities Disease_Management Same 0.9 0.0 MyShift_Status
management management O NN ROOT-NP-NP-NN NONE NONE 0.11 the_same._same_management_plan, Management_Planning Infantile_Neuroaxonal_Dystrophy Planned Administration_occupational_activities Disease_Management Same 0.9 0.0 MyShift_Status
plan plan O NN ROOT-NP-NP-NN NONE NONE 0.11 the_same._same_management_plan, Management_Planning Infantile_Neuroaxonal_Dystrophy Planned Administration_occupational_activities Disease_Management Same 0.9 0.0 MyShift_Status
, , O , ROOT-NP-, NONE NONE 1.0 the_same._same_management_plan, Management_Planning Infantile_Neuroaxonal_Dystrophy Planned Administration_occupational_activities Disease_Management Same 0.9 0.0 NA
nil nil O NN ROOT-NP-NP-NN NONE NONE 0.11 nil_further_issues. Problem Issue_(document) Nil Further Distal Nil 1.0 0.0 MyShift_Status
further further O JJ ROOT-NP-NP-JJ NONE NONE 0.11 nil_further_issues. Problem Issue_(document) Nil Further Distal Nil 1.0 0.0 MyShift_Status
issues issue O NNS ROOT-NP-NP-NNS NONE NONE 0.11 nil_further_issues. Problem Issue_(document) Nil Further Distal Nil 1.0 0.0 MyShift_Status
. . O . ROOT-NP-. NONE NONE 0.22 nil_further_issues. Problem Issue_(document) Nil Further Distal Nil 1.0 0.0 NA
