# Supplementary material for: Adapting State-of-the-Art Deep Language Models to Clinical Information Extraction Systems: Potentials, Challenges, and Solutions
Source: JMIR Med Inform. 2019 Apr 25;7(2):e11499. doi: 10.2196/11499 (PMC6658232; doi:10.2196/11499)
Supplement: Multimedia Appendix 2 [file medinform_v7i2e11499_app2.zip › CRF/369.xml.data]

In in O IN ROOT-S-PP-IN NONE NONE 0.5 In_bed_9, Beds NONE NONE NONE NONE Beds 0.0 0.0 NA
bed bed O NN ROOT-S-PP-NP-NN NONE NONE 0.25 In_bed_9, Beds NONE NONE NONE NONE Beds 0.0 0.0 PatientIntroduction_CurrentBed
9 9 NUMBER CD ROOT-S-PP-NP-CD NONE NONE 0.25 In_bed_9, Beds NONE NONE NONE NONE Beds 0.1 0.0 PatientIntroduction_CurrentBed
, , O , ROOT-S-, NONE NONE 1.0 In_bed_9, Beds NONE NONE NONE NONE Beds 0.1 0.0 NA
room room O NN ROOT-S-S-NP-NP-NN NONE NONE 0.25 room_12_Ian_o'neill_66_yrs_old_male Male_gender Males Male_Gender,_Self_Report Male_Phenotype Male,_Self-Reported Room 0.1 0.0 PatientIntroduction_CurrentRoom
12 12 NUMBER CD ROOT-S-S-NP-NP-CD NONE NONE 0.25 room_12_Ian_o'neill_66_yrs_old_male Male_gender Males Male_Gender,_Self_Report Male_Phenotype Male,_Self-Reported Room 0.1 0.0 PatientIntroduction_CurrentRoom
Ian Ian PERSON NNP ROOT-S-S-NP-NP-NNP NONE NONE 0.25 room_12_Ian_o'neill_66_yrs_old_male Male_gender Males Male_Gender,_Self_Report Male_Phenotype Male,_Self-Reported Room 0.1 0.0 PatientIntroduction_GivenNames/Initials
o'neill o'neill PERSON NNP ROOT-S-S-NP-NP-NNP NONE NONE 0.25 room_12_Ian_o'neill_66_yrs_old_male Male_gender Males Male_Gender,_Self_Report Male_Phenotype Male,_Self-Reported Room 0.2 0.0 PatientIntroduction_Lastname
66 66 DURATION CD ROOT-S-S-NP-NP-CD NONE NONE 0.25 room_12_Ian_o'neill_66_yrs_old_male Male_gender Males Male_Gender,_Self_Report Male_Phenotype Male,_Self-Reported Room 0.2 0.0 PatientIntroduction_Ageinyears
yrs yr DURATION NNS ROOT-S-S-NP-NP-NNS NONE NONE 0.25 room_12_Ian_o'neill_66_yrs_old_male Male_gender Males Male_Gender,_Self_Report Male_Phenotype Male,_Self-Reported Room 0.2 0.0 PatientIntroduction_Ageinyears
old old DURATION JJ ROOT-S-S-ADJP-JJ NONE NONE 0.25 room_12_Ian_o'neill_66_yrs_old_male Male_gender Males Male_Gender,_Self_Report Male_Phenotype Male,_Self-Reported Room 0.2 0.0 PatientIntroduction_Ageinyears
male male O NN ROOT-S-S-ADJP-NN NONE NONE 0.25 room_12_Ian_o'neill_66_yrs_old_male Male_gender Males Male_Gender,_Self_Report Male_Phenotype Male,_Self-Reported Room 0.2 0.0 PatientIntroduction_Gender
under under O IN ROOT-S-S-ADJP-PP-IN NONE NONE 0.25 under_dr_heather, Physicians Delayed_Release_Dosage_Form Doctor_-_Title Heather_(plant) Calluna_(plant) Physicians 0.3 0.0 NA
dr dr O NN ROOT-S-S-ADJP-PP-NP-NN NONE NONE 0.25 under_dr_heather, Physicians Delayed_Release_Dosage_Form Doctor_-_Title Heather_(plant) Calluna_(plant) Physicians 0.3 0.0 PatientIntroduction_UnderDr_GivenNames/Initials
heather heather O NN ROOT-S-S-ADJP-PP-NP-NN NONE NONE 0.25 under_dr_heather, Physicians Delayed_Release_Dosage_Form Doctor_-_Title Heather_(plant) Calluna_(plant) Physicians 0.3 0.0 PatientIntroduction_UnderDr_GivenNames/Initials
, , O , ROOT-S-, NONE NONE 1.0 under_dr_heather, Physicians Delayed_Release_Dosage_Form Doctor_-_Title Heather_(plant) Calluna_(plant) Physicians 0.3 0.0 NA
came come O VBD ROOT-S-VP-VBD NONE NONE 0.25 came NONE NONE NONE NONE NONE NONE 0.3 0.0 NA
in in O IN ROOT-S-PP-IN NONE NONE 0.5 in NONE NONE NONE NONE NONE NONE 0.4 0.0 NA
with with O IN ROOT-S-VP-PP-PP-IN NONE NONE 0.25 with_bilateral_leg_oedema. Edema Edema_of_leg Edema:Finding:Point_in_time:^Patient:Ordinal Lower_Extremity Bilateral Bilateral 0.4 0.0 NA
bilateral bilateral O JJ ROOT-S-VP-PP-PP-NP-JJ NONE NONE 0.25 with_bilateral_leg_oedema. Edema Edema_of_leg Edema:Finding:Point_in_time:^Patient:Ordinal Lower_Extremity Bilateral Bilateral 0.4 0.0 PatientIntroduction_Disease/ProblemHistory
leg leg O NN ROOT-S-VP-PP-PP-NP-NN NONE NONE 0.25 with_bilateral_leg_oedema. Edema Edema_of_leg Edema:Finding:Point_in_time:^Patient:Ordinal Lower_Extremity Bilateral Bilateral 0.4 0.0 PatientIntroduction_Disease/ProblemHistory
oedema oedema O NN ROOT-S-VP-PP-PP-NP-NN NONE NONE 0.25 with_bilateral_leg_oedema. Edema Edema_of_leg Edema:Finding:Point_in_time:^Patient:Ordinal Lower_Extremity Bilateral Bilateral 0.4 0.0 PatientIntroduction_Disease/ProblemHistory
. . O . ROOT-S-. NONE NONE 0.25 with_bilateral_leg_oedema. Edema Edema_of_leg Edema:Finding:Point_in_time:^Patient:Ordinal Lower_Extremity Bilateral Bilateral 0.5 0.0 NA

he he O PRP ROOT-S-S-NP-PRP NONE NONE 0.5 he NONE NONE NONE NONE NONE NONE 0.5 0.0 PatientIntroduction_Gender
is be O VBZ ROOT-S-S-VP-VBZ NONE NONE 0.5 is NONE NONE NONE NONE NONE NONE 0.5 0.0 NA
on on O IN ROOT-S-S-VP-PP-IN NONE NONE 0.25 on_compression_dressings Sterile_coverings DRESSING,_COMPRESSION Dressing_of_skin_or_wound Dressing_self-care Dressing-_activity_of_daily_living Compressed_structure 0.5 0.0 NA
compression compression O NN ROOT-S-S-VP-PP-NP-NP-NN NONE NONE 0.25 on_compression_dressings Sterile_coverings DRESSING,_COMPRESSION Dressing_of_skin_or_wound Dressing_self-care Dressing-_activity_of_daily_living Compressed_structure 0.6 0.0 Appointment/Procedure_Description
dressings dressing O NNS ROOT-S-S-VP-PP-NP-NP-NNS NONE NONE 0.25 on_compression_dressings Sterile_coverings DRESSING,_COMPRESSION Dressing_of_skin_or_wound Dressing_self-care Dressing-_activity_of_daily_living Compressed_structure 0.6 0.5 Appointment/Procedure_Description
and and O CC ROOT-S-S-VP-PP-NP-CC NONE NONE 0.75 and NONE NONE NONE NONE NONE NONE 0.6 0.0 NA
daily daily SET JJ ROOT-S-S-VP-PP-NP-NP-NP-JJ NONE NONE 0.25 daily_weights Weight Daily Body_Weight Weighing_patient Importance_Weight Daily 0.6 0.0 Appointment/Procedure_Description
weights weight O NNS ROOT-S-S-VP-PP-NP-NP-NP-NNS NONE NONE 0.25 daily_weights Weight Daily Body_Weight Weighing_patient Importance_Weight Daily 0.6 0.0 Appointment/Procedure_Description
done do O VBN ROOT-S-S-VP-PP-NP-NP-VP-VBN NONE NONE 0.25 done NONE NONE NONE NONE NONE NONE 0.7 0.0 Appointment/Procedure_Status
, , O , ROOT-S-, NONE NONE 1.0 , NONE NONE NONE NONE NONE NONE 0.7 0.0 NA
he he O PRP ROOT-S-S-NP-PRP NONE NONE 0.5 he NONE NONE NONE NONE NONE NONE 0.7 0.0 PatientIntroduction_Gender
is be O VBZ ROOT-S-S-VP-VBZ NONE NONE 0.5 is NONE NONE NONE NONE NONE NONE 0.7 0.0 NA
stable stable O JJ ROOT-S-S-VP-ADJP-JJ NONE NONE 0.25 stable Stable_status Patient_Condition_Code_-_Stable NONE NONE NONE Stable_status 0.7 0.0 MyShift_Status
and and O CC ROOT-S-S-VP-PP-NP-CC NONE NONE 0.75 and NONE NONE NONE NONE NONE NONE 0.8 0.0 NA
still still O RB ROOT-S-ADVP-ADVP-RB NONE NONE 0.25 still NONE NONE NONE NONE NONE NONE 0.8 0.0 MyShift_Status
the the O DT ROOT-S-ADVP-NP-DT NONE NONE 0.25 the_same,_obs Same NONE NONE NONE NONE Same 0.8 0.0 MyShift_Status
same same O JJ ROOT-S-ADVP-NP-JJ NONE NONE 0.25 the_same,_obs Same NONE NONE NONE NONE Same 0.8 0.0 MyShift_Status
, , O , ROOT-S-, NONE NONE 1.0 the_same,_obs Same NONE NONE NONE NONE Same 0.8 0.0 NA
obs ob O NNS ROOT-S-S-NP-NNS NONE NONE 0.25 the_same,_obs Same NONE NONE NONE NONE Same 0.9 0.0 MyShift_OtherObservation
has have O VBZ ROOT-S-S-VP-VBZ NONE NONE 0.25 has NONE NONE NONE NONE NONE NONE 0.9 0.0 MyShift_OtherObservation
been be O VBN ROOT-S-S-VP-VP-VBN NONE NONE 0.25 been NONE NONE NONE NONE NONE NONE 0.9 0.0 MyShift_OtherObservation
charted chart O VBN ROOT-S-S-VP-VP-VP-VBN NONE NONE 0.25 charted Charts_(device) Charts_(publication) NONE NONE NONE Charts_(device) 0.9 0.0 MyShift_OtherObservation
and and O CC ROOT-S-S-VP-PP-NP-CC NONE NONE 0.75 and NONE NONE NONE NONE NONE NONE 0.9 0.0 NA
all all O DT ROOT-S-S-NP-DT NONE NONE 0.25 all NONE NONE NONE NONE NONE NONE 1.0 0.0 NA
meds med O NNS ROOT-S-S-NP-NNS NONE NONE 0.25 meds NONE NONE NONE NONE NONE NONE 1.0 0.0 Medication_Medicine
given give O VBN ROOT-S-S-VP-VBN NONE NONE 0.25 given GIVEN Entity_Name_Part_Type_-_given NONE NONE NONE GIVEN 1.0 0.0 NA
