# Supplementary material for: Adapting State-of-the-Art Deep Language Models to Clinical Information Extraction Systems: Potentials, Challenges, and Solutions
Source: JMIR Med Inform. 2019 Apr 25;7(2):e11499. doi: 10.2196/11499 (PMC6658232; doi:10.2196/11499)
Supplement: Multimedia Appendix 2 [file medinform_v7i2e11499_app2.zip › CRF/334.xml.data]

In in O IN ROOT-S-PP-IN NONE NONE 0.4 In_bed_2 Beds NONE NONE NONE NONE Beds 0.0 0.0 NA
bed bed O NN ROOT-S-PP-NP-NP-NN NONE NONE 0.2 In_bed_2 Beds NONE NONE NONE NONE Beds 0.0 0.0 PatientIntroduction_CurrentBed
2 2 NUMBER CD ROOT-S-PP-NP-NP-CD NONE NONE 0.4 In_bed_2 Beds NONE NONE NONE NONE Beds 0.0 0.0 PatientIntroduction_CurrentBed
is be O VBZ ROOT-S-PP-NP-SBAR-S-VP-VBZ NONE NONE 0.8 is NONE NONE NONE NONE NONE NONE 0.0 0.0 NA
Weiwei Weiwei MISC NNP ROOT-S-PP-NP-SBAR-S-VP-NP-NNP NONE NONE 0.2 Weiwei_manamara, NONE NONE NONE NONE NONE NONE 0.1 0.0 PatientIntroduction_GivenNames/Initials
manamara manamara O NN ROOT-S-PP-NP-SBAR-S-VP-NP-NN NONE NONE 0.2 Weiwei_manamara, NONE NONE NONE NONE NONE NONE 0.1 0.0 PatientIntroduction_Lastname
, , O , ROOT-S-, NONE NONE 0.6 Weiwei_manamara, NONE NONE NONE NONE NONE NONE 0.1 0.0 NA
44 44 DURATION CD ROOT-S-NP-ADJP-NP-CD NONE NONE 0.2 44_yrs_old Old NONE NONE NONE NONE Old 0.1 0.0 PatientIntroduction_Ageinyears
yrs yr DURATION NNS ROOT-S-NP-ADJP-NP-NNS NONE NONE 0.2 44_yrs_old Old NONE NONE NONE NONE Old 0.1 0.0 PatientIntroduction_Ageinyears
old old DURATION JJ ROOT-S-NP-ADJP-JJ NONE NONE 0.2 44_yrs_old Old NONE NONE NONE NONE Old 0.1 0.0 PatientIntroduction_Ageinyears
under under O IN ROOT-S-NP-ADJP-PP-IN NONE NONE 0.2 under_dr Physicians Delayed_Release_Dosage_Form Doctor_-_Title NONE NONE Physicians 0.1 0.0 NA
dr dr O NN ROOT-S-NP-ADJP-PP-NP-NN NONE NONE 0.2 under_dr Physicians Delayed_Release_Dosage_Form Doctor_-_Title NONE NONE Physicians 0.1 0.0 PatientIntroduction_UnderDr_Lastname
Bright Bright O NNP ROOT-S-NP-NNP NONE NONE 0.2 Bright Above_average_intellect Brightness NONE NONE NONE Above_average_intellect 0.2 0.0 PatientIntroduction_UnderDr_Lastname
came come O VBD ROOT-S-VP-VBD NONE NONE 0.2 came NONE NONE NONE NONE NONE NONE 0.2 0.0 NA
in in O IN ROOT-S-PP-IN NONE NONE 0.4 in NONE NONE NONE NONE NONE NONE 0.2 0.0 NA
with with O IN ROOT-S-VP-PP-PP-IN NONE NONE 0.4 with_prolonged_severe_migraines. Migraine_Disorders Common_Migraine Sick_Headaches Severe_(severity_modifier) Prolonged Prolonged 0.2 0.0 NA
prolonged prolonged O JJ ROOT-S-VP-PP-PP-NP-JJ NONE NONE 0.2 with_prolonged_severe_migraines. Migraine_Disorders Common_Migraine Sick_Headaches Severe_(severity_modifier) Prolonged Prolonged 0.2 0.0 NA
severe severe O JJ ROOT-S-VP-PP-PP-NP-JJ NONE NONE 0.2 with_prolonged_severe_migraines. Migraine_Disorders Common_Migraine Sick_Headaches Severe_(severity_modifier) Prolonged Prolonged 0.2 0.0 PatientIntroduction_AdmissionReason/Diagnosis
migraines migraine O NNS ROOT-S-VP-PP-PP-NP-NNS NONE NONE 0.2 with_prolonged_severe_migraines. Migraine_Disorders Common_Migraine Sick_Headaches Severe_(severity_modifier) Prolonged Prolonged 0.2 0.0 PatientIntroduction_AdmissionReason/Diagnosis
. . O . ROOT-S-. NONE NONE 1.0 with_prolonged_severe_migraines. Migraine_Disorders Common_Migraine Sick_Headaches Severe_(severity_modifier) Prolonged Prolonged 0.2 0.0 NA

on on O IN ROOT-S-PP-IN NONE NONE 0.6 on_ongoing_lignocaine_infusion, Infusion_procedures Lidocaine Continuous Xylocaine NONE Continuous 0.2 0.0 NA
ongoing ongoing O JJ ROOT-S-PP-NP-JJ NONE NONE 0.2 on_ongoing_lignocaine_infusion, Infusion_procedures Lidocaine Continuous Xylocaine NONE Continuous 0.3 0.0 NA
lignocaine lignocaine O NN ROOT-S-PP-NP-NN NONE NONE 0.2 on_ongoing_lignocaine_infusion, Infusion_procedures Lidocaine Continuous Xylocaine NONE Continuous 0.3 0.0 MyShift_Contraption
infusion infusion O NN ROOT-S-PP-NP-NN NONE NONE 0.2 on_ongoing_lignocaine_infusion, Infusion_procedures Lidocaine Continuous Xylocaine NONE Continuous 0.3 0.0 MyShift_Contraption
, , O , ROOT-S-, NONE NONE 0.6 on_ongoing_lignocaine_infusion, Infusion_procedures Lidocaine Continuous Xylocaine NONE Continuous 0.3 0.0 NA
he he O PRP ROOT-S-NP-PRP NONE NONE 0.6 he NONE NONE NONE NONE NONE NONE 0.3 0.0 PatientIntroduction_Gender
is be O VBZ ROOT-S-VP-VBZ NONE NONE 0.8 is NONE NONE NONE NONE NONE NONE 0.3 0.0 NA
photophobic photophobic O JJ ROOT-S-VP-ADJP-JJ NONE NONE 0.2 photophobic,_still_complaining Photophobia NONE NONE NONE NONE Photophobia 0.3 0.0 MyShift_OtherObservation
, , O , ROOT-S-, NONE NONE 0.6 photophobic,_still_complaining Photophobia NONE NONE NONE NONE Photophobia 0.3 0.0 NA
still still O RB ROOT-S-VP-S-ADVP-RB NONE NONE 0.2 photophobic,_still_complaining Photophobia NONE NONE NONE NONE Photophobia 0.4 0.0 NA
complaining complain O VBG ROOT-S-VP-S-VP-VBG NONE NONE 0.2 photophobic,_still_complaining Photophobia NONE NONE NONE NONE Photophobia 0.4 0.0 NA
of of O IN ROOT-S-VP-S-VP-PP-PP-IN NONE NONE 0.6 of_headaches Headache NONE NONE NONE NONE Headache 0.4 0.0 NA
headaches headache O NNS ROOT-S-VP-S-VP-PP-PP-NP-NNS NONE NONE 0.2 of_headaches Headache NONE NONE NONE NONE Headache 0.4 0.0 MyShift_OtherObservation
and and O CC ROOT-S-VP-S-VP-PP-CC NONE NONE 0.8 and NONE NONE NONE NONE NONE NONE 0.4 0.0 NA
on on O IN ROOT-S-PP-IN NONE NONE 0.6 on_regular_pain_relief Pain Pain_relief Feeling_relief Pain_NOS_Adverse_Event Painless Regular 0.4 0.0 Medication_Status
regular regular O JJ ROOT-S-VP-S-VP-PP-PP-NP-NP-JJ NONE NONE 0.2 on_regular_pain_relief Pain Pain_relief Feeling_relief Pain_NOS_Adverse_Event Painless Regular 0.4 0.0 Medication_Dosage
pain pain O NN ROOT-S-VP-S-VP-PP-PP-NP-NP-NN NONE NONE 0.2 on_regular_pain_relief Pain Pain_relief Feeling_relief Pain_NOS_Adverse_Event Painless Regular 0.4 0.5 Medication_Medicine
relief relief O NN ROOT-S-VP-S-VP-PP-PP-NP-NP-NN NONE NONE 0.2 on_regular_pain_relief Pain Pain_relief Feeling_relief Pain_NOS_Adverse_Event Painless Regular 0.4 0.0 Medication_Medicine
with with O IN ROOT-S-VP-S-VP-PP-PP-NP-PP-IN NONE NONE 0.4 with_some_effect. Effect Effect,_Appearance NONE NONE NONE Effect 0.5 0.0 NA
some some O DT ROOT-S-VP-S-VP-PP-PP-NP-PP-NP-DT NONE NONE 0.2 with_some_effect. Effect Effect,_Appearance NONE NONE NONE Effect 0.5 0.0 Medication_Status
effect effect O NN ROOT-S-VP-S-VP-PP-PP-NP-PP-NP-NN NONE NONE 0.2 with_some_effect. Effect Effect,_Appearance NONE NONE NONE Effect 0.5 0.0 Medication_Status
. . O . ROOT-S-. NONE NONE 1.0 with_some_effect. Effect Effect,_Appearance NONE NONE NONE Effect 0.5 0.0 NA

he he O PRP ROOT-S-NP-PRP NONE NONE 0.6 he NONE NONE NONE NONE NONE NONE 0.5 0.0 PatientIntroduction_Gender
's be O VBZ ROOT-S-VP-VBZ NONE NONE 0.4 's NONE NONE NONE NONE NONE NONE 0.5 0.0 NA
got get O VBN ROOT-S-VP-VP-VBN NONE NONE 0.2 got_2_IVC NONE NONE NONE NONE NONE NONE 0.5 0.0 NA
2 2 NUMBER CD ROOT-S-VP-VP-NP-NP-CD NONE NONE 0.4 got_2_IVC NONE NONE NONE NONE NONE NONE 0.5 0.0 MyShift_Contraption
IVC ivc ORGANIZATION NN ROOT-S-VP-VP-NP-NP-NN NONE NONE 0.2 got_2_IVC NONE NONE NONE NONE NONE NONE 0.6 0.0 MyShift_Contraption
on on O IN ROOT-S-VP-VP-NP-PP-IN NONE NONE 0.6 on_left Left Table_Cell_Horizontal_Align_-_left NONE NONE NONE Table_Cell_Horizontal_Align_-_left 0.6 0.0 NA
left left O JJ ROOT-S-VP-VP-NP-PP-NP-ADJP-JJ NONE NONE 0.2 on_left Left Table_Cell_Horizontal_Align_-_left NONE NONE NONE Table_Cell_Horizontal_Align_-_left 0.6 0.0 NA
and and O CC ROOT-S-VP-VP-NP-PP-NP-ADJP-CC NONE NONE 0.8 and NONE NONE NONE NONE NONE NONE 0.6 0.0 NA
right right O JJ ROOT-S-VP-VP-NP-PP-NP-ADJP-JJ NONE NONE 0.2 right_arm. Right Upper_arm Upper_Extremity Entire_upper_limb Entire_upper_arm Right 0.6 0.0 NA
arm arm O NN ROOT-S-VP-VP-NP-PP-NP-NN NONE NONE 0.2 right_arm. Right Upper_arm Upper_Extremity Entire_upper_limb Entire_upper_arm Right 0.6 0.0 NA
. . O . ROOT-S-. NONE NONE 1.0 right_arm. Right Upper_arm Upper_Extremity Entire_upper_limb Entire_upper_arm Right 0.6 0.0 NA

he he O PRP ROOT-S-NP-PRP NONE NONE 0.6 he NONE NONE NONE NONE NONE NONE 0.6 0.0 PatientIntroduction_Gender
is be O VBZ ROOT-S-VP-VP-VBZ NONE NONE 0.8 is NONE NONE NONE NONE NONE NONE 0.6 0.0 NA
independent independent O JJ ROOT-S-VP-VP-NP-JJ NONE NONE 0.2 independent Independence Independently_able NONE NONE NONE Independently_able 0.7 0.0 MyShift_ActivitiesOfDailyLiving
and and O CC ROOT-S-VP-VP-NP-CC NONE NONE 0.8 and NONE NONE NONE NONE NONE NONE 0.7 0.0 NA
self self O NN ROOT-S-VP-VP-NP-NN NONE NONE 0.2 self_caring Caring care_activity NONE NONE NONE Caring 0.7 0.0 MyShift_ActivitiesOfDailyLiving
caring caring O NN ROOT-S-VP-VP-NP-NN NONE NONE 0.2 self_caring Caring care_activity NONE NONE NONE Caring 0.7 0.0 MyShift_ActivitiesOfDailyLiving
but but O CC ROOT-S-VP-CC NONE NONE 0.2 but NONE NONE NONE NONE NONE NONE 0.7 0.0 NA
might might O MD ROOT-S-VP-VP-MD NONE NONE 0.2 might NONE NONE NONE NONE NONE NONE 0.7 0.0 NA
need need O VB ROOT-S-VP-VP-VP-VB NONE NONE 0.2 need Needs Patient_need_for_(contextual_qualifier) NONE NONE NONE Needs 0.7 0.0 MyShift_ActivitiesOfDailyLiving
stand stand O VB ROOT-S-VP-VP-VP-VP-VB NONE NONE 0.2 stand_by Does_stand Stand_Device_Component Standing_position NONE NONE Does_stand 0.7 0.0 MyShift_ActivitiesOfDailyLiving
by by O IN ROOT-S-VP-VP-VP-VP-PP-IN NONE NONE 0.2 stand_by Does_stand Stand_Device_Component Standing_position NONE NONE Does_stand 0.8 0.0 MyShift_ActivitiesOfDailyLiving
assist assist O VB ROOT-S-VP-VP-VP-VP-PP-S-VP-VB NONE NONE 0.2 assist Helping_Behavior Assisting_(procedure) Assisted_(qualifier_value) NONE NONE Assisting_(procedure) 0.8 0.0 MyShift_ActivitiesOfDailyLiving
for for O IN ROOT-S-VP-VP-VP-VP-PP-S-VP-SBAR-IN NONE NONE 0.2 for_risk Risk NONE NONE NONE NONE Risk 0.8 0.0 MyShift_RiskManagement
risk risk O NN ROOT-S-VP-VP-VP-VP-PP-S-VP-SBAR-S-NP-NP-NN NONE NONE 0.2 for_risk Risk NONE NONE NONE NONE Risk 0.8 0.0 MyShift_RiskManagement
of of O IN ROOT-S-VP-VP-VP-VP-PP-S-VP-SBAR-S-NP-PP-IN NONE NONE 0.6 of_falling Falls NONE NONE NONE NONE Falls 0.8 0.0 MyShift_RiskManagement
falling fall O VBG ROOT-S-VP-VP-VP-VP-PP-S-VP-SBAR-S-NP-PP-S-VP-VBG NONE NONE 0.2 of_falling Falls NONE NONE NONE NONE Falls 0.8 0.0 MyShift_RiskManagement
due due O JJ ROOT-S-VP-VP-VP-VP-PP-S-VP-SBAR-S-NP-PP-S-VP-ADJP-JJ NONE NONE 0.2 due_to_complaints Chief_complaint_(finding) NONE NONE NONE NONE Chief_complaint_(finding) 0.8 0.0 MyShift_RiskManagement
to to O TO ROOT-S-VP-VP-VP-VP-PP-S-VP-SBAR-S-NP-PP-S-VP-ADJP-PP-TO NONE NONE 0.2 due_to_complaints Chief_complaint_(finding) NONE NONE NONE NONE Chief_complaint_(finding) 0.8 0.0 MyShift_RiskManagement
complaints complaint O NNS ROOT-S-VP-VP-VP-VP-PP-S-VP-SBAR-S-NP-PP-S-VP-ADJP-PP-NP-NP-NNS NONE NONE 0.2 due_to_complaints Chief_complaint_(finding) NONE NONE NONE NONE Chief_complaint_(finding) 0.8 0.0 MyShift_RiskManagement
of of O IN ROOT-S-VP-VP-VP-VP-PP-S-VP-SBAR-S-NP-PP-IN NONE NONE 0.6 of_dizziness. Dizziness Vertigo Dizziness_Adverse_Event giddy_mood Dizziness_and_giddiness_symptoms Dizziness_Adverse_Event 0.9 0.0 MyShift_RiskManagement
dizziness.he dizziness.he O NN ROOT-S-VP-VP-VP-VP-PP-S-VP-SBAR-S-NP-PP-S-VP-ADJP-PP-NP-PP-NP-NN NONE NONE 0.2 NONE NONE NONE NONE NONE NONE NONE 0.9 0.0 NA
is be O VBZ ROOT-S-VP-VP-VBZ NONE NONE 0.8 is NONE NONE NONE NONE NONE NONE 0.9 0.0 NA
tolerating tolerate O VBG ROOT-S-VP-VP-VP-VP-PP-S-VP-SBAR-S-VP-VP-VBG NONE NONE 0.2 tolerating NONE NONE NONE NONE NONE NONE 0.9 0.0 MyShift_Input/Diet
normal normal O JJ ROOT-S-VP-VP-VP-VP-PP-S-VP-SBAR-S-VP-VP-NP-JJ NONE NONE 0.2 normal_diet. Diet Normal Percent_normal Mean_Percent_of_Normal Normal_diet Normal 0.9 0.5 MyShift_Input/Diet
diet diet O NN ROOT-S-VP-VP-VP-VP-PP-S-VP-SBAR-S-VP-VP-NP-NN NONE NONE 0.2 normal_diet. Diet Normal Percent_normal Mean_Percent_of_Normal Normal_diet Normal 0.9 0.5 MyShift_Input/Diet
. . O . ROOT-S-. NONE NONE 1.0 normal_diet. Diet Normal Percent_normal Mean_Percent_of_Normal Normal_diet Normal 0.9 0.0 NA

and and O CC ROOT-S-VP-ADVP-CC NONE NONE 0.8 and NONE NONE NONE NONE NONE NONE 0.9 0.0 NA
awaiting await O VBG ROOT-S-VP-VBG NONE NONE 0.2 awaiting_doctor's_review. Review_[Publication_Type] Act_Class_-_review Physicians Doctor_-_Title NONE Physicians 1.0 0.0 Appointment/Procedure_Status
doctor doctor O NN ROOT-S-VP-NP-NP-NN NONE NONE 0.2 awaiting_doctor's_review. Review_[Publication_Type] Act_Class_-_review Physicians Doctor_-_Title NONE Physicians 1.0 0.0 Appointment/Procedure_Description
's 's O POS ROOT-S-VP-NP-NP-POS NONE NONE 0.4 awaiting_doctor's_review. Review_[Publication_Type] Act_Class_-_review Physicians Doctor_-_Title NONE Physicians 1.0 0.0 Appointment/Procedure_Description
review review O NN ROOT-S-VP-NP-NN NONE NONE 0.2 awaiting_doctor's_review. Review_[Publication_Type] Act_Class_-_review Physicians Doctor_-_Title NONE Physicians 1.0 0.0 Appointment/Procedure_Description
. . O . ROOT-S-. NONE NONE 1.0 awaiting_doctor's_review. Review_[Publication_Type] Act_Class_-_review Physicians Doctor_-_Title NONE Physicians 1.0 0.0 NA
