# Supplementary material for: Adapting State-of-the-Art Deep Language Models to Clinical Information Extraction Systems: Potentials, Challenges, and Solutions
Source: JMIR Med Inform. 2019 Apr 25;7(2):e11499. doi: 10.2196/11499 (PMC6658232; doi:10.2196/11499)
Supplement: Multimedia Appendix 2 [file medinform_v7i2e11499_app2.zip › CRF/339.xml.data]

In in O IN ROOT-S-PP-IN NONE NONE 0.4 In_bed_8, Beds NONE NONE NONE NONE Beds 0.0 0.0 NA
bed bed O NN ROOT-S-PP-NP-NN NONE NONE 0.2 In_bed_8, Beds NONE NONE NONE NONE Beds 0.0 0.0 PatientIntroduction_CurrentBed
8 8 NUMBER CD ROOT-S-PP-NP-CD NONE NONE 0.2 In_bed_8, Beds NONE NONE NONE NONE Beds 0.0 0.0 PatientIntroduction_CurrentBed
, , O , ROOT-S-PRN-, NONE NONE 0.6 In_bed_8, Beds NONE NONE NONE NONE Beds 0.0 0.0 NA
room room O NN ROOT-S-PRN-S-NP-NN NONE NONE 0.2 room_1 Room NONE NONE NONE NONE Room 0.1 0.0 PatientIntroduction_CurrentRoom
1 1 NUMBER CD ROOT-S-PRN-S-NP-CD NONE NONE 0.2 room_1 Room NONE NONE NONE NONE Room 0.1 0.0 PatientIntroduction_CurrentRoom
is be O VBZ ROOT-S-PRN-S-VP-VBZ NONE NONE 1.0 is NONE NONE NONE NONE NONE NONE 0.1 0.0 NA
Evelina Evelina PERSON NNP ROOT-S-PRN-S-VP-NP-NNP NONE NONE 0.2 Evelina_Kroh, NONE NONE NONE NONE NONE NONE 0.1 0.0 PatientIntroduction_GivenNames/Initials
Kroh Kroh PERSON NNP ROOT-S-PRN-S-VP-NP-NNP NONE NONE 0.2 Evelina_Kroh, NONE NONE NONE NONE NONE NONE 0.1 0.0 PatientIntroduction_Lastname
, , O , ROOT-S-PRN-, NONE NONE 0.6 Evelina_Kroh, NONE NONE NONE NONE NONE NONE 0.1 0.0 NA
68 68 DURATION CD ROOT-S-NP-CD NONE NONE 0.2 68_yr_old_female Female Woman Females Female,_Self-Report Female_Phenotype 68 0.1 0.0 PatientIntroduction_Ageinyears
yr yr DURATION NN ROOT-S-NP-NN NONE NONE 0.2 68_yr_old_female Female Woman Females Female,_Self-Report Female_Phenotype 68 0.1 0.0 PatientIntroduction_Ageinyears
old old DURATION JJ ROOT-S-NP-JJ NONE NONE 0.2 68_yr_old_female Female Woman Females Female,_Self-Report Female_Phenotype 68 0.2 0.0 PatientIntroduction_Ageinyears
female female O NN ROOT-S-NP-NN NONE NONE 0.2 68_yr_old_female Female Woman Females Female,_Self-Report Female_Phenotype 68 0.2 0.5 PatientIntroduction_Gender
under under O IN ROOT-S-PP-IN NONE NONE 0.2 under_Dr_sally, Physicians Delayed_Release_Dosage_Form Doctor_-_Title NONE NONE Physicians 0.2 0.0 NA
Dr Dr O NNP ROOT-S-PP-NP-NNP NONE NONE 0.2 under_Dr_sally, Physicians Delayed_Release_Dosage_Form Doctor_-_Title NONE NONE Physicians 0.2 0.0 PatientIntroduction_UnderDr_GivenNames/Initials
sally sally O RB ROOT-S-ADVP-RB NONE NONE 0.2 under_Dr_sally, Physicians Delayed_Release_Dosage_Form Doctor_-_Title NONE NONE Physicians 0.2 0.0 PatientIntroduction_UnderDr_GivenNames/Initials
, , O , ROOT-S-PRN-, NONE NONE 0.6 under_Dr_sally, Physicians Delayed_Release_Dosage_Form Doctor_-_Title NONE NONE Physicians 0.2 0.0 NA
came come O VBD ROOT-S-VP-VBD NONE NONE 0.2 came NONE NONE NONE NONE NONE NONE 0.2 0.0 NA
in in O IN ROOT-S-PP-IN NONE NONE 0.4 in NONE NONE NONE NONE NONE NONE 0.2 0.0 NA
for for O IN ROOT-S-VP-PP-IN NONE NONE 0.2 for_management Administration_occupational_activities Disease_Management Management_procedure NONE NONE Disease_Management 0.3 0.0 NA
management management O NN ROOT-S-VP-PP-NP-NP-NN NONE NONE 0.2 for_management Administration_occupational_activities Disease_Management Management_procedure NONE NONE Disease_Management 0.3 0.0 PatientIntroduction_AdmissionReason/Diagnosis
of of O IN ROOT-S-VP-PP-NP-PP-IN NONE NONE 0.4 of_worsened_alzheimers._patient Patients Deterioration_of_status Worse Worsening_pattern Patient_Outcome_-_Worsening Deterioration_of_status 0.3 0.0 PatientIntroduction_AdmissionReason/Diagnosis
worsened worsen O VBN ROOT-S-VP-PP-NP-PP-NP-VBN NONE NONE 0.2 of_worsened_alzheimers._patient Patients Deterioration_of_status Worse Worsening_pattern Patient_Outcome_-_Worsening Deterioration_of_status 0.3 0.0 PatientIntroduction_AdmissionReason/Diagnosis
alzheimers alzheimer O NNS ROOT-S-VP-PP-NP-PP-NP-NNS NONE NONE 0.2 of_worsened_alzheimers._patient Patients Deterioration_of_status Worse Worsening_pattern Patient_Outcome_-_Worsening Deterioration_of_status 0.3 0.0 PatientIntroduction_Disease/ProblemHistory
. . O . ROOT-S-. NONE NONE 1.0 of_worsened_alzheimers._patient Patients Deterioration_of_status Worse Worsening_pattern Patient_Outcome_-_Worsening Deterioration_of_status 0.3 0.0 NA

patient patient O NN ROOT-S-NP-NN NONE NONE 0.2 of_worsened_alzheimers._patient Patients Deterioration_of_status Worse Worsening_pattern Patient_Outcome_-_Worsening Deterioration_of_status 0.3 0.0 NA
is be O VBZ ROOT-S-VP-VBZ NONE NONE 1.0 is NONE NONE NONE NONE NONE NONE 0.3 0.0 NA
still still O RB ROOT-S-VP-ADJP-ADJP-RB NONE NONE 0.6 still_aggressive Aggressive_behavior Aggressive_course NONE NONE NONE Aggressive_course 0.4 0.0 NA
aggressive aggressive O JJ ROOT-S-VP-ADJP-ADJP-JJ NONE NONE 0.2 still_aggressive Aggressive_behavior Aggressive_course NONE NONE NONE Aggressive_course 0.4 0.0 PatientIntroduction_AdmissionReason/Diagnosis
and and O CC ROOT-S-VP-ADJP-CC NONE NONE 0.4 and NONE NONE NONE NONE NONE NONE 0.4 0.0 NA
confused confuse O VBN ROOT-S-VP-ADJP-ADJP-VBN NONE NONE 0.2 confused Confusion Precaution_Code_-_Confused NONE NONE NONE Precaution_Code_-_Confused 0.4 0.0 PatientIntroduction_AdmissionReason/Diagnosis
with with O IN ROOT-S-VP-ADJP-ADJP-PP-IN NONE NONE 0.2 with_ongoing_close_monitoring Preventive_monitoring Clinical_Trials,_Monitoring Continuous Closed NONE Continuous 0.4 0.0 NA
ongoing ongoing O JJ ROOT-S-VP-ADJP-ADJP-PP-NP-NP-JJ NONE NONE 0.2 with_ongoing_close_monitoring Preventive_monitoring Clinical_Trials,_Monitoring Continuous Closed NONE Continuous 0.4 0.0 MyShift_RiskManagement
close close O JJ ROOT-S-VP-ADJP-ADJP-PP-NP-NP-JJ NONE NONE 0.2 with_ongoing_close_monitoring Preventive_monitoring Clinical_Trials,_Monitoring Continuous Closed NONE Continuous 0.4 0.5 MyShift_RiskManagement
monitoring monitoring O NN ROOT-S-VP-ADJP-ADJP-PP-NP-NP-NN NONE NONE 0.2 with_ongoing_close_monitoring Preventive_monitoring Clinical_Trials,_Monitoring Continuous Closed NONE Continuous 0.4 0.0 MyShift_RiskManagement
by by O IN ROOT-S-VP-ADJP-ADJP-PP-NP-PP-IN NONE NONE 0.2 by_special_ain. Anal_intraepithelial_neoplasia Special_(qualifier) NONE NONE NONE Special_(qualifier) 0.5 0.0 MyShift_RiskManagement
special special O JJ ROOT-S-VP-ADJP-ADJP-PP-NP-PP-NP-JJ NONE NONE 0.2 by_special_ain. Anal_intraepithelial_neoplasia Special_(qualifier) NONE NONE NONE Special_(qualifier) 0.5 0.0 MyShift_RiskManagement
ain ain O NN ROOT-S-VP-ADJP-ADJP-PP-NP-PP-NP-NN NONE NONE 0.2 by_special_ain. Anal_intraepithelial_neoplasia Special_(qualifier) NONE NONE NONE Special_(qualifier) 0.5 0.0 MyShift_RiskManagement
. . O . ROOT-S-. NONE NONE 1.0 by_special_ain. Anal_intraepithelial_neoplasia Special_(qualifier) NONE NONE NONE Special_(qualifier) 0.5 0.0 NA

had have O VBD ROOT-S-VP-VBD NONE NONE 0.2 had NONE NONE NONE NONE NONE NONE 0.5 0.0 Medication_Status
diazepam diazepam O NN ROOT-S-VP-NP-NP-NN NONE NONE 0.2 diazepam Diazepam Valium NONE NONE NONE Diazepam 0.5 0.5 Medication_Medicine
this this TIME DT ROOT-S-VP-NP-NP-TMP-DT NONE NONE 0.2 this_afternoon. Afternoon NONE NONE NONE NONE Afternoon 0.5 0.0 Medication_Status
afternoon afternoon TIME NN ROOT-S-VP-NP-NP-TMP-NN NONE NONE 0.2 this_afternoon. Afternoon NONE NONE NONE NONE Afternoon 0.5 0.0 Medication_Status
. . O . ROOT-S-. NONE NONE 1.0 this_afternoon. Afternoon NONE NONE NONE NONE Afternoon 0.5 0.0 NA

she she O PRP ROOT-S-NP-PRP NONE NONE 0.4 she NONE NONE NONE NONE NONE NONE 0.6 0.0 PatientIntroduction_Gender
has have O VBZ ROOT-S-VP-VBZ NONE NONE 0.2 has NONE NONE NONE NONE NONE NONE 0.6 0.0 NA
settled settle O VBN ROOT-S-VP-VP-VBN NONE NONE 0.2 settled Thyroid_Gland_Spindle_Cell_Tumor_with_Thymus-Like_Differentiation NONE NONE NONE NONE Thyroid_Gland_Spindle_Cell_Tumor_with_Thymus-Like_Differentiation 0.6 0.0 MyShift_OtherObservation
a a O DT ROOT-S-VP-VP-SBAR-S-NP-DT NONE NONE 0.4 a_little_bit. bit_-_unit_of_measure Little's_Disease Small Smallest NONE Small 0.6 0.0 MyShift_OtherObservation
little little O JJ ROOT-S-VP-VP-SBAR-S-NP-JJ NONE NONE 0.2 a_little_bit. bit_-_unit_of_measure Little's_Disease Small Smallest NONE Small 0.6 0.0 MyShift_OtherObservation
bit.she bit.she O NN ROOT-S-VP-VP-SBAR-S-NP-NN NONE NONE 0.2 NONE NONE NONE NONE NONE NONE NONE 0.6 0.0 NA
is be O VBZ ROOT-S-VP-VP-SBAR-S-VP-VBZ NONE NONE 1.0 is NONE NONE NONE NONE NONE NONE 0.6 0.0 NA
still still O RB ROOT-S-VP-VP-SBAR-S-VP-ADVP-RB NONE NONE 0.6 still NONE NONE NONE NONE NONE NONE 0.6 0.0 NA
awaiting await O VBG ROOT-S-VP-VP-SBAR-S-VP-VP-VBG NONE NONE 0.4 awaiting NONE NONE NONE NONE NONE NONE 0.7 0.0 Appointment/Procedure_Status
review review O NN ROOT-S-VP-VP-SBAR-S-VP-VP-NP-NN NONE NONE 0.2 review. Review_[Publication_Type] Act_Class_-_review NONE NONE NONE Review_[Publication_Type] 0.7 0.0 Appointment/Procedure_Description
. . O . ROOT-S-. NONE NONE 1.0 review. Review_[Publication_Type] Act_Class_-_review NONE NONE NONE Review_[Publication_Type] 0.7 0.0 NA

she she O PRP ROOT-S-S-NP-PRP NONE NONE 0.4 she NONE NONE NONE NONE NONE NONE 0.7 0.0 PatientIntroduction_Gender
is be O VBZ ROOT-S-S-VP-VP-VBZ NONE NONE 1.0 is NONE NONE NONE NONE NONE NONE 0.7 0.0 NA
a a O DT ROOT-S-S-VP-VP-NP-DT NONE NONE 0.4 a_wanderer Neonatal_maladjustment_syndrome Pareronia_<invertebrate> NONE NONE NONE Neonatal_maladjustment_syndrome 0.7 0.0 NA
wanderer wanderer O NN ROOT-S-S-VP-VP-NP-NN NONE NONE 0.2 a_wanderer Neonatal_maladjustment_syndrome Pareronia_<invertebrate> NONE NONE NONE Neonatal_maladjustment_syndrome 0.7 0.0 MyShift_RiskManagement
and and O CC ROOT-S-S-VP-CC NONE NONE 0.4 and NONE NONE NONE NONE NONE NONE 0.7 0.0 NA
often often O RB ROOT-S-S-VP-VP-ADVP-RB NONE NONE 0.2 often Frequent NONE NONE NONE NONE Frequent 0.8 0.0 MyShift_RiskManagement
goes go O VBZ ROOT-S-S-VP-VP-VBZ NONE NONE 0.2 goes Goes_<invertebrate> NONE NONE NONE NONE Goes_<invertebrate> 0.8 0.0 MyShift_RiskManagement
to to O TO ROOT-S-S-VP-VP-PP-TO NONE NONE 0.2 to_other_patients_room. Patients'_Rooms Room Patients Other Others Other 0.8 0.0 MyShift_RiskManagement
other other O JJ ROOT-S-S-VP-VP-PP-NP-NP-JJ NONE NONE 0.2 to_other_patients_room. Patients'_Rooms Room Patients Other Others Other 0.8 0.0 MyShift_RiskManagement
patients patient O NNS ROOT-S-S-VP-VP-PP-NP-NP-NNS NONE NONE 0.2 to_other_patients_room. Patients'_Rooms Room Patients Other Others Other 0.8 0.0 MyShift_RiskManagement
room.she room.she O NN ROOT-S-S-VP-VP-PP-NP-SBAR-S-NP-NN NONE NONE 0.2 NONE NONE NONE NONE NONE NONE NONE 0.8 0.0 NA
is be O VBZ ROOT-S-S-VP-VP-VBZ NONE NONE 1.0 is NONE NONE NONE NONE NONE NONE 0.8 0.0 NA
still still O RB ROOT-S-S-VP-VP-PP-NP-SBAR-S-VP-ADVP-RB NONE NONE 0.6 still NONE NONE NONE NONE NONE NONE 0.8 0.0 NA
awaiting await O VBG ROOT-S-S-VP-VP-PP-NP-SBAR-S-VP-VP-VBG NONE NONE 0.4 awaiting NONE NONE NONE NONE NONE NONE 0.9 0.0 Appointment/Procedure_Status
ct ct O NN ROOT-S-S-VP-VP-PP-NP-SBAR-S-VP-VP-S-NP-NN NONE NONE 0.2 ct_scan Radionuclide_Imaging Scanning Related_to_Cancer X-Ray_Computed_Tomography CAT_Scan_Section_ID Related_to_Cancer 0.9 0.0 Appointment/Procedure_Description
scan scan O VB ROOT-S-S-VP-VP-PP-NP-SBAR-S-VP-VP-S-VP-VB NONE NONE 0.2 ct_scan Radionuclide_Imaging Scanning Related_to_Cancer X-Ray_Computed_Tomography CAT_Scan_Section_ID Related_to_Cancer 0.9 0.0 Appointment/Procedure_Description
of of O IN ROOT-S-S-VP-VP-PP-NP-SBAR-S-VP-VP-S-VP-PP-IN NONE NONE 0.4 of_the_brain Brain Entire_brain NONE NONE NONE Brain 0.9 0.0 Appointment/Procedure_Description
the the O DT ROOT-S-S-VP-VP-PP-NP-SBAR-S-VP-VP-S-VP-PP-NP-DT NONE NONE 0.2 of_the_brain Brain Entire_brain NONE NONE NONE Brain 0.9 0.0 Appointment/Procedure_Description
brain brain O NN ROOT-S-S-VP-VP-PP-NP-SBAR-S-VP-VP-S-VP-PP-NP-NN NONE NONE 0.2 of_the_brain Brain Entire_brain NONE NONE NONE Brain 0.9 0.0 Appointment/Procedure_Description
but but O CC ROOT-S-CC NONE NONE 0.2 but NONE NONE NONE NONE NONE NONE 0.9 0.0 NA
there there O EX ROOT-S-S-NP-EX NONE NONE 0.2 there's NONE NONE NONE NONE NONE NONE 0.9 0.0 NA
's be O VBZ ROOT-S-S-VP-VBZ NONE NONE 0.2 there's NONE NONE NONE NONE NONE NONE 1.0 0.0 NA
no no O DT ROOT-S-S-VP-NP-DT NONE NONE 0.2 no_schedule_yet. Schedule_(document_type) Act_Relationship_Type_-_schedules NONE NONE NONE Schedule_(document_type) 1.0 0.0 NA
schedule schedule O NN ROOT-S-S-VP-NP-NN NONE NONE 0.2 no_schedule_yet. Schedule_(document_type) Act_Relationship_Type_-_schedules NONE NONE NONE Schedule_(document_type) 1.0 0.0 NA
yet yet O RB ROOT-S-S-VP-ADVP-RB NONE NONE 0.2 no_schedule_yet. Schedule_(document_type) Act_Relationship_Type_-_schedules NONE NONE NONE Schedule_(document_type) 1.0 0.0 NA
. . O . ROOT-S-. NONE NONE 1.0 no_schedule_yet. Schedule_(document_type) Act_Relationship_Type_-_schedules NONE NONE NONE Schedule_(document_type) 1.0 0.0 NA
