# Supplementary material for: Adapting State-of-the-Art Deep Language Models to Clinical Information Extraction Systems: Potentials, Challenges, and Solutions
Source: JMIR Med Inform. 2019 Apr 25;7(2):e11499. doi: 10.2196/11499 (PMC6658232; doi:10.2196/11499)
Supplement: Multimedia Appendix 2 [file medinform_v7i2e11499_app2.zip › CRF/337.xml.data]

In in O IN ROOT-SINV-PP-IN NONE NONE 0.6 In_bed_7_room_3 Beds Room NONE NONE NONE Beds 0.0 0.0 NA
bed bed O NN ROOT-SINV-PP-NP-NN NONE NONE 0.2 In_bed_7_room_3 Beds Room NONE NONE NONE Beds 0.0 0.0 PatientIntroduction_CurrentBed
7 7 NUMBER CD ROOT-SINV-PP-NP-CD NONE NONE 0.2 In_bed_7_room_3 Beds Room NONE NONE NONE Beds 0.0 0.0 PatientIntroduction_CurrentBed
room room O NN ROOT-SINV-PP-NP-NN NONE NONE 0.2 In_bed_7_room_3 Beds Room NONE NONE NONE Beds 0.0 0.0 PatientIntroduction_CurrentRoom
3 3 NUMBER CD ROOT-SINV-PP-NP-CD NONE NONE 0.2 In_bed_7_room_3 Beds Room NONE NONE NONE Beds 0.1 0.0 PatientIntroduction_CurrentRoom
is be O VBZ ROOT-SINV-VP-VBZ NONE NONE 0.4 is NONE NONE NONE NONE NONE NONE 0.1 0.0 NA
Sofi Sofi PERSON NNP ROOT-SINV-NP-NP-NNP NONE NONE 0.2 Sofi_Matichuk, NONE NONE NONE NONE NONE NONE 0.1 0.0 PatientIntroduction_GivenNames/Initials
Matichuk Matichuk PERSON NNP ROOT-SINV-NP-NP-NNP NONE NONE 0.2 Sofi_Matichuk, NONE NONE NONE NONE NONE NONE 0.1 0.0 PatientIntroduction_Lastname
, , O , ROOT-SINV-NP-, NONE NONE 0.6 Sofi_Matichuk, NONE NONE NONE NONE NONE NONE 0.1 0.0 NA
58 58 DURATION CD ROOT-SINV-NP-NP-NP-ADJP-NP-CD NONE NONE 0.2 58_yr_old_female Female Woman Females Female,_Self-Report Female_Phenotype year 0.1 0.0 PatientIntroduction_Ageinyears
yr yr DURATION NN ROOT-SINV-NP-NP-NP-ADJP-NP-NN NONE NONE 0.2 58_yr_old_female Female Woman Females Female,_Self-Report Female_Phenotype year 0.1 0.0 PatientIntroduction_Ageinyears
old old DURATION JJ ROOT-SINV-NP-NP-NP-ADJP-JJ NONE NONE 0.2 58_yr_old_female Female Woman Females Female,_Self-Report Female_Phenotype year 0.1 0.0 PatientIntroduction_Ageinyears
female female O NN ROOT-SINV-NP-NP-NP-NN NONE NONE 0.2 58_yr_old_female Female Woman Females Female,_Self-Report Female_Phenotype year 0.1 0.5 PatientIntroduction_Gender
under under O IN ROOT-SINV-NP-NP-PP-IN NONE NONE 0.2 under_Dr_canning, Can_-_object Physicians Delayed_Release_Dosage_Form Doctor_-_Title NONE Physicians 0.2 0.0 NA
Dr Dr O NNP ROOT-SINV-NP-NP-PP-NP-NNP NONE NONE 0.2 under_Dr_canning, Can_-_object Physicians Delayed_Release_Dosage_Form Doctor_-_Title NONE Physicians 0.2 0.0 PatientIntroduction_UnderDr_Lastname
canning canning O NN ROOT-SINV-NP-NP-PP-NP-NN NONE NONE 0.2 under_Dr_canning, Can_-_object Physicians Delayed_Release_Dosage_Form Doctor_-_Title NONE Physicians 0.2 0.0 PatientIntroduction_UnderDr_Lastname
, , O , ROOT-SINV-NP-, NONE NONE 0.6 under_Dr_canning, Can_-_object Physicians Delayed_Release_Dosage_Form Doctor_-_Title NONE Physicians 0.2 0.0 NA
came come O VBD ROOT-SINV-S-VP-VBD NONE NONE 0.2 came NONE NONE NONE NONE NONE NONE 0.2 0.0 NA
in in O IN ROOT-SINV-PP-IN NONE NONE 0.6 in NONE NONE NONE NONE NONE NONE 0.2 0.0 NA
with with O IN ROOT-SINV-S-VP-PP-IN NONE NONE 1.0 with_mild_brain_injury Injury Brain_Injuries trauma_qualifier Brain Entire_brain Mild_(qualifier_value) 0.2 0.0 NA
mild mild O JJ ROOT-SINV-S-VP-PP-NP-NP-JJ NONE NONE 0.2 with_mild_brain_injury Injury Brain_Injuries trauma_qualifier Brain Entire_brain Mild_(qualifier_value) 0.2 0.0 PatientIntroduction_Disease/ProblemHistory
brain brain O NN ROOT-SINV-S-VP-PP-NP-NP-NN NONE NONE 0.2 with_mild_brain_injury Injury Brain_Injuries trauma_qualifier Brain Entire_brain Mild_(qualifier_value) 0.2 0.0 PatientIntroduction_Disease/ProblemHistory
injury injury O NN ROOT-SINV-S-VP-PP-NP-NP-NN NONE NONE 0.2 with_mild_brain_injury Injury Brain_Injuries trauma_qualifier Brain Entire_brain Mild_(qualifier_value) 0.3 0.0 PatientIntroduction_Disease/ProblemHistory
due due O JJ ROOT-SINV-S-VP-PP-NP-ADJP-JJ NONE NONE 0.2 due_to_trauma. Wounds_and_Injuries Injury trauma_qualifier Traumatic NONE Wounds_and_Injuries 0.3 0.0 NA
to to O TO ROOT-SINV-S-VP-PP-NP-ADJP-PP-TO NONE NONE 0.6 due_to_trauma. Wounds_and_Injuries Injury trauma_qualifier Traumatic NONE Wounds_and_Injuries 0.3 0.0 NA
trauma trauma O NN ROOT-SINV-S-VP-PP-NP-ADJP-PP-NP-NN NONE NONE 0.2 due_to_trauma. Wounds_and_Injuries Injury trauma_qualifier Traumatic NONE Wounds_and_Injuries 0.3 0.0 PatientIntroduction_AdmissionReason/Diagnosis
. . O . ROOT-SINV-. NONE NONE 1.0 due_to_trauma. Wounds_and_Injuries Injury trauma_qualifier Traumatic NONE Wounds_and_Injuries 0.3 0.0 NA

with with O IN ROOT-S-PP-IN NONE NONE 1.0 with_gcs NONE NONE NONE NONE NONE NONE 0.3 0.0 NA
gcs gc O NNS ROOT-S-PP-NP-NP-NNS NONE NONE 0.2 with_gcs NONE NONE NONE NONE NONE NONE 0.3 0.0 NA
of of O IN ROOT-S-PP-NP-PP-IN NONE NONE 0.4 of_13, NONE NONE NONE NONE NONE NONE 0.3 0.0 NA
13 13 NUMBER CD ROOT-S-PP-NP-PP-NP-CD NONE NONE 0.2 of_13, NONE NONE NONE NONE NONE NONE 0.3 0.0 NA
, , O , ROOT-S-, NONE NONE 0.6 of_13, NONE NONE NONE NONE NONE NONE 0.4 0.0 NA
mobilises mobilise O VBZ ROOT-S-S-VP-VBZ NONE NONE 0.2 mobilises Does_mobilize Therapeutic_Mobilization NONE NONE NONE Does_mobilize 0.4 0.0 MyShift_ActivitiesOfDailyLiving
with with O IN ROOT-S-PP-IN NONE NONE 1.0 with_commode_chair Chairs Chairperson Commode NONE NONE Commode 0.4 0.0 MyShift_ActivitiesOfDailyLiving
commode commode O NN ROOT-S-S-VP-PP-NP-NN NONE NONE 0.2 with_commode_chair Chairs Chairperson Commode NONE NONE Commode 0.4 0.0 MyShift_ActivitiesOfDailyLiving
chair chair O NN ROOT-S-S-VP-PP-NP-NN NONE NONE 0.2 with_commode_chair Chairs Chairperson Commode NONE NONE Commode 0.4 0.0 MyShift_ActivitiesOfDailyLiving
to to O TO ROOT-S-S-VP-PP-TO NONE NONE 0.6 to_bathroom_needs_1 Needs Bathroom Patient_need_for_(contextual_qualifier) NONE NONE Bathroom 0.4 0.0 MyShift_ActivitiesOfDailyLiving
bathroom bathroom O NN ROOT-S-S-VP-PP-NP-NN NONE NONE 0.2 to_bathroom_needs_1 Needs Bathroom Patient_need_for_(contextual_qualifier) NONE NONE Bathroom 0.4 0.0 MyShift_ActivitiesOfDailyLiving
needs need O VBZ ROOT-S-VP-VBZ NONE NONE 0.2 to_bathroom_needs_1 Needs Bathroom Patient_need_for_(contextual_qualifier) NONE NONE Bathroom 0.4 0.0 MyShift_ActivitiesOfDailyLiving
1 1 NUMBER CD ROOT-S-VP-S-NP-CD NONE NONE 0.2 to_bathroom_needs_1 Needs Bathroom Patient_need_for_(contextual_qualifier) NONE NONE Bathroom 0.4 0.0 MyShift_ActivitiesOfDailyLiving
assist assist O VB ROOT-S-VP-S-VP-VB NONE NONE 0.2 assist Helping_Behavior Assisting_(procedure) Assisted_(qualifier_value) NONE NONE Assisting_(procedure) 0.5 0.0 MyShift_ActivitiesOfDailyLiving
with with O IN ROOT-S-PP-IN NONE NONE 1.0 with_adls.shes Activities_of_Daily_Living_(activity) SGCA_gene NONE NONE NONE Activities_of_Daily_Living_(activity) 0.5 0.0 MyShift_ActivitiesOfDailyLiving
adls.shes adls.shes O NNS ROOT-S-VP-S-VP-PP-NP-NP-NNS NONE NONE 0.2 with_adls.shes Activities_of_Daily_Living_(activity) SGCA_gene NONE NONE NONE Activities_of_Daily_Living_(activity) 0.5 0.0 NA
improving improve O VBG ROOT-S-VP-S-VP-PP-NP-VP-VBG NONE NONE 0.2 improving Improving_(qualifier_value) Improved Better Admission_Level_of_Care_Code_-_Improved NONE Improving_(qualifier_value) 0.5 0.0 MyShift_Status
well well O RB ROOT-S-VP-S-VP-PP-NP-VP-ADVP-RB NONE NONE 0.2 well. Good Better best_(quality) NONE NONE Good 0.5 0.0 MyShift_Status
. . O . ROOT-S-. NONE NONE 1.0 well. Good Better best_(quality) NONE NONE Good 0.5 0.0 NA

she she O PRP ROOT-S-NP-PRP NONE NONE 0.2 she NONE NONE NONE NONE NONE NONE 0.5 0.0 PatientIntroduction_Gender
is be O VBZ ROOT-S-VP-VBZ NONE NONE 0.4 is NONE NONE NONE NONE NONE NONE 0.5 0.0 NA
stable stable O JJ ROOT-S-VP-UCP-ADJP-JJ NONE NONE 0.2 stable Stable_status Patient_Condition_Code_-_Stable NONE NONE NONE Stable_status 0.6 0.0 MyShift_Status
and and O CC ROOT-S-VP-UCP-CC NONE NONE 0.6 and NONE NONE NONE NONE NONE NONE 0.6 0.0 NA
on on O IN ROOT-S-VP-UCP-PP-IN NONE NONE 0.2 on_ongoing_review Review_[Publication_Type] Act_Class_-_review Ongoing_review Continuous NONE Continuous 0.6 0.0 NA
ongoing ongoing O JJ ROOT-S-VP-UCP-PP-NP-NP-JJ NONE NONE 0.2 on_ongoing_review Review_[Publication_Type] Act_Class_-_review Ongoing_review Continuous NONE Continuous 0.6 0.0 Appointment/Procedure_Status
review review O NN ROOT-S-VP-UCP-PP-NP-NP-NN NONE NONE 0.2 on_ongoing_review Review_[Publication_Type] Act_Class_-_review Ongoing_review Continuous NONE Continuous 0.6 0.0 Appointment/Procedure_Description
with with O IN ROOT-S-VP-UCP-PP-NP-PP-IN NONE NONE 1.0 with_physio NONE NONE NONE NONE NONE NONE 0.6 0.0 Appointment/Procedure_Description
physio physio O NN ROOT-S-VP-UCP-PP-NP-PP-NP-NN NONE NONE 0.2 with_physio NONE NONE NONE NONE NONE NONE 0.6 0.0 Appointment/Procedure_Description
and and O CC ROOT-S-VP-UCP-CC NONE NONE 0.6 and NONE NONE NONE NONE NONE NONE 0.6 0.0 Appointment/Procedure_Description
ot ot O NN ROOT-S-VP-UCP-PP-NP-PP-NP-NN NONE NONE 0.2 ot._still OXT_gene OXT_wt_Allele NONE NONE NONE OXT_gene 0.6 0.0 Appointment/Procedure_Description
. . O . ROOT-S-. NONE NONE 1.0 ot._still OXT_gene OXT_wt_Allele NONE NONE NONE OXT_gene 0.7 0.0 NA

still still O RB ROOT-S-S-VP-VP-ADVP-RB NONE NONE 0.2 ot._still OXT_gene OXT_wt_Allele NONE NONE NONE OXT_gene 0.7 0.0 NA
awaiting await O VBG ROOT-S-S-VP-VP-VBG NONE NONE 0.2 awaiting NONE NONE NONE NONE NONE NONE 0.7 0.0 Medication_Status
some some O DT ROOT-S-S-VP-VP-NP-NP-DT NONE NONE 0.4 some_medications Pharmaceutical_Preparations Medications:Presence_or_Identity:Duration_of_the_study:^Patient:Nominal Medications:-:Point_in_time:^Patient:- NONE NONE Pharmaceutical_Preparations 0.7 0.0 Medication_Status
medications medication O NNS ROOT-S-S-VP-VP-NP-NP-NNS NONE NONE 0.4 some_medications Pharmaceutical_Preparations Medications:Presence_or_Identity:Duration_of_the_study:^Patient:Nominal Medications:-:Point_in_time:^Patient:- NONE NONE Pharmaceutical_Preparations 0.7 0.0 Medication_Status
in in O IN ROOT-S-S-VP-VP-NP-PP-IN NONE NONE 0.6 in_the_pharmacy. Pharmacy_facility Pharmacy_(field) NONE NONE NONE Pharmacy_(field) 0.7 0.0 Medication_Status
the the O DT ROOT-S-S-VP-VP-NP-PP-NP-NP-DT NONE NONE 0.8 in_the_pharmacy. Pharmacy_facility Pharmacy_(field) NONE NONE NONE Pharmacy_(field) 0.7 0.0 Medication_Status
pharmacy.seen pharmacy.seen O NN ROOT-S-S-VP-VP-NP-PP-NP-NP-NN NONE NONE 0.2 NONE NONE NONE NONE NONE NONE NONE 0.7 0.0 NA
by by O IN ROOT-S-S-VP-VP-NP-PP-NP-PP-IN NONE NONE 0.2 by_the_team_today Today Today_(temporal_qualifier) Team NONE NONE Team 0.7 0.0 NA
the the O DT ROOT-S-S-VP-VP-NP-PP-NP-NP-DT NONE NONE 0.8 by_the_team_today Today Today_(temporal_qualifier) Team NONE NONE Team 0.8 0.0 NA
team team O NN ROOT-S-S-VP-VP-NP-PP-NP-PP-NP-NN NONE NONE 0.2 by_the_team_today Today Today_(temporal_qualifier) Team NONE NONE Team 0.8 0.0 Appointment/Procedure_ClinicianTitle
today today DATE NN ROOT-S-S-VP-VP-NP-TMP-NN NONE NONE 0.2 by_the_team_today Today Today_(temporal_qualifier) Team NONE NONE Team 0.8 0.0 Appointment/Procedure_Day
and and O CC ROOT-S-S-VP-CC NONE NONE 0.6 and NONE NONE NONE NONE NONE NONE 0.8 0.0 NA
ordered order O VBN ROOT-S-S-VP-VP-VBN NONE NONE 0.2 ordered Order_(arrangement) Order_(action) Order_(document) Order_(taxonomic) Permutation Order_(arrangement) 0.8 0.0 NA
to to O TO ROOT-S-S-VP-VP-S-VP-TO NONE NONE 0.6 to To NONE NONE NONE NONE To 0.8 0.0 NA
decrease decrease O VB ROOT-S-S-VP-VP-S-VP-VP-VB NONE NONE 0.2 decrease Reduced Decrease Decreased Decreasing NONE Reduced 0.8 0.0 Future_Goal/TaskToBeCompleted/ExpectedOutcome
the the O DT ROOT-S-S-VP-VP-NP-PP-NP-NP-DT NONE NONE 0.8 the_dosage Dosage NONE NONE NONE NONE Dosage 0.8 0.0 Future_Goal/TaskToBeCompleted/ExpectedOutcome
dosage dosage O NN ROOT-S-S-VP-VP-S-VP-VP-NP-NP-NN NONE NONE 0.2 the_dosage Dosage NONE NONE NONE NONE Dosage 0.8 0.0 Future_Goal/TaskToBeCompleted/ExpectedOutcome
of of O IN ROOT-S-S-VP-VP-S-VP-VP-NP-PP-IN NONE NONE 0.4 of_some_medications_just Pharmaceutical_Preparations Medications:Presence_or_Identity:Duration_of_the_study:^Patient:Nominal Medications:-:Point_in_time:^Patient:- NONE NONE Pharmaceutical_Preparations 0.9 0.0 Future_Goal/TaskToBeCompleted/ExpectedOutcome
some some O DT ROOT-S-S-VP-VP-NP-NP-DT NONE NONE 0.4 of_some_medications_just Pharmaceutical_Preparations Medications:Presence_or_Identity:Duration_of_the_study:^Patient:Nominal Medications:-:Point_in_time:^Patient:- NONE NONE Pharmaceutical_Preparations 0.9 0.0 Future_Goal/TaskToBeCompleted/ExpectedOutcome
medications medication O NNS ROOT-S-S-VP-VP-NP-NP-NNS NONE NONE 0.4 of_some_medications_just Pharmaceutical_Preparations Medications:Presence_or_Identity:Duration_of_the_study:^Patient:Nominal Medications:-:Point_in_time:^Patient:- NONE NONE Pharmaceutical_Preparations 0.9 0.0 Future_Goal/TaskToBeCompleted/ExpectedOutcome
just just O RB ROOT-S-S-VP-VP-S-VP-VP-NP-PP-NP-RB NONE NONE 0.2 of_some_medications_just Pharmaceutical_Preparations Medications:Presence_or_Identity:Duration_of_the_study:^Patient:Nominal Medications:-:Point_in_time:^Patient:- NONE NONE Pharmaceutical_Preparations 0.9 0.0 NA
see see O VBP ROOT-S-VP-VBP NONE NONE 0.2 see Vision See saw_(device) Seen NONE Vision 0.9 0.0 NA
the the O DT ROOT-S-S-VP-VP-NP-PP-NP-NP-DT NONE NONE 0.8 the_chart._otherwise Charts_(device) Charts_(publication) NONE NONE NONE Charts_(device) 0.9 0.0 NA
chart chart O NN ROOT-S-VP-NP-NN NONE NONE 0.2 the_chart._otherwise Charts_(device) Charts_(publication) NONE NONE NONE Charts_(device) 0.9 0.0 NA
. . O . ROOT-S-. NONE NONE 1.0 the_chart._otherwise Charts_(device) Charts_(publication) NONE NONE NONE Charts_(device) 0.9 0.0 NA

otherwise otherwise O RB ROOT-S-ADVP-RB NONE NONE 0.2 the_chart._otherwise Charts_(device) Charts_(publication) NONE NONE NONE Charts_(device) 0.9 0.0 NA
no no O DT ROOT-S-NP-DT NONE NONE 0.2 no_further_complaints Chief_complaint_(finding) Further Distal NONE NONE Further 1.0 0.0 MyShift_Status
further further O JJ ROOT-S-NP-JJ NONE NONE 0.2 no_further_complaints Chief_complaint_(finding) Further Distal NONE NONE Further 1.0 0.0 MyShift_Status
complaints complaint O NNS ROOT-S-NP-NNS NONE NONE 0.2 no_further_complaints Chief_complaint_(finding) Further Distal NONE NONE Further 1.0 0.0 MyShift_Status
noted note O VBD ROOT-S-VP-VBD NONE NONE 0.2 noted. Note NONE NONE NONE NONE Note 1.0 0.0 MyShift_Status
. . O . ROOT-S-. NONE NONE 1.0 noted. Note NONE NONE NONE NONE Note 1.0 0.0 NA
