# Supplementary material for: Adapting State-of-the-Art Deep Language Models to Clinical Information Extraction Systems: Potentials, Challenges, and Solutions
Source: JMIR Med Inform. 2019 Apr 25;7(2):e11499. doi: 10.2196/11499 (PMC6658232; doi:10.2196/11499)
Supplement: Multimedia Appendix 2 [file medinform_v7i2e11499_app2.zip › CRF/386.xml.data]

In in O IN ROOT-S-PP-IN NONE NONE 0.29 In_room_3_bed_2 Beds Present Within Room NONE Within 0.0 0.0 NA
room room O NN ROOT-S-PP-NP-NN NONE NONE 0.14 In_room_3_bed_2 Beds Present Within Room NONE Within 0.0 0.0 PatientIntroduction_CurrentRoom
3 3 NUMBER CD ROOT-S-PP-NP-CD NONE NONE 0.14 In_room_3_bed_2 Beds Present Within Room NONE Within 0.0 0.0 PatientIntroduction_CurrentRoom
bed bed O NN ROOT-S-NP-NN NONE NONE 0.14 In_room_3_bed_2 Beds Present Within Room NONE Within 0.1 0.0 PatientIntroduction_CurrentBed
2 2 NUMBER CD ROOT-S-NP-CD NONE NONE 0.14 In_room_3_bed_2 Beds Present Within Room NONE Within 0.1 0.0 PatientIntroduction_CurrentBed
is be O VBZ ROOT-S-VP-VBZ NONE NONE 0.14 is NONE NONE NONE NONE NONE NONE 0.1 0.0 NA
Shiyang Shiyang PERSON NNP ROOT-S-VP-SBAR-SBAR-S-NP-NP-NNP NONE NONE 0.14 Shiyang_Chen, Chen NONE NONE NONE NONE Chen 0.1 0.0 PatientIntroduction_GivenNames/Initials
Chen Chen PERSON NNP ROOT-S-VP-SBAR-SBAR-S-NP-NP-NNP NONE NONE 0.14 Shiyang_Chen, Chen NONE NONE NONE NONE Chen 0.1 0.0 PatientIntroduction_Lastname
, , O , ROOT-S-VP-SBAR-SBAR-S-NP-, NONE NONE 1.0 Shiyang_Chen, Chen NONE NONE NONE NONE Chen 0.1 0.0 NA
68 68 DURATION CD ROOT-S-VP-SBAR-SBAR-S-NP-ADJP-NP-CD NONE NONE 0.14 68_yrs_old Old 68 NONE NONE NONE 68 0.2 0.0 PatientIntroduction_Ageinyears
yrs yr DURATION NNS ROOT-S-VP-SBAR-SBAR-S-NP-ADJP-NP-NNS NONE NONE 0.14 68_yrs_old Old 68 NONE NONE NONE 68 0.2 0.0 PatientIntroduction_Ageinyears
old old DURATION JJ ROOT-S-VP-SBAR-SBAR-S-NP-ADJP-JJ NONE NONE 0.14 68_yrs_old Old 68 NONE NONE NONE 68 0.2 0.0 PatientIntroduction_Ageinyears
under under O IN ROOT-S-VP-SBAR-SBAR-S-NP-ADJP-PP-IN NONE NONE 0.14 under_Dr_Cambrdge, Physicians Delayed_Release_Dosage_Form Doctor_-_Title NONE NONE Physicians 0.2 0.0 NA
Dr Dr O NNP ROOT-S-VP-SBAR-SBAR-S-NP-ADJP-PP-NP-NNP NONE NONE 0.14 under_Dr_Cambrdge, Physicians Delayed_Release_Dosage_Form Doctor_-_Title NONE NONE Physicians 0.2 0.0 PatientIntroduction_UnderDr_Lastname
Cambrdge Cambrdge PERSON NNP ROOT-S-VP-SBAR-SBAR-S-NP-ADJP-PP-NP-NNP NONE NONE 0.14 under_Dr_Cambrdge, Physicians Delayed_Release_Dosage_Form Doctor_-_Title NONE NONE Physicians 0.2 0.0 PatientIntroduction_UnderDr_Lastname
, , O , ROOT-S-VP-SBAR-SBAR-S-NP-, NONE NONE 1.0 under_Dr_Cambrdge, Physicians Delayed_Release_Dosage_Form Doctor_-_Title NONE NONE Physicians 0.3 0.0 NA
came come O VBD ROOT-S-VP-SBAR-SBAR-S-VP-VP-VBD NONE NONE 0.14 came NONE NONE NONE NONE NONE NONE 0.3 0.0 NA
in in O IN ROOT-S-PP-IN NONE NONE 0.29 in NONE NONE NONE NONE NONE NONE 0.3 0.0 NA
with with O IN ROOT-S-VP-SBAR-SBAR-S-VP-VP-PP-PP-IN NONE NONE 0.14 with_chest_pain Pain Chest Anterior_thoracic_region Pain_NOS_Adverse_Event Chest_Pain Chest 0.3 0.0 NA
chest chest O NN ROOT-S-VP-SBAR-SBAR-S-VP-VP-PP-PP-NP-NN NONE NONE 0.14 with_chest_pain Pain Chest Anterior_thoracic_region Pain_NOS_Adverse_Event Chest_Pain Chest 0.3 0.0 PatientIntroduction_AdmissionReason/Diagnosis
pain pain O NN ROOT-S-VP-SBAR-SBAR-S-VP-VP-PP-PP-NP-NN NONE NONE 0.14 with_chest_pain Pain Chest Anterior_thoracic_region Pain_NOS_Adverse_Event Chest_Pain Chest 0.3 0.5 PatientIntroduction_AdmissionReason/Diagnosis
and and O CC ROOT-S-VP-SBAR-SBAR-S-VP-CC NONE NONE 0.43 and NONE NONE NONE NONE NONE NONE 0.4 0.0 NA
diagnosed diagnose O VBD ROOT-S-VP-SBAR-SBAR-S-VP-VP-VBD NONE NONE 0.14 diagnosed Diagnosis NONE NONE NONE NONE Diagnosis 0.4 0.0 NA
to to O TO ROOT-S-VP-SBAR-SBAR-S-VP-VP-S-VP-TO NONE NONE 0.14 to To NONE NONE NONE NONE To 0.4 0.0 NA
have have O VB ROOT-S-VP-SBAR-SBAR-S-VP-VP-S-VP-VP-VB NONE NONE 0.14 have NONE NONE NONE NONE NONE NONE 0.4 0.0 NA
pulmonary pulmonary O JJ ROOT-S-VP-SBAR-SBAR-S-VP-VP-S-VP-VP-NP-JJ NONE NONE 0.14 pulmonary_embolism, Embolism Lung Embolus Pulmonary:-:Point_in_time:^Patient:- Pulmonary_(qualifier_value) Pulmonary_(qualifier_value) 0.4 0.0 PatientIntroduction_Disease/ProblemHistory
embolism embolism O NN ROOT-S-VP-SBAR-SBAR-S-VP-VP-S-VP-VP-NP-NN NONE NONE 0.14 pulmonary_embolism, Embolism Lung Embolus Pulmonary:-:Point_in_time:^Patient:- Pulmonary_(qualifier_value) Pulmonary_(qualifier_value) 0.4 0.0 PatientIntroduction_Disease/ProblemHistory
, , O , ROOT-S-VP-SBAR-SBAR-S-NP-, NONE NONE 1.0 pulmonary_embolism, Embolism Lung Embolus Pulmonary:-:Point_in_time:^Patient:- Pulmonary_(qualifier_value) Pulmonary_(qualifier_value) 0.5 0.0 NA
for for O IN ROOT-S-VP-SBAR-SBAR-S-VP-VP-S-VP-VP-PP-IN NONE NONE 0.43 for_ctpa 4-((1,4,8,11-tetraazacyclotetradec-1-yl)methyl)benzoic_acid CATARACT,_POSTERIOR_POLAR,_1 NONE NONE NONE CATARACT,_POSTERIOR_POLAR,_1 0.5 0.0 NA
ctpa ctpa O NN ROOT-S-VP-SBAR-SBAR-S-VP-VP-S-VP-VP-PP-NP-NP-NN NONE NONE 0.14 for_ctpa 4-((1,4,8,11-tetraazacyclotetradec-1-yl)methyl)benzoic_acid CATARACT,_POSTERIOR_POLAR,_1 NONE NONE NONE CATARACT,_POSTERIOR_POLAR,_1 0.5 0.0 Appointment/Procedure_Description
this this O DT ROOT-S-VP-SBAR-SBAR-S-VP-VP-S-VP-VP-PP-NP-SBAR-S-NP-DT NONE NONE 0.14 this_pm, NONE NONE NONE NONE NONE NONE 0.5 0.0 Appointment/Procedure_Time
pm pm O NN ROOT-S-VP-SBAR-SBAR-S-VP-VP-S-VP-VP-PP-NP-SBAR-S-NP-NN NONE NONE 0.14 this_pm, NONE NONE NONE NONE NONE NONE 0.5 0.0 Appointment/Procedure_Time
, , O , ROOT-S-VP-SBAR-SBAR-S-NP-, NONE NONE 1.0 this_pm, NONE NONE NONE NONE NONE NONE 0.5 0.0 NA
on on O IN ROOT-S-VP-SBAR-SBAR-S-VP-VP-S-VP-VP-PP-NP-SBAR-S-PP-IN NONE NONE 0.57 on_ongoing_anticoagulant_therapy, Anticoagulants therapeutic_aspects Therapeutic_procedure Anticoagulant_therapy on_anti-coagulants Continuous 0.5 0.0 NA
ongoing ongoing O JJ ROOT-S-VP-SBAR-SBAR-S-VP-VP-S-VP-VP-PP-NP-SBAR-S-PP-NP-JJ NONE NONE 0.14 on_ongoing_anticoagulant_therapy, Anticoagulants therapeutic_aspects Therapeutic_procedure Anticoagulant_therapy on_anti-coagulants Continuous 0.6 0.0 NA
anticoagulant anticoagulant O JJ ROOT-S-VP-SBAR-SBAR-S-VP-VP-S-VP-VP-PP-NP-SBAR-S-PP-NP-JJ NONE NONE 0.14 on_ongoing_anticoagulant_therapy, Anticoagulants therapeutic_aspects Therapeutic_procedure Anticoagulant_therapy on_anti-coagulants Continuous 0.6 0.0 Medication_Medicine
therapy therapy O NN ROOT-S-VP-SBAR-SBAR-S-VP-VP-S-VP-VP-PP-NP-SBAR-S-PP-NP-NN NONE NONE 0.14 on_ongoing_anticoagulant_therapy, Anticoagulants therapeutic_aspects Therapeutic_procedure Anticoagulant_therapy on_anti-coagulants Continuous 0.6 0.5 Medication_Medicine
, , O , ROOT-S-VP-SBAR-SBAR-S-NP-, NONE NONE 1.0 on_ongoing_anticoagulant_therapy, Anticoagulants therapeutic_aspects Therapeutic_procedure Anticoagulant_therapy on_anti-coagulants Continuous 0.6 0.0 NA
on on O IN ROOT-S-VP-SBAR-SBAR-S-VP-VP-S-VP-VP-PP-NP-SBAR-S-PP-IN NONE NONE 0.57 on_oxygen_6liters/mask, Oxygen_mask Masks ANKHD1_gene MST3-_AND_SOK1-RELATED_KINASE_GENE Blinded Oxygen 0.6 0.0 Medication_Status
oxygen oxygen O NN ROOT-S-VP-SBAR-SBAR-S-VP-VP-S-VP-VP-PP-NP-SBAR-S-PP-NP-NN NONE NONE 0.14 on_oxygen_6liters/mask, Oxygen_mask Masks ANKHD1_gene MST3-_AND_SOK1-RELATED_KINASE_GENE Blinded Oxygen 0.6 0.5 Medication_Medicine
6liters/mask 6liters/mask O NN ROOT-S-VP-SBAR-SBAR-S-VP-VP-S-VP-VP-PP-NP-SBAR-S-PP-NP-NN NONE NONE 0.14 on_oxygen_6liters/mask, Oxygen_mask Masks ANKHD1_gene MST3-_AND_SOK1-RELATED_KINASE_GENE Blinded Oxygen 0.7 0.0 Medication_Medicine
, , O , ROOT-S-VP-SBAR-SBAR-S-NP-, NONE NONE 1.0 on_oxygen_6liters/mask, Oxygen_mask Masks ANKHD1_gene MST3-_AND_SOK1-RELATED_KINASE_GENE Blinded Oxygen 0.7 0.0 NA
on on O IN ROOT-S-VP-SBAR-SBAR-S-VP-VP-S-VP-VP-PP-NP-SBAR-S-PP-IN NONE NONE 0.57 on_daily_bloods, Bloods_(ethnic_group) Blood In_Blood peripheral_blood Blood_Vessels Daily 0.7 0.0 NA
daily daily SET JJ ROOT-S-VP-SBAR-SBAR-S-VP-VP-S-VP-VP-PP-NP-SBAR-S-PP-NP-JJ NONE NONE 0.14 on_daily_bloods, Bloods_(ethnic_group) Blood In_Blood peripheral_blood Blood_Vessels Daily 0.7 0.0 Appointment/Procedure_Day
bloods blood O NNS ROOT-S-VP-SBAR-SBAR-S-VP-VP-S-VP-VP-PP-NP-SBAR-S-PP-NP-NNS NONE NONE 0.14 on_daily_bloods, Bloods_(ethnic_group) Blood In_Blood peripheral_blood Blood_Vessels Daily 0.7 0.0 Appointment/Procedure_Description
, , O , ROOT-S-VP-SBAR-SBAR-S-NP-, NONE NONE 1.0 on_daily_bloods, Bloods_(ethnic_group) Blood In_Blood peripheral_blood Blood_Vessels Daily 0.7 0.0 NA
started start O VBD ROOT-S-VP-SBAR-SBAR-S-VP-VP-S-VP-VP-PP-NP-SBAR-S-VP-VBD NONE NONE 0.14 started Started Beginning NONE NONE NONE Started 0.8 0.0 Medication_Status
on on O IN ROOT-S-VP-SBAR-SBAR-S-VP-VP-S-VP-VP-PP-NP-SBAR-S-PP-IN NONE NONE 0.57 on_warfarin Warfarin NONE NONE NONE NONE Warfarin 0.8 0.0 Medication_Status
warfarin warfarin O NN ROOT-S-VP-SBAR-SBAR-S-VP-VP-S-VP-VP-PP-NP-SBAR-S-VP-PP-NP-NN NONE NONE 0.14 on_warfarin Warfarin NONE NONE NONE NONE Warfarin 0.8 0.5 Medication_Medicine
and and O CC ROOT-S-VP-SBAR-SBAR-S-VP-CC NONE NONE 0.43 and NONE NONE NONE NONE NONE NONE 0.8 0.0 NA
clexane.query clexane.query O NN ROOT-S-VP-SBAR-SBAR-S-VP-VP-S-VP-VP-PP-NP-SBAR-S-VP-PP-NP-NN NONE NONE 0.14 clexane.query Question_(inquiry) Clexane NONE NONE NONE Clexane 0.8 0.0 NA
for for O IN ROOT-S-VP-SBAR-SBAR-S-VP-VP-S-VP-VP-PP-IN NONE NONE 0.43 for_surgery Surgery_specialty Surgical_aspects Operative_Surgical_Procedures NONE NONE Surgical_aspects 0.8 0.0 Appointment/Procedure_Description
surgery surgery O NN ROOT-S-VP-SBAR-SBAR-S-VP-VP-S-VP-VP-PP-NP-SBAR-S-VP-SBAR-S-NP-NN NONE NONE 0.14 for_surgery Surgery_specialty Surgical_aspects Operative_Surgical_Procedures NONE NONE Surgical_aspects 0.9 0.0 Appointment/Procedure_Description
post post O NN ROOT-S-VP-SBAR-SBAR-S-VP-VP-S-VP-VP-PP-NP-SBAR-S-VP-SBAR-S-NP-NN NONE NONE 0.14 post_ct._stable_obs Stable_status Patient_Condition_Code_-_Stable NONE NONE NONE Stable_status 0.9 0.0 NA
ct. ct. O VBD ROOT-S-VP-SBAR-SBAR-S-VP-VP-S-VP-VP-PP-NP-SBAR-S-VP-SBAR-S-VP-VBD NONE NONE 0.14 post_ct._stable_obs Stable_status Patient_Condition_Code_-_Stable NONE NONE NONE Stable_status 0.9 0.0 NA
stable stable O JJ ROOT-S-VP-SBAR-SBAR-S-VP-VP-S-VP-VP-PP-NP-SBAR-S-VP-SBAR-S-VP-NP-JJ NONE NONE 0.14 post_ct._stable_obs Stable_status Patient_Condition_Code_-_Stable NONE NONE NONE Stable_status 0.9 0.0 MyShift_OtherObservation
obs ob O NNS ROOT-S-VP-SBAR-SBAR-S-VP-VP-S-VP-VP-PP-NP-SBAR-S-VP-SBAR-S-VP-NP-NNS NONE NONE 0.14 post_ct._stable_obs Stable_status Patient_Condition_Code_-_Stable NONE NONE NONE Stable_status 0.9 0.0 MyShift_OtherObservation
and and O CC ROOT-S-VP-SBAR-SBAR-S-VP-CC NONE NONE 0.43 and NONE NONE NONE NONE NONE NONE 0.9 0.0 NA
for for O IN ROOT-S-VP-SBAR-SBAR-S-VP-VP-S-VP-VP-PP-IN NONE NONE 0.43 for NONE NONE NONE NONE NONE NONE 1.0 0.0 NA
continues continue O VBZ ROOT-S-VP-SBAR-SBAR-S-VP-VBZ NONE NONE 0.14 continues Continuous NONE NONE NONE NONE Continuous 1.0 0.0 NA
monitoring monitoring O NN ROOT-S-VP-SBAR-SBAR-S-VP-NP-NN NONE NONE 0.14 monitoring. Preventive_monitoring Clinical_Trials,_Monitoring NONE NONE NONE Preventive_monitoring 1.0 0.0 Appointment/Procedure_Description
. . O . ROOT-S-. NONE NONE 0.14 monitoring. Preventive_monitoring Clinical_Trials,_Monitoring NONE NONE NONE Preventive_monitoring 1.0 0.0 NA
