# Supplementary material for: Adapting State-of-the-Art Deep Language Models to Clinical Information Extraction Systems: Potentials, Challenges, and Solutions
Source: JMIR Med Inform. 2019 Apr 25;7(2):e11499. doi: 10.2196/11499 (PMC6658232; doi:10.2196/11499)
Supplement: Multimedia Appendix 2 [file medinform_v7i2e11499_app2.zip › CRF/397.xml.data]

In in O IN ROOT-S-PP-IN NONE NONE 0.4 In_room_6_bed_2 Beds Present Within Room NONE Present 0.0 0.0 NA
room room O NN ROOT-S-PP-NP-NN NONE NONE 0.2 In_room_6_bed_2 Beds Present Within Room NONE Present 0.0 0.0 PatientIntroduction_CurrentRoom
6 6 NUMBER CD ROOT-S-PP-NP-CD NONE NONE 0.2 In_room_6_bed_2 Beds Present Within Room NONE Present 0.1 0.0 PatientIntroduction_CurrentRoom
bed bed O NN ROOT-S-NP-NN NONE NONE 0.2 In_room_6_bed_2 Beds Present Within Room NONE Present 0.1 0.0 PatientIntroduction_CurrentBed
2 2 NUMBER CD ROOT-S-NP-CD NONE NONE 0.2 In_room_6_bed_2 Beds Present Within Room NONE Present 0.1 0.0 PatientIntroduction_CurrentBed
is be O VBZ ROOT-S-VP-VBZ NONE NONE 0.2 is NONE NONE NONE NONE NONE NONE 0.1 0.0 NA
Vernon Vernon PERSON NNP ROOT-S-VP-NP-NP-NNP NONE NONE 0.2 Vernon_Zhang_, NONE NONE NONE NONE NONE NONE 0.2 0.0 PatientIntroduction_GivenNames/Initials
Zhang Zhang PERSON NNP ROOT-S-VP-NP-NP-NNP NONE NONE 0.2 Vernon_Zhang_, NONE NONE NONE NONE NONE NONE 0.2 0.0 PatientIntroduction_Lastname
, , O , ROOT-S-VP-NP-, NONE NONE 1.0 Vernon_Zhang_, NONE NONE NONE NONE NONE NONE 0.2 0.0 NA
46 46 DURATION CD ROOT-S-VP-NP-ADJP-NP-CD NONE NONE 0.2 46_yrs_old Old NONE NONE NONE NONE Old 0.2 0.0 PatientIntroduction_Ageinyears
yrs yr DURATION NNS ROOT-S-VP-NP-ADJP-NP-NNS NONE NONE 0.2 46_yrs_old Old NONE NONE NONE NONE Old 0.3 0.0 PatientIntroduction_Ageinyears
old old DURATION JJ ROOT-S-VP-NP-ADJP-JJ NONE NONE 0.2 46_yrs_old Old NONE NONE NONE NONE Old 0.3 0.0 PatientIntroduction_Ageinyears
under under O IN ROOT-S-VP-NP-ADJP-PP-IN NONE NONE 0.2 under_Gibbon, Hylobates_Genus NONE NONE NONE NONE Hylobates_Genus 0.3 0.0 NA
Gibbon Gibbon PERSON NNP ROOT-S-VP-NP-ADJP-PP-NP-NNP NONE NONE 0.2 under_Gibbon, Hylobates_Genus NONE NONE NONE NONE Hylobates_Genus 0.3 0.0 PatientIntroduction_UnderDr_Lastname
, , O , ROOT-S-VP-NP-, NONE NONE 1.0 under_Gibbon, Hylobates_Genus NONE NONE NONE NONE Hylobates_Genus 0.3 0.0 NA
came come O VBD ROOT-S-VP-NP-SBAR-S-VP-VBD NONE NONE 0.2 came NONE NONE NONE NONE NONE NONE 0.4 0.0 NA
in in O IN ROOT-S-PP-IN NONE NONE 0.4 in NONE NONE NONE NONE NONE NONE 0.4 0.0 NA
with with O IN ROOT-S-VP-NP-SBAR-S-VP-PP-PP-IN NONE NONE 0.2 with_poor_oxygenation, Alveolar_ventilation_function Cell_Respiration Poverty Poor_-_grade_value Poor_-_qualifier Poor_-_grade_value 0.4 0.0 NA
poor poor O JJ ROOT-S-VP-NP-SBAR-S-VP-PP-PP-NP-JJ NONE NONE 0.2 with_poor_oxygenation, Alveolar_ventilation_function Cell_Respiration Poverty Poor_-_grade_value Poor_-_qualifier Poor_-_grade_value 0.4 0.0 PatientIntroduction_AdmissionReason/Diagnosis
oxygenation oxygenation O NN ROOT-S-VP-NP-SBAR-S-VP-PP-PP-NP-NN NONE NONE 0.2 with_poor_oxygenation, Alveolar_ventilation_function Cell_Respiration Poverty Poor_-_grade_value Poor_-_qualifier Poor_-_grade_value 0.5 0.0 PatientIntroduction_AdmissionReason/Diagnosis
, , O , ROOT-S-VP-NP-, NONE NONE 1.0 with_poor_oxygenation, Alveolar_ventilation_function Cell_Respiration Poverty Poor_-_grade_value Poor_-_qualifier Poor_-_grade_value 0.5 0.0 NA
on on O IN ROOT-S-VP-NP-SBAR-S-VP-PP-IN NONE NONE 0.4 on_oxygen_prn, Oxygen NONE NONE NONE NONE Oxygen 0.5 0.0 Medication_Status
oxygen oxygen O NN ROOT-S-VP-NP-SBAR-S-VP-PP-NP-NN NONE NONE 0.2 on_oxygen_prn, Oxygen NONE NONE NONE NONE Oxygen 0.5 0.5 Medication_Medicine
prn prn O NN ROOT-S-VP-NP-SBAR-S-VP-PP-NP-NN NONE NONE 0.2 on_oxygen_prn, Oxygen NONE NONE NONE NONE Oxygen 0.6 0.0 Medication_Medicine
, , O , ROOT-S-VP-NP-, NONE NONE 1.0 on_oxygen_prn, Oxygen NONE NONE NONE NONE Oxygen 0.6 0.0 NA
on on O IN ROOT-S-VP-NP-SBAR-S-VP-PP-IN NONE NONE 0.4 on_puffers Pufferfish Nicotine_inhaler NONE NONE NONE Pufferfish 0.6 0.0 Medication_Status
puffers puffer O NNS ROOT-S-VP-NP-SBAR-S-VP-PP-NP-NNS NONE NONE 0.2 on_puffers Pufferfish Nicotine_inhaler NONE NONE NONE Pufferfish 0.6 0.0 Medication_Medicine
and and O CC ROOT-S-VP-NP-SBAR-S-VP-PP-NP-CC NONE NONE 0.4 and NONE NONE NONE NONE NONE NONE 0.7 0.0 NA
steroids steroid O NNS ROOT-S-VP-NP-SBAR-S-VP-PP-NP-NNS NONE NONE 0.2 steroids. Steroids NONE NONE NONE NONE Steroids 0.7 0.5 Medication_Medicine
. . O . ROOT-S-. NONE NONE 0.6 steroids. Steroids NONE NONE NONE NONE Steroids 0.7 0.0 NA

self self O NN ROOT-NP-NP-NN NONE NONE 0.2 self_caring Caring care_activity NONE NONE NONE Caring 0.7 0.0 MyShift_ActivitiesOfDailyLiving
caring caring O NN ROOT-NP-NP-NN NONE NONE 0.2 self_caring Caring care_activity NONE NONE NONE Caring 0.7 0.0 MyShift_ActivitiesOfDailyLiving
and and O CC ROOT-NP-NP-CC NONE NONE 0.4 and NONE NONE NONE NONE NONE NONE 0.8 0.0 NA
ambulant ambulant O NN ROOT-NP-NP-NN NONE NONE 0.2 ambulant_, Ambulation NONE NONE NONE NONE Ambulation 0.8 0.0 MyShift_ActivitiesOfDailyLiving
, , O , ROOT-NP-, NONE NONE 1.0 ambulant_, Ambulation NONE NONE NONE NONE Ambulation 0.8 0.0 NA
nil nil O NN ROOT-NP-NP-NN NONE NONE 0.2 nil_other_issues. Problem Issue_(document) Nil Others NONE Nil 0.8 0.0 MyShift_Status
other other O JJ ROOT-NP-NP-JJ NONE NONE 0.2 nil_other_issues. Problem Issue_(document) Nil Others NONE Nil 0.9 0.0 MyShift_Status
issues issue O NNS ROOT-NP-NP-NNS NONE NONE 0.2 nil_other_issues. Problem Issue_(document) Nil Others NONE Nil 0.9 0.0 MyShift_Status
. . O . ROOT-NP-. NONE NONE 0.6 nil_other_issues. Problem Issue_(document) Nil Others NONE Nil 0.9 0.0 NA

for for O IN ROOT-FRAG-PP-IN NONE NONE 0.2 for_discharge_tom. PRPF6_gene Body_Fluid_Discharge Patient_Discharge Discharge,_body_substance NONE Patient_Discharge 0.9 0.0 Future_Discharge/TransferPlan
discharge discharge O NN ROOT-FRAG-PP-NP-NN NONE NONE 0.2 for_discharge_tom. PRPF6_gene Body_Fluid_Discharge Patient_Discharge Discharge,_body_substance NONE Patient_Discharge 1.0 0.0 Future_Discharge/TransferPlan
tom tom O NN ROOT-FRAG-PP-NP-NN NONE NONE 0.2 for_discharge_tom. PRPF6_gene Body_Fluid_Discharge Patient_Discharge Discharge,_body_substance NONE Patient_Discharge 1.0 0.0 Future_Discharge/TransferPlan
. . O . ROOT-FRAG-. NONE NONE 0.6 for_discharge_tom. PRPF6_gene Body_Fluid_Discharge Patient_Discharge Discharge,_body_substance NONE Patient_Discharge 1.0 0.0 NA
