# Supplementary material for: Adapting State-of-the-Art Deep Language Models to Clinical Information Extraction Systems: Potentials, Challenges, and Solutions
Source: JMIR Med Inform. 2019 Apr 25;7(2):e11499. doi: 10.2196/11499 (PMC6658232; doi:10.2196/11499)
Supplement: Multimedia Appendix 2 [file medinform_v7i2e11499_app2.zip › CRF/311.xml.data]

In in O IN ROOT-S-PP-IN NONE NONE 0.17 In_room_11, Present Within Room NONE NONE Present 0.0 0.0 NA
room room O NN ROOT-S-PP-NP-NN NONE NONE 0.17 In_room_11, Present Within Room NONE NONE Present 0.0 0.0 PatientIntroduction_CurrentRoom
11 11 NUMBER CD ROOT-S-PP-NP-CD NONE NONE 0.17 In_room_11, Present Within Room NONE NONE Present 0.1 0.0 PatientIntroduction_CurrentRoom
, , O , ROOT-S-PRN-, NONE NONE 1.0 In_room_11, Present Within Room NONE NONE Present 0.1 0.0 NA
bed bed O NN ROOT-S-PRN-S-NP-NN NONE NONE 0.17 bed_1 Beds NONE NONE NONE NONE Beds 0.1 0.0 PatientIntroduction_CurrentBed
1 1 NUMBER CD ROOT-S-PRN-S-NP-CD NONE NONE 0.17 bed_1 Beds NONE NONE NONE NONE Beds 0.1 0.0 PatientIntroduction_CurrentBed
is be O VBZ ROOT-S-PRN-S-VP-VBZ NONE NONE 0.33 is NONE NONE NONE NONE NONE NONE 0.1 0.0 NA
Ellen Ellen PERSON NNP ROOT-S-PRN-S-VP-NP-NNP NONE NONE 0.17 Ellen_Zarribi, NONE NONE NONE NONE NONE NONE 0.1 0.0 PatientIntroduction_GivenNames/Initials
Zarribi Zarribi PERSON NNP ROOT-S-PRN-S-VP-NP-NNP NONE NONE 0.17 Ellen_Zarribi, NONE NONE NONE NONE NONE NONE 0.2 0.0 PatientIntroduction_Lastname
, , O , ROOT-S-PRN-, NONE NONE 1.0 Ellen_Zarribi, NONE NONE NONE NONE NONE NONE 0.2 0.0 NA
, , O , ROOT-S-PRN-, NONE NONE 1.0 ,_21_yr_old_female Female Woman Females Female,_Self-Report Female_Phenotype year 0.2 0.0 NA
21 21 DURATION CD ROOT-S-NP-NP-ADJP-NP-CD NONE NONE 0.17 ,_21_yr_old_female Female Woman Females Female,_Self-Report Female_Phenotype year 0.2 0.0 PatientIntroduction_Ageinyears
yr yr DURATION NN ROOT-S-NP-NP-ADJP-NP-NN NONE NONE 0.17 ,_21_yr_old_female Female Woman Females Female,_Self-Report Female_Phenotype year 0.2 0.0 PatientIntroduction_Ageinyears
old old DURATION JJ ROOT-S-NP-NP-ADJP-JJ NONE NONE 0.17 ,_21_yr_old_female Female Woman Females Female,_Self-Report Female_Phenotype year 0.3 0.0 PatientIntroduction_Ageinyears
female female O NN ROOT-S-NP-NP-NN NONE NONE 0.17 ,_21_yr_old_female Female Woman Females Female,_Self-Report Female_Phenotype year 0.3 0.5 PatientIntroduction_Gender
under under O IN ROOT-S-NP-PP-IN NONE NONE 0.17 under_Dr_Gab, Gabon A1BG_gene Physicians Delayed_Release_Dosage_Form Doctor_-_Title Physicians 0.3 0.0 NA
Dr Dr O NNP ROOT-S-NP-PP-NP-NNP NONE NONE 0.17 under_Dr_Gab, Gabon A1BG_gene Physicians Delayed_Release_Dosage_Form Doctor_-_Title Physicians 0.3 0.0 PatientIntroduction_UnderDr_Lastname
Gab Gab O NNP ROOT-S-NP-PP-NP-NNP NONE NONE 0.17 under_Dr_Gab, Gabon A1BG_gene Physicians Delayed_Release_Dosage_Form Doctor_-_Title Physicians 0.3 0.0 PatientIntroduction_UnderDr_Lastname
, , O , ROOT-S-PRN-, NONE NONE 1.0 under_Dr_Gab, Gabon A1BG_gene Physicians Delayed_Release_Dosage_Form Doctor_-_Title Physicians 0.4 0.0 NA
diagnosed diagnose O VBD ROOT-S-VP-VBD NONE NONE 0.17 diagnosed Diagnosis NONE NONE NONE NONE Diagnosis 0.4 0.0 NA
with with O IN ROOT-S-VP-PP-IN NONE NONE 0.17 with_Cardiomyopathy. Cardiomyopathies NONE NONE NONE NONE Cardiomyopathies 0.4 0.0 NA
Cardiomyopathy cardiomyopathy O NN ROOT-S-VP-PP-NP-NN NONE NONE 0.17 with_Cardiomyopathy. Cardiomyopathies NONE NONE NONE NONE Cardiomyopathies 0.4 0.0 PatientIntroduction_Disease/ProblemHistory
. . O . ROOT-S-. NONE NONE 0.67 with_Cardiomyopathy. Cardiomyopathies NONE NONE NONE NONE Cardiomyopathies 0.4 0.0 NA

she she O PRP ROOT-S-NP-PRP NONE NONE 0.17 she NONE NONE NONE NONE NONE NONE 0.4 0.0 PatientIntroduction_Gender
is be O VBZ ROOT-S-VP-VBZ NONE NONE 0.33 is NONE NONE NONE NONE NONE NONE 0.5 0.0 NA
ambulant ambulant O JJ ROOT-S-VP-NP-NP-JJ NONE NONE 0.17 ambulant Ambulation NONE NONE NONE NONE Ambulation 0.5 0.0 MyShift_ActivitiesOfDailyLiving
and and O CC ROOT-S-VP-NP-NP-CC NONE NONE 0.33 and NONE NONE NONE NONE NONE NONE 0.5 0.0 NA
self self O NN ROOT-S-VP-NP-NP-NN NONE NONE 0.17 self_caring, Caring care_activity NONE NONE NONE Caring 0.5 0.0 MyShift_ActivitiesOfDailyLiving
caring caring O NN ROOT-S-VP-NP-NP-NN NONE NONE 0.17 self_caring, Caring care_activity NONE NONE NONE Caring 0.5 0.0 MyShift_ActivitiesOfDailyLiving
, , O , ROOT-S-VP-NP-, NONE NONE 1.0 self_caring, Caring care_activity NONE NONE NONE Caring 0.6 0.0 NA
no no O DT ROOT-S-VP-NP-NP-NP-DT NONE NONE 0.17 no_complaints Chief_complaint_(finding) NONE NONE NONE NONE Chief_complaint_(finding) 0.6 0.0 MyShift_Status
complaints complaint O NNS ROOT-S-VP-NP-NP-NP-NNS NONE NONE 0.17 no_complaints Chief_complaint_(finding) NONE NONE NONE NONE Chief_complaint_(finding) 0.6 0.0 MyShift_Status
of of O IN ROOT-S-VP-NP-NP-PP-IN NONE NONE 0.17 of_chest_pain Pain Chest Anterior_thoracic_region Pain_NOS_Adverse_Event Chest_Pain Chest 0.6 0.0 NA
chest chest O NN ROOT-S-VP-NP-NP-PP-NP-NP-NN NONE NONE 0.17 of_chest_pain Pain Chest Anterior_thoracic_region Pain_NOS_Adverse_Event Chest_Pain Chest 0.6 0.0 NA
pain pain O NN ROOT-S-VP-NP-NP-PP-NP-NP-NN NONE NONE 0.17 of_chest_pain Pain Chest Anterior_thoracic_region Pain_NOS_Adverse_Event Chest_Pain Chest 0.6 0.5 NA
on on O IN ROOT-S-VP-NP-NP-PP-NP-PP-IN NONE NONE 0.17 on_my_shift. shift_displacement Physical_Shift NONE NONE NONE shift_displacement 0.7 0.0 NA
my my O PRP$ ROOT-S-VP-NP-NP-PP-NP-PP-NP-PRP$ NONE NONE 0.17 on_my_shift. shift_displacement Physical_Shift NONE NONE NONE shift_displacement 0.7 0.0 NA
shift shift O NN ROOT-S-VP-NP-NP-PP-NP-PP-NP-NN NONE NONE 0.17 on_my_shift. shift_displacement Physical_Shift NONE NONE NONE shift_displacement 0.7 0.0 NA
. . O . ROOT-S-. NONE NONE 0.67 on_my_shift. shift_displacement Physical_Shift NONE NONE NONE shift_displacement 0.7 0.0 NA

all all O DT ROOT-S-NP-DT NONE NONE 0.17 all_meds NONE NONE NONE NONE NONE NONE 0.7 0.0 Medication_Medicine
meds med O NNS ROOT-S-NP-NNS NONE NONE 0.17 all_meds NONE NONE NONE NONE NONE NONE 0.8 0.0 Medication_Medicine
given give O VBN ROOT-S-VP-VBN NONE NONE 0.17 given._tolerating_diet Diet Dietetics GIVEN Entity_Name_Part_Type_-_given Give_-_dosing_instruction_imperative GIVEN 0.8 0.0 Medication_Status
. . O . ROOT-S-. NONE NONE 0.67 given._tolerating_diet Diet Dietetics GIVEN Entity_Name_Part_Type_-_given Give_-_dosing_instruction_imperative GIVEN 0.8 0.0 NA

tolerating tolerate O VBG ROOT-S-VP-VBG NONE NONE 0.17 given._tolerating_diet Diet Dietetics GIVEN Entity_Name_Part_Type_-_given Give_-_dosing_instruction_imperative GIVEN 0.8 0.0 MyShift_Input/Diet
diet diet O NN ROOT-S-VP-NP-NN NONE NONE 0.17 given._tolerating_diet Diet Dietetics GIVEN Entity_Name_Part_Type_-_given Give_-_dosing_instruction_imperative GIVEN 0.8 0.5 MyShift_Input/Diet
and and O CC ROOT-S-VP-NP-CC NONE NONE 0.33 and NONE NONE NONE NONE NONE NONE 0.9 0.0 MyShift_Input/Diet
fluids fluid O NNS ROOT-S-VP-NP-NNS NONE NONE 0.17 fluids_well, Body_Fluids Liquid_substance Body_Fluids_and_Substances Fluid_behavior fluid_-_substance Body_Fluids 0.9 0.0 MyShift_Input/Diet
well well O RB ROOT-S-VP-X-ADVP-RB NONE NONE 0.17 fluids_well, Body_Fluids Liquid_substance Body_Fluids_and_Substances Fluid_behavior fluid_-_substance Body_Fluids 0.9 0.0 NA
, , O , ROOT-S-VP-X-, NONE NONE 1.0 fluids_well, Body_Fluids Liquid_substance Body_Fluids_and_Substances Fluid_behavior fluid_-_substance Body_Fluids 0.9 0.0 NA
query query O NN ROOT-S-VP-X-NP-NP-NN NONE NONE 0.17 query Question_(inquiry) NONE NONE NONE NONE Question_(inquiry) 0.9 0.0 NA
for for O IN ROOT-S-VP-X-NP-PP-IN NONE NONE 0.17 for_discharge_tom. PRPF6_gene Body_Fluid_Discharge Patient_Discharge Discharge,_body_substance NONE Patient_Discharge 0.9 0.0 NA
discharge discharge O NN ROOT-S-VP-X-NP-PP-NP-NN NONE NONE 0.17 for_discharge_tom. PRPF6_gene Body_Fluid_Discharge Patient_Discharge Discharge,_body_substance NONE Patient_Discharge 1.0 0.0 Future_Discharge/TransferPlan
tom tom O NN ROOT-S-VP-X-NP-PP-NP-NN NONE NONE 0.17 for_discharge_tom. PRPF6_gene Body_Fluid_Discharge Patient_Discharge Discharge,_body_substance NONE Patient_Discharge 1.0 0.0 Future_Discharge/TransferPlan
. . O . ROOT-S-VP-X-. NONE NONE 0.67 for_discharge_tom. PRPF6_gene Body_Fluid_Discharge Patient_Discharge Discharge,_body_substance NONE Patient_Discharge 1.0 0.0 NA
